# Supplementary material for: Harnessing Porphyrin Accumulation in Liver Cancer: Combining Genomic Data and Drug Targeting
Source: Biomolecules. 2024 Aug 7;14(8):959. doi: 10.3390/biom14080959 (PMC11352895; doi:10.3390/biom14080959)
Supplement: Supplementary file 1 [file biomolecules-14-00959-s001.zip]

Archive with 7 entries (7 files):
- SupplementalTableS1.xlsx
- SupplementalTableS2.xlsx
- SupplementalTableS3.xlsx
- SupplementalTableS4.xlsx
- SupplementalTableS5.xlsx
- SupplementalTableS6.xlsx
- SupplementalTableS7.xlsx
