# Supplementary material for: Harnessing Porphyrin Accumulation in Liver Cancer: Combining Genomic Data and Drug Targeting
Source: Biomolecules. 2024 Aug 7;14(8):959. doi: 10.3390/biom14080959 (PMC11352895; doi:10.3390/biom14080959)
Supplement: Supplementary file 1 [file biomolecules-14-00959-s001.zip › SupplementalTableS1.xlsx]

## Sheet: Supplemental Table S1
Supplemental TableS1 RNAseq analysis of primary human hepatocytes vs hepatoma cell lines
Gene Name	HumanPrimaryHepAverage	HepCellLineAverage	Human Primary Hepatocyte UBV Gene Expression RKPM Mean	Human Primary Hepatocyte PDC Gene Expression RKPM Mean	Hepatoma Cell Line HC04 Gene Expression RKPM Mean	Hepatoma Cell Line HepG2 Gene Expression RKPM	Adjusted.Pvalue Primary hepatocyte vs. Liver cancer cell lines	Gene Groups	Gene Function Description
ACAA1	514.791	63.8285	575.781	453.801	69.0528	55.9921	1.94438e-05	metabolism	3-ketoacyl-CoA thiolase, peroxisomal (EC 2.3.1.16) (Acetyl-CoA acyltransferase) (Beta-ketothiolase) (Peroxisomal 3-oxoacyl-CoA thiolase)
ACACA	15.4386	17.0342	14.2675	16.6098	16.5822	17.7122	0.650571	metabolism	Acetyl-CoA carboxylase 1 (ACC1) (EC 6.4.1.2) (ACC-alpha) [Includes: Biotin carboxylase (EC 6.3.4.14)]
ACACB	69.3458	3.35293	46.6726	92.0189	3.55023	3.05697	0.00142871	metabolism	Acetyl-CoA carboxylase 2 (EC 6.4.1.2) (ACC-beta) [Includes: Biotin carboxylase (EC 6.3.4.14)]
ACOX2	266.724	18.2278	291.235	242.213	14.1575	24.3331	0.000309333	metabolism	Peroxisomal acyl-coenzyme A oxidase 2 (EC 1.17.99.3) (3-alpha,7-alpha,12-alpha-trihydroxy-5-beta-cholestanoyl-CoA 24-hydroxylase) (3-alpha,7-alpha,12-alpha-trihydroxy-5-beta-cholestanoyl-CoA oxidase) (Trihydroxycoprostanoyl-CoA oxidase) (THCA-CoA oxidase) (THCCox)
ACSL1	1083.4	26.1883	937.123	1229.68	35.0595	12.8815	0.000185663	metabolism	Long-chain-fatty-acid--CoA ligase 1 (EC 6.2.1.3) (Acyl-CoA synthetase 1) (ACS1) (Long-chain acyl-CoA synthetase 1) (LACS 1) (Long-chain acyl-CoA synthetase 2) (LACS 2) (Long-chain fatty acid-CoA ligase 2) (Palmitoyl-CoA ligase 1) (Palmitoyl-CoA ligase 2)
ADH1A	537.995	0.0837519	799.615	276.375	0.0815705	0.087024	0.000581468	metabolism	Alcohol dehydrogenase 1A (EC 1.1.1.1) (Alcohol dehydrogenase subunit alpha)
ADH6	302.875	14.731	333.478	272.273	4.50731	30.0665	0.0020628	metabolism	Alcohol dehydrogenase 6 (EC 1.1.1.1)
AKR1C4	372.505	1.37932	431.864	313.147	2.00346	0.443111	5.11867e-06	metabolism	Aldo-keto reductase family 1 member C4 (EC 1.1.1.-) (3-alpha-HSD1) (3-alpha-hydroxysteroid dehydrogenase type I) (EC 1.1.1.50) (Chlordecone reductase) (CDR) (EC 1.1.1.225) (Dihydrodiol dehydrogenase 4) (DD-4) (DD4) (HAKRA)
ALAD	127.105	13.7226	145.929	108.28	12.7488	15.1835	2.63323e-05	Heme_biosynthesis	Delta-aminolevulinic acid dehydratase (ALADH) (EC 4.2.1.24) (Porphobilinogen synthase)
ALAS1	245.312	20.5029	347.927	142.696	24.9026	13.9033	0.00158602	Heme_biosynthesis	5-aminolevulinate synthase, nonspecific, mitochondrial (ALAS-H) (EC 2.3.1.37) (5-aminolevulinic acid synthase 1) (Delta-ALA synthase 1) (Delta-aminolevulinate synthase 1)
ALB	78016	6730.98	106757	49275.3	6368.73	7274.36	0.978	metabolism	Serum albumin
ALDH4A1	118.904	46.7682	99.141	138.668	51.1415	40.2083	0.0346323	metabolism	Delta-1-pyrroline-5-carboxylate dehydrogenase, mitochondrial (P5C dehydrogenase) (EC 1.5.1.12) (Aldehyde dehydrogenase family 4 member A1)
AMBP	4730.57	451.069	4217.1	5244.06	440.383	467.098	4.30933e-05	Hemoprotein	Protein AMBP [Cleaved into: Alpha-1-microglobulin (Protein HC) (Alpha-1 microglycoprotein) (Complex-forming glycoprotein heterogeneous in charge); Inter-alpha-trypsin inhibitor light chain (ITI-LC) (Bikunin) (EDC1) (HI-30) (Uronic-acid-rich protein); Trypstatin]
ANPEP	238.407	54.1792	237.163	239.651	54.9216	53.0656	0.000328358	metabolism	Aminopeptidase N (AP-N) (hAPN) (EC 3.4.11.2) (Alanyl aminopeptidase) (Aminopeptidase M) (AP-M) (Microsomal aminopeptidase) (Myeloid plasma membrane glycoprotein CD13) (gp150) (CD antigen CD13)
APOC1	7950.43	362.727	8296.92	7603.93	296.283	462.394	4.53459e-05	metabolism	Apolipoprotein C-I (Apo-CIB) (ApoC-IB) (Apolipoprotein C1) [Cleaved into: Truncated apolipoprotein C-I (Apo-CIB') (ApoC-IB')]
APOE	5356.76	677.038	4858.02	5855.5	617.042	767.034	0.000218302	metabolism	Apolipoprotein E (Apo-E)
ARG1	1708.68	2.03226	1958.24	1459.12	0.586513	4.20087	2.34157e-05	metabolism	Arginase-1 (EC 3.5.3.1) (Liver-type arginase) (Type I arginase)
ASL	217.166	39.1056	200.537	233.796	47.8255	26.0258	0.000449263	metabolism	Argininosuccinate lyase (ASAL) (EC 4.3.2.1) (Arginosuccinase)
BACH1	7.73168	7.50994	9.34957	6.11378	7.35549	7.74163	0.956874	Hemoprotein	Transcription regulator protein BACH1 (BTB and CNC homolog 1) (HA2303)
BCHE	245.284	0.0389474	302.202	188.365	0.0649123	0	0.000369855	metabolism	Cholinesterase (EC 3.1.1.8) (Acylcholine acylhydrolase) (Butyrylcholine esterase) (Choline esterase II) (Pseudocholinesterase)
BDH1	270.738	23.1234	300.371	241.104	24.4234	21.1734	0.0020783	metabolism	D-beta-hydroxybutyrate dehydrogenase, mitochondrial (BDH) (EC 1.1.1.30) (3-hydroxybutyrate dehydrogenase)
BDH2	150.148	8.62382	189.911	110.386	5.82487	12.8223	0.000444889	metabolism	3-hydroxybutyrate dehydrogenase type 2 (EC 1.1.1.-) (EC 1.1.1.30) (Dehydrogenase/reductase SDR family member 6) (Oxidoreductase UCPA) (R-beta-hydroxybutyrate dehydrogenase)
BLVRA	0.789646	44.3351	0.951294	0.627998	46.3262	41.3485	9.3632e-08	Heme_degredation	Biliverdin reductase A (BVR A) (EC 1.3.1.24) (Biliverdin-IX alpha-reductase)
BLVRB	256.835	21.9123	244.728	268.942	25.4269	16.6405	5.32757e-05	Heme_degredation	Flavin reductase (NADPH) (FR) (EC 1.5.1.30) (Biliverdin reductase B) (BVR-B) (EC 1.3.1.24) (Biliverdin-IX beta-reductase) (Green heme-binding protein) (GHBP) (NADPH-dependent diaphorase) (NADPH-flavin reductase) (FLR)
C1R	1485.61	1.22155	1374.03	1597.18	0.905748	1.69524	7.04e-08	metabolism	Complement C1r subcomponent (EC 3.4.21.41) (Complement component 1 subcomponent r) [Cleaved into: Complement C1r subcomponent heavy chain; Complement C1r subcomponent light chain]
CAT	557.493	30.2217	604.483	510.504	32.3987	26.956	1.94438e-05	Hemoprotein	Catalase (EC 1.11.1.6)
CBS	48.0898	5.8395	16.3056	79.874	6.24759	5.22738	0.0583433	Hemoprotein	Cystathionine beta-synthase (EC 4.2.1.22) (Beta-thionase) (Serine sulfhydrase)
CDC25B	6.49787	11.8527	5.3027	7.69303	8.86471	16.3347	0.415706	dedifferentiation	M-phase inducer phosphatase 2 (EC 3.1.3.48) (Dual specificity phosphatase Cdc25B)
CDK6	1.83143	19.5081	2.4562	1.20666	22.842	14.5073	0.000191608	dedifferentiation	Cyclin-dependent kinase 6 (EC 2.7.11.22) (Cell division protein kinase 6) (Serine/threonine-protein kinase PLSTIRE)
CES1	940.267	21.8158	1011.01	869.526	1.46262	52.3456	0.00495103	metabolism	Liver carboxylesterase 1 (Acyl-coenzyme A:cholesterol acyltransferase) (ACAT) (Brain carboxylesterase hBr1) (Carboxylesterase 1) (CE-1) (hCE-1) (EC 3.1.1.1) (Cocaine carboxylesterase) (Egasyn) (HMSE) (Methylumbelliferyl-acetate deacetylase 1) (EC 3.1.1.56) (Monocyte/macrophage serine esterase) (Retinyl ester hydrolase) (REH) (Serine esterase 1) (Triacylglycerol hydrolase) (TGH)
COX10	11.0349	8.40959	14.3884	7.68136	9.92296	6.13955	0.415706	Hemoprotein	Protoheme IX farnesyltransferase, mitochondrial (EC 2.5.1.-) (Heme O synthase)
COX15	14.1852	16.1512	11.5613	16.8091	17.77	13.7231	0.413987	Hemoprotein	Cytochrome c oxidase assembly protein COX15 homolog
COX4I1	583.534	300.698	638.551	528.517	254.228	370.404	0.00362252	ETC-heme	Cytochrome c oxidase subunit 4 isoform 1, mitochondrial (Cytochrome c oxidase polypeptide IV) (Cytochrome c oxidase subunit IV isoform 1) (COX IV-1)
COX5A	293.633	187.465	316.825	270.44	215.493	145.423	0.0264715	ETC-heme	Cytochrome c oxidase subunit 5A, mitochondrial (Cytochrome c oxidase polypeptide Va)
COX5B	253.009	144.977	247.259	258.759	149.887	137.613	0.0104173	ETC-heme	Cytochrome c oxidase subunit 5B, mitochondrial (Cytochrome c oxidase polypeptide Vb)
COX6B1	307.026	140.489	339.494	274.558	136.251	146.847	0.0252459	ETC-heme	Cytochrome c oxidase subunit 6B1 (Cytochrome c oxidase subunit VIb isoform 1) (COX VIb-1)
COX6C	533.258	129.606	612.282	454.235	126.582	134.143	0.0107329	ETC-heme	Cytochrome c oxidase subunit 6C (Cytochrome c oxidase polypeptide VIc)
COX7A2	310.642	102.738	330.458	290.827	94.4168	115.22	0.00108952	ETC-heme	Cytochrome c oxidase subunit 7A2, mitochondrial (Cytochrome c oxidase subunit VIIa-liver/heart) (Cytochrome c oxidase subunit VIIa-L) (Cytochrome c oxidase subunit VIIaL)
COX7B	100.978	24.8486	122.728	79.2276	25.4807	23.9003	0.00193217	ETC-heme	Cytochrome c oxidase subunit 7B, mitochondrial (Cytochrome c oxidase polypeptide VIIb)
COX7B2	0	0	0	0	0	0	NA	ETC-heme	Cytochrome c oxidase subunit 7B2, mitochondrial (Cytochrome c oxidase polypeptide VIIb2)
COX7C	701.935	211.518	771.599	632.272	225.1	191.146	0.0206545	ETC-heme	Cytochrome c oxidase subunit 7C, mitochondrial (Cytochrome c oxidase polypeptide VIIc)
COX8A	274.457	200.053	255.317	293.597	212.683	181.108	0.170094	ETC-heme	Cytochrome c oxidase subunit 8A, mitochondrial (Cytochrome c oxidase polypeptide VIII-liver/heart) (Cytochrome c oxidase subunit 8-2)
CPB2	1287.91	38.7858	1623.67	952.148	37.526	40.6756	8.75907e-05	metabolism	Carboxypeptidase B2 (EC 3.4.17.20) (Carboxypeptidase U) (CPU) (Plasma carboxypeptidase B) (pCPB) (Thrombin-activable fibrinolysis inhibitor) (TAFI)
CPOX	14.0193	12.1663	13.6313	14.4073	11.1363	13.7112	0.303796	Heme_biosynthesis	Coproporphyrinogen-III oxidase, mitochondrial (COX) (Coprogen oxidase) (Coproporphyrinogenase) (EC 1.3.3.3)
CPS1	658.562	4.65242	761.505	555.62	2.45531	7.94808	3.42613e-05	metabolism	Carbamoyl-phosphate synthase [ammonia], mitochondrial (EC 6.3.4.16) (Carbamoyl-phosphate synthetase I) (CPSase I)
CYB561	6.39534	1.24294	5.9054	6.88529	1.39923	1.00851	2.93985e-05	cytochrome	Cytochrome b561 (Cytochrome b-561)
CYB561D2	0.143102	0.0787272	0.103952	0.182253	0.131212	0	0.603277	cytochrome	Cytochrome b561 domain-containing protein 2 (Putative tumor suppressor protein 101F6)
CYB5A	2225.4	112.733	2438.81	2011.98	126.526	92.0418	9.80907e-06	cytochrome	Cytochrome b5 (Microsomal cytochrome b5 type A) (MCB5)
CYB5B	73.9464	104.261	82.5906	65.3023	88.8753	127.339	0.180693	cytochrome	Cytochrome b5 type B (Cytochrome b5 outer mitochondrial membrane isoform)
CYB5D2	18.5463	4.89982	16.2572	20.8354	5.76514	3.60186	0.000166638	Hemoprotein	Neuferricin (Cytochrome b5 domain-containing protein 2)
CYBRD1	5.23552	0.204695	5.21061	5.26043	0.102336	0.358235	0.000667062	cytochrome	Cytochrome b reductase 1 (EC 1.-.-.-) (Duodenal cytochrome b) (Ferric-chelate reductase 3)
CYC1	101.977	76.2457	89.4413	114.512	81.7369	68.0089	0.0803081	ETC-heme	Cytochrome c1, heme protein, mitochondrial (Complex III subunit 4) (Complex III subunit IV) (Cytochrome b-c1 complex subunit 4) (Ubiquinol-cytochrome-c reductase complex cytochrome c1 subunit) (Cytochrome c-1)
CYCS	100.207	95.0442	111.571	88.8426	105.036	80.0565	0.773365	cytochrome	Cytochrome c
CYP1B1	2.02909	0.0153847	2.08769	1.9705	0	0.0384618	0.00182844	cytochrome	Cytochrome P450 1B1 (EC 1.14.14.1) (CYPIB1)
CYP20A1	7.72353	9.81028	7.63922	7.80785	10.0127	9.50662	0.120969	cytochrome	Cytochrome P450 20A1 (EC 1.14.-.-)
CYP27A1	209.07	74.8198	173.123	245.017	89.6908	52.5132	0.00408453	cytochrome	Sterol 26-hydroxylase, mitochondrial (EC 1.14.13.15) (5-beta-cholestane-3-alpha,7-alpha,12-alpha-triol 27-hydroxylase) (Cytochrome P-450C27/25) (Cytochrome P450 27) (Sterol 27-hydroxylase) (Vitamin D(3) 25-hydroxylase)
CYP2A6	683.493	0.0806776	813.654	553.332	0.134463	0	1.94438e-05	cytochrome	Cytochrome P450 2A6 (EC 1.14.13.-) (1,4-cineole 2-exo-monooxygenase) (CYPIIA6) (Coumarin 7-hydroxylase) (Cytochrome P450 IIA3) (Cytochrome P450(I))
CYP2A7	112.39	0	138.686	86.0928	0	0	0.0004224	cytochrome	Cytochrome P450 2A7 (EC 1.14.14.1) (CYPIIA7) (Cytochrome P450 IIA4)
CYP2C18	97.9576	0.0908539	81.9273	113.988	0.0944974	0.0853887	2.63323e-05	cytochrome	Cytochrome P450 2C18 (EC 1.14.14.1) (CYPIIC18) (Cytochrome P450-6b/29c)
CYP2C8	2948.42	0.131648	4067.88	1828.96	0.0693882	0.225038	0.000181388	cytochrome	Cytochrome P450 2C8 (EC 1.14.14.1) (CYPIIC8) (Cytochrome P450 IIC2) (Cytochrome P450 MP-12) (Cytochrome P450 MP-20) (Cytochrome P450 form 1) (S-mephenytoin 4-hydroxylase)
CYP2C9	1802.73	0.0818	2637.82	967.629	0.118877	0.026185	0.000344235	cytochrome	Cytochrome P450 2C9 (EC 1.14.13.-) ((R)-limonene 6-monooxygenase) (EC 1.14.13.80) ((S)-limonene 6-monooxygenase) (EC 1.14.13.48) ((S)-limonene 7-monooxygenase) (EC 1.14.13.49) (CYPIIC9) (Cytochrome P-450MP) (Cytochrome P450 MP-4) (Cytochrome P450 MP-8) (Cytochrome P450 PB-1) (S-mephenytoin 4-hydroxylase)
CYP2D6	86.8221	0.684121	77.9552	95.6891	0.792635	0.521351	0.000128174	cytochrome	Cytochrome P450 2D6 (EC 1.14.14.1) (CYPIID6) (Cytochrome P450-DB1) (Debrisoquine 4-hydroxylase)
CYP2E1	5846.83	0.344615	9439.54	2254.12	0.274354	0.450007	0.000486857	cytochrome	Cytochrome P450 2E1 (EC 1.14.13.-) (4-nitrophenol 2-hydroxylase) (EC 1.14.13.n7) (CYPIIE1) (Cytochrome P450-J) [Cleaved into: Cytochrome P450 2E1, N-terminally processed]
CYP2J2	98.5929	2.21733	118.799	78.3863	1.10897	3.87988	6.116e-05	cytochrome	Cytochrome P450 2J2 (EC 1.14.14.1) (Arachidonic acid epoxygenase) (CYPIIJ2)
CYP2R1	9.42291	0.749799	9.91335	8.93248	0.807813	0.662778	0.00261333	cytochrome	Vitamin D 25-hydroxylase (EC 1.14.13.159) (Cytochrome P450 2R1)
CYP39A1	63.7138	0.0156865	77.5906	49.8371	0.0123034	0.0207611	0.000218302	cytochrome	24-hydroxycholesterol 7-alpha-hydroxylase (EC 1.14.13.99) (Cytochrome P450 39A1) (hCYP39A1) (Oxysterol 7-alpha-hydroxylase)
CYP3A4	1104.27	0.14878	1393.07	815.475	0.0882244	0.239614	6.65366e-05	cytochrome	Cytochrome P450 3A4 (EC 1.14.13.-) (1,8-cineole 2-exo-monooxygenase) (EC 1.14.13.157) (Albendazole monooxygenase) (EC 1.14.13.32) (Albendazole sulfoxidase) (CYPIIIA3) (CYPIIIA4) (Cytochrome P450 3A3) (Cytochrome P450 HLp) (Cytochrome P450 NF-25) (Cytochrome P450-PCN1) (Nifedipine oxidase) (Quinine 3-monooxygenase) (EC 1.14.13.67) (Taurochenodeoxycholate 6-alpha-hydroxylase) (EC 1.14.13.97)
CYP3A5	1183.11	16.7216	1193.57	1172.66	24.0179	5.77714	0.000269145	cytochrome	Cytochrome P450 3A5 (EC 1.14.14.1) (CYPIIIA5) (Cytochrome P450 HLp2) (Cytochrome P450-PCN3)
CYP3A7	56.1843	3.37475	59.654	52.7147	2.26234	5.04336	0.000449263	cytochrome	Cytochrome P450 3A7 (EC 1.14.14.1) (CYPIIIA7) (Cytochrome P450-HFLA)
CYP4A11	641.953	0.0326319	590.13	693.776	0.0270873	0.0409488	3.42613e-05	cytochrome	Cytochrome P450 4A11 (20-hydroxyeicosatetraenoic acid synthase) (20-HETE synthase) (CYP4AII) (CYPIVA11) (Cytochrome P-450HK-omega) (Cytochrome P450HL-omega) (Fatty acid omega-hydroxylase) (Lauric acid omega-hydroxylase) (EC 1.14.15.3)
CYP4F22	1.34526	0.0065013	0.887145	1.80339	0.0108355	0	0.0183521	cytochrome	Cytochrome P450 4F22 (EC 1.14.14.-)
CYP4F3	110.175	11.0599	88.1406	132.21	13.1222	7.9665	0.00184703	cytochrome	Leukotriene-B(4) omega-hydroxylase 2 (EC 1.14.13.30) (CYPIVF3) (Cytochrome P450 4F3) (Cytochrome P450-LTB-omega) (Leukotriene-B(4) 20-monooxygenase 2)
CYP4V2	51.2121	2.18196	54.2828	48.1414	2.26937	2.05085	0.0001044	cytochrome	Cytochrome P450 4V2 (EC 1.14.13.-)
CYP51A1	88.4378	52.499	115.297	61.5791	52.4236	52.612	0.0963568	cytochrome	Lanosterol 14-alpha demethylase (LDM) (EC 1.14.13.70) (CYPLI) (Cytochrome P450 51A1) (Cytochrome P450-14DM) (Cytochrome P45014DM) (Cytochrome P450LI) (Sterol 14-alpha demethylase)
CYP7A1	7.54809	0.127894	1.10524	13.9909	0.0173135	0.293765	0.0862015	cytochrome	Cholesterol 7-alpha-monooxygenase (EC 1.14.13.17) (CYPVII) (Cholesterol 7-alpha-hydroxylase) (Cytochrome P450 7A1)
CYP8B1	336.929	0.737598	396.118	277.741	0.618414	0.916373	5.11867e-06	cytochrome	7-alpha-hydroxycholest-4-en-3-one 12-alpha-hydroxylase (EC 1.14.13.95) (7-alpha-hydroxy-4-cholesten-3-one 12-alpha-hydroxylase) (CYPVIIIB1) (Cytochrome P450 8B1) (Sterol 12-alpha-hydroxylase)
DUOX1	0.112737	0.207541	0.0610505	0.164423	0.107255	0.357969	0.522634	Hemoprotein	Dual oxidase 1 (EC 1.11.1.-) (EC 1.6.3.1) (Large NOX 1) (Long NOX 1) (NADPH thyroid oxidase 1) (Thyroid oxidase 1)
EBP	498.952	78.9317	437.444	560.459	77.9331	80.4297	0.000181388	metabolism	3-beta-hydroxysteroid-Delta(8),Delta(7)-isomerase (EC 5.3.3.5) (Cholestenol Delta-isomerase) (Delta(8)-Delta(7) sterol isomerase) (D8-D7 sterol isomerase) (Emopamil-binding protein)
ECHS1	811.905	57.9119	859.724	764.087	65.9132	45.91	1.94438e-05	metabolism	Enoyl-CoA hydratase, mitochondrial (EC 4.2.1.17) (Enoyl-CoA hydratase 1) (Short-chain enoyl-CoA hydratase) (SCEH)
EIF2AK1	56.4944	72.2646	63.5381	49.4507	80.5436	59.8462	0.193255	Hemoprotein	Eukaryotic translation initiation factor 2-alpha kinase 1 (EC 2.7.11.1) (Heme-controlled repressor) (HCR) (Heme-regulated eukaryotic initiation factor eIF-2-alpha kinase) (Heme-regulated inhibitor) (Hemin-sensitive initiation factor 2-alpha kinase)
ELOVL6	56.1331	9.06699	67.1731	45.093	6.98505	12.1899	0.000181984	metabolism	Elongation of very long chain fatty acids protein 6 (EC 2.3.1.199) (3-keto acyl-CoA synthase ELOVL6) (ELOVL fatty acid elongase 6) (ELOVL FA elongase 6) (Fatty acid elongase 2) (hELO2) (Fatty acyl-CoA elongase) (Long-chain fatty-acyl elongase) (Very-long-chain 3-oxoacyl-CoA synthase 6)
EPHX2	178.506	12.6312	184.012	173	15.1903	8.79255	2.34157e-05	metabolism	Bifunctional epoxide hydrolase 2 [Includes: Cytosolic epoxide hydrolase 2 (CEH) (EC 3.3.2.10) (Epoxide hydratase) (Soluble epoxide hydrolase) (SEH); Lipid-phosphate phosphatase (EC 3.1.3.76)]
F10	169.788	33.3408	171.266	168.31	25.4907	45.1161	0.00277069	metabolism	Coagulation factor X (EC 3.4.21.6) (Stuart factor) (Stuart-Prower factor) [Cleaved into: Factor X light chain; Factor X heavy chain; Activated factor Xa heavy chain]
F12	308.326	2.44722	208.096	408.556	1.18543	4.3399	4.59109e-05	metabolism	Coagulation factor XII (EC 3.4.21.38) (Hageman factor) (HAF) [Cleaved into: Coagulation factor XIIa heavy chain; Beta-factor XIIa part 1; Beta-factor XIIa part 2; Coagulation factor XIIa light chain]
F5	232.073	32.346	258.022	206.125	24.1188	44.6868	0.000218302	metabolism	Coagulation factor V (Activated protein C cofactor) (Proaccelerin, labile factor) [Cleaved into: Coagulation factor V heavy chain; Coagulation factor V light chain]
FADS2	29.9171	13.128	41.5114	18.3227	2.97546	28.3569	0.105226	metabolism	Fatty acid desaturase 2 (EC 1.14.19.-) (Delta(6) fatty acid desaturase) (D6D) (Delta(6) desaturase) (Delta-6 desaturase)
FASN	307.703	102.865	214.843	400.564	92.1034	119.008	0.0187932	metabolism	Fatty acid synthase (EC 2.3.1.85) [Includes: [Acyl-carrier-protein] S-acetyltransferase (EC 2.3.1.38); [Acyl-carrier-protein] S-malonyltransferase (EC 2.3.1.39); 3-oxoacyl-[acyl-carrier-protein] synthase (EC 2.3.1.41); 3-oxoacyl-[acyl-carrier-protein] reductase (EC 1.1.1.100); 3-hydroxyacyl-[acyl-carrier-protein] dehydratase (EC 4.2.1.59); Enoyl-[acyl-carrier-protein] reductase (EC 1.3.1.10); Ole…
FECH	13.8093	7.12312	12.9296	14.689	6.96692	7.35743	0.00158602	Heme_biosynthesis	Ferrochelatase, mitochondrial (EC 4.99.1.1) (Heme synthase) (Protoheme ferro-lyase)
FGFR4	29.5748	89.1317	27.2262	31.9234	98.7307	74.7331	0.00363846	metabolism	Fibroblast growth factor receptor 4 (FGFR-4) (EC 2.7.10.1) (CD antigen CD334)
FMO3	453.078	0.0525381	409.39	496.767	0.0803157	0.0108717	5.11867e-06	metabolism	Dimethylaniline monooxygenase [N-oxide-forming] 3 (EC 1.14.13.8) (Dimethylaniline oxidase 3) (FMO II) (FMO form 2) (Hepatic flavin-containing monooxygenase 3) (FMO 3) (Trimethylamine monooxygenase) (EC 1.14.13.148)
FTCD	318.738	40.333	239.002	398.473	40.1446	40.6154	0.00847706	metabolism	Formimidoyltransferase-cyclodeaminase (Formiminotransferase-cyclodeaminase) (FTCD) (LCHC1) [Includes: Glutamate formimidoyltransferase (EC 2.1.2.5) (Glutamate formiminotransferase) (Glutamate formyltransferase); Formimidoyltetrahydrofolate cyclodeaminase (EC 4.3.1.4) (Formiminotetrahydrofolate cyclodeaminase)]
GALT	90.1453	11.5932	74.9783	105.312	9.49015	14.7478	0.000449263	metabolism	Galactose-1-phosphate uridylyltransferase (Gal-1-P uridylyltransferase) (EC 2.7.7.12) (UDP-glucose--hexose-1-phosphate uridylyltransferase)
GAMT	361.189	73.8636	295.474	426.904	78.6094	66.7448	0.00246041	metabolism	Guanidinoacetate N-methyltransferase (EC 2.1.1.2)
GART	17.2286	37.2896	12.5105	21.9466	39.141	34.5126	0.0196706	dedifferentiation	Trifunctional purine biosynthetic protein adenosine-3 [Includes: Phosphoribosylamine--glycine ligase (EC 6.3.4.13) (Glycinamide ribonucleotide synthetase) (GARS) (Phosphoribosylglycinamide synthetase); Phosphoribosylformylglycinamidine cyclo-ligase (EC 6.3.3.1) (AIR synthase) (AIRS) (Phosphoribosyl-aminoimidazole synthetase); Phosphoribosylglycinamide formyltransferase (EC 2.1.2.2) (5'-phosphorib…
GPLD1	22.7668	1.38802	16.0644	29.4693	1.06448	1.87331	0.000128174	metabolism	Phosphatidylinositol-glycan-specific phospholipase D (PI-G PLD) (EC 3.1.4.50) (Glycoprotein phospholipase D) (Glycosyl-phosphatidylinositol-specific phospholipase D) (GPI-PLD) (GPI-specific phospholipase D)
GYS2	67.7886	0.00962334	66.7786	68.7985	0.0160389	0	6.10971e-07	metabolism	Glycogen [starch] synthase, liver (EC 2.4.1.11)
H2AFZ	65.5643	149.487	47.9675	83.161	138.323	166.233	0.0736492	dedifferentiation	Histone H2A.Z (H2A/z)
HABP2	297.904	0.13777	327.969	267.839	0.171817	0.0866984	6.71508e-06	metabolism	Hyaluronan-binding protein 2 (EC 3.4.21.-) (Factor VII-activating protease) (Factor seven-activating protease) (FSAP) (Hepatocyte growth factor activator-like protein) (Plasma hyaluronan-binding protein) [Cleaved into: Hyaluronan-binding protein 2 50 kDa heavy chain; Hyaluronan-binding protein 2 50 kDa heavy chain alternate form; Hyaluronan-binding protein 2 27 kDa light chain; Hyaluronan-binding…
HCCS	18.0165	12.2012	18.1358	17.8971	13.3608	10.4619	0.0529408	Hemoprotein	Cytochrome c-type heme lyase (CCHL) (EC 4.4.1.17) (Holocytochrome c-type synthase)
HEBP1	120.405	20.7991	124.285	116.525	22.6033	18.0928	1.0967e-05	Hemoprotein	Heme-binding protein 1 (p22HBP)
HEBP2	102.566	29.8074	102.997	102.135	28.8814	31.1964	0.000186831	Hemoprotein	Heme-binding protein 2 (Placental protein 23) (PP23) (Protein SOUL)
HMBS	14.3979	20.8331	10.4588	18.337	19.9125	22.2142	0.150333	Heme_biosynthesis	Porphobilinogen deaminase (PBG-D) (EC 2.5.1.61) (Hydroxymethylbilane synthase) (HMBS) (Pre-uroporphyrinogen synthase)
HMGA1	11.95	176.48	16.6532	7.24689	192.829	151.957	0.000444889	dedifferentiation	High mobility group protein HMG-I/HMG-Y (HMG-I(Y)) (High mobility group AT-hook protein 1) (High mobility group protein A1) (High mobility group protein R)
HMGCR	48.9469	32.5038	65.4356	32.4583	28.0297	39.215	0.197714	metabolism	3-hydroxy-3-methylglutaryl-coenzyme A reductase (HMG-CoA reductase) (EC 1.1.1.34)
HMGCS2	1408.28	0.229856	1493.95	1322.61	0.118007	0.397628	2.9392e-09	metabolism	Hydroxymethylglutaryl-CoA synthase, mitochondrial (HMG-CoA synthase) (EC 2.3.3.10) (3-hydroxy-3-methylglutaryl coenzyme A synthase)
HMOX1	43.0272	44.8093	60.5002	25.5542	66.689	11.9899	0.817581	Heme_degredation	Heme oxygenase 1 (HO-1) (EC 1.14.99.3)
HMOX2	86.0016	35.2287	79.0342	92.9691	41.3904	25.986	0.00246041	Heme_degredation	Heme oxygenase 2 (HO-2) (EC 1.14.99.3)
HPD	1316.72	169.03	1625.93	1007.5	210.521	106.793	0.000244347	metabolism	4-hydroxyphenylpyruvate dioxygenase (EC 1.13.11.27) (4-hydroxyphenylpyruvic acid oxidase) (4HPPD) (HPD) (HPPDase)
HPGD	191.344	0.07609	207.01	175.678	0.0988869	0.0418947	0.000262013	metabolism	15-hydroxyprostaglandin dehydrogenase [NAD(+)] (15-PGDH) (EC 1.1.1.141) (Prostaglandin dehydrogenase 1)
HPN	362.185	38.436	335.365	389.004	40.7556	34.9566	0.000269145	metabolism	Serine protease hepsin (EC 3.4.21.106) (Transmembrane protease serine 1) [Cleaved into: Serine protease hepsin non-catalytic chain; Serine protease hepsin catalytic chain]
HRG	1018.09	0.269066	1006.41	1029.77	0.229906	0.327806	9.306e-07	Hemoprotein	Histidine-rich glycoprotein (Histidine-proline-rich glycoprotein) (HPRG)
HSD17B13	141.719	0.0930426	97.2002	186.237	0.128639	0.039648	0.000231783	metabolism	17-beta-hydroxysteroid dehydrogenase 13 (17-beta-HSD 13) (EC 1.1.-.-) (Short-chain dehydrogenase/reductase 9)
HSD17B2	129.712	20.9794	155.407	104.017	12.2424	34.085	0.00218611	metabolism	Estradiol 17-beta-dehydrogenase 2 (EC 1.1.1.62) (17-beta-hydroxysteroid dehydrogenase type 2) (17-beta-HSD 2) (20 alpha-hydroxysteroid dehydrogenase) (20-alpha-HSD) (E2DH) (Microsomal 17-beta-hydroxysteroid dehydrogenase) (Testosterone 17-beta-dehydrogenase) (EC 1.1.1.239)
HSD17B6	1238.97	0.606578	1662.89	815.036	0.341321	1.00446	1.11812e-05	metabolism	17-beta-hydroxysteroid dehydrogenase type 6 (17-beta-HSD 6) (17-beta-HSD6) (EC 1.1.1.105) (EC 1.1.1.239) (EC 1.1.1.62) (3-alpha->beta-hydroxysteroid epimerase) (3-alpha->beta-HSE) (Oxidative 3-alpha hydroxysteroid dehydrogenase)
IDH1	332.119	192.465	451.093	213.145	212.602	162.259	0.134154	metabolism	Isocitrate dehydrogenase [NADP] cytoplasmic (IDH) (EC 1.1.1.42) (Cytosolic NADP-isocitrate dehydrogenase) (IDP) (NADP(+)-specific ICDH) (Oxalosuccinate decarboxylase)
IDH2	154.129	52.7234	112.615	195.642	59.2345	42.9566	0.00516593	metabolism	Isocitrate dehydrogenase [NADP], mitochondrial (IDH) (EC 1.1.1.42) (ICD-M) (IDP) (NADP(+)-specific ICDH) (Oxalosuccinate decarboxylase)
IDH3A	19.7948	24.2227	19.8437	19.746	27.7177	18.9802	0.275282	metabolism	Isocitrate dehydrogenase [NAD] subunit alpha, mitochondrial (EC 1.1.1.41) (Isocitric dehydrogenase subunit alpha) (NAD(+)-specific ICDH subunit alpha)
IDH3B	44.3275	37.991	42.3315	46.3236	27.6322	53.5292	0.319696	metabolism	Isocitrate dehydrogenase [NAD] subunit beta, mitochondrial (EC 1.1.1.41) (Isocitric dehydrogenase subunit beta) (NAD(+)-specific ICDH subunit beta)
IDH3G	23.7023	11.335	26.4828	20.9218	12.835	9.0849	0.00181142	metabolism	Isocitrate dehydrogenase [NAD] subunit gamma, mitochondrial (EC 1.1.1.41) (Isocitric dehydrogenase subunit gamma) (NAD(+)-specific ICDH subunit gamma)
KHK	228.012	30.0178	163.265	292.759	32.411	26.428	0.00075122	metabolism	Ketohexokinase (EC 2.7.1.3) (Hepatic fructokinase)
KLKB1	192.458	0.160593	214.321	170.594	0.0914084	0.264369	7.04e-08	metabolism	Plasma kallikrein (EC 3.4.21.34) (Fletcher factor) (Kininogenin) (Plasma prekallikrein) [Cleaved into: Plasma kallikrein heavy chain; Plasma kallikrein light chain]
MAPRE1	11.6364	65.11	15.91	7.36272	55.2489	79.9017	0.00242	dedifferentiation	Microtubule-associated protein RP/EB family member 1 (APC-binding protein EB1) (End-binding protein 1) (EB1)
MARCKS	2.0366	40.5353	2.70148	1.37173	45.0474	33.7672	0.000449263	dedifferentiation	Myristoylated alanine-rich C-kinase substrate (MARCKS) (Protein kinase C substrate, 80 kDa protein, light chain) (80K-L protein) (PKCSL)
MASP2	360.299	8.88083	336.858	383.74	7.60854	10.7893	8.81257e-06	metabolism	Mannan-binding lectin serine protease 2 (EC 3.4.21.104) (MBL-associated serine protease 2) (Mannose-binding protein-associated serine protease 2) (MASP-2) [Cleaved into: Mannan-binding lectin serine protease 2 A chain; Mannan-binding lectin serine protease 2 B chain]
MID1IP1	56.9073	9.16579	77.561	36.2537	2.24946	19.5403	0.0126938	metabolism	Mid1-interacting protein 1 (Gastrulation-specific G12-like protein) (Mid1-interacting G12-like protein) (Protein STRAIT11499) (Spot 14-related protein) (S14R) (Spot 14-R)
MTHFD1L	1.06087	24.5806	0.678989	1.44275	28.7238	18.3658	3.29371e-05	dedifferentiation	Monofunctional C1-tetrahydrofolate synthase, mitochondrial (EC 6.3.4.3) (Formyltetrahydrofolate synthetase)
NPAS2	11.4241	23.5234	12.75	10.0982	29.2574	14.9223	0.0206545	Hemoprotein	Neuronal PAS domain-containing protein 2 (Neuronal PAS2) (Basic-helix-loop-helix-PAS protein MOP4) (Class E basic helix-loop-helix protein 9) (bHLHe9) (Member of PAS protein 4) (PAS domain-containing protein 4)
NR1D1	30.6821	5.67911	50.8255	10.5387	6.35157	4.67042	0.0747669	Hemoprotein	Nuclear receptor subfamily 1 group D member 1 (Rev-erbA-alpha) (V-erbA-related protein 1) (EAR-1)
PCYT2	92.264	58.8802	75.719	108.809	49.776	72.5365	0.160329	metabolism	Ethanolamine-phosphate cytidylyltransferase (EC 2.7.7.14) (CTP:phosphoethanolamine cytidylyltransferase) (Phosphorylethanolamine transferase)
PDIA4	118.626	131.699	131.107	106.146	108.887	165.918	0.764402	metabolism	Protein disulfide-isomerase A4 (EC 5.3.4.1) (Endoplasmic reticulum resident protein 70) (ER protein 70) (ERp70) (Endoplasmic reticulum resident protein 72) (ER protein 72) (ERp-72) (ERp72)
PFKL	45.0222	44.3276	36.9436	53.1009	45.8052	42.1112	0.88	metabolism	6-phosphofructokinase, liver type (EC 2.7.1.11) (Phosphofructo-1-kinase isozyme B) (PFK-B) (Phosphofructokinase 1) (Phosphohexokinase)
PGRMC1	530.944	42.5419	655.282	406.606	42.8753	42.0418	0.000262013	Hemoprotein	Membrane-associated progesterone receptor component 1 (mPR)
PGRMC2	101.955	43.6898	116.005	87.906	41.8175	46.4982	0.0006534	Hemoprotein	Membrane-associated progesterone receptor component 2 (Progesterone membrane-binding protein) (Steroid receptor protein DG6)
PHYH	195.09	22.4642	250.342	139.839	23.3005	21.2099	0.000218302	metabolism	Phytanoyl-CoA dioxygenase, peroxisomal (EC 1.14.11.18) (Phytanic acid oxidase) (Phytanoyl-CoA alpha-hydroxylase) (PhyH)
PIPOX	375.458	33.0207	410.182	340.735	26.8259	42.313	0.000487385	metabolism	Peroxisomal sarcosine oxidase (PSO) (EC 1.5.3.1) (EC 1.5.3.7) (L-pipecolate oxidase) (L-pipecolic acid oxidase)
PKLR	66.3841	5.37215	49.6466	83.1217	5.45207	5.25226	0.000231783	metabolism	Pyruvate kinase isozymes R/L (EC 2.7.1.40) (Pyruvate kinase 1) (R-type/L-type pyruvate kinase) (Red cell/liver pyruvate kinase)
PLG	1486.01	0.790964	1737.38	1234.64	1.01831	0.449938	7.04e-08	metabolism	Plasminogen (EC 3.4.21.7) [Cleaved into: Plasmin heavy chain A; Activation peptide; Angiostatin; Plasmin heavy chain A, short form; Plasmin light chain B]
PON1	974.635	1.63065	1081.64	867.633	2.31698	0.601144	2.48356e-06	metabolism	Serum paraoxonase/arylesterase 1 (PON 1) (EC 3.1.1.2) (EC 3.1.1.81) (EC 3.1.8.1) (Aromatic esterase 1) (A-esterase 1) (K-45) (Serum aryldialkylphosphatase 1)
PPOX	9.00288	4.70798	8.62913	9.37663	3.75157	6.1426	0.165224	Heme_biosynthesis	Protoporphyrinogen oxidase (PPO) (EC 1.3.3.4)
PTGES2	18.4868	29.7441	13.4621	23.5115	34.1019	23.2075	0.168865	Hemoprotein	Prostaglandin E synthase 2 (EC 5.3.99.3) (Microsomal prostaglandin E synthase 2) (mPGES-2) [Cleaved into: Prostaglandin E synthase 2 truncated form]
PYGL	105.699	31.3259	97.2929	114.105	28.3494	35.7908	5.37263e-05	metabolism	Glycogen phosphorylase, liver form (EC 2.4.1.1)
QPRT	171.174	86.8572	182.702	159.647	67.361	116.102	0.010352	metabolism	Nicotinate-nucleotide pyrophosphorylase [carboxylating] (EC 2.4.2.19) (Quinolinate phosphoribosyltransferase [decarboxylating]) (QAPRTase) (QPRTase)
RBMX	33.9171	92.3914	26.3739	41.4603	92.272	92.5704	0.001704	dedifferentiation	RNA-binding motif protein, X chromosome (Glycoprotein p43) (Heterogeneous nuclear ribonucleoprotein G) (hnRNP G) [Cleaved into: RNA-binding motif protein, X chromosome, N-terminally processed]
RGN	266.689	25.5839	227.76	305.618	25.1884	26.1772	4.0755e-05	metabolism	Regucalcin (RC) (Gluconolactonase) (GNL) (EC 3.1.1.17) (Senescence marker protein 30) (SMP-30)
RHBDF2	1.99097	15.0274	2.49646	1.48548	16.284	13.1425	0.000773976	dedifferentiation	Inactive rhomboid protein 2 (iRhom2) (Rhomboid 5 homolog 2) (Rhomboid family member 2) (Rhomboid veinlet-like protein 5) (Rhomboid veinlet-like protein 6)
RPL10	867.316	973.863	626.611	1108.02	1003.07	930.059	0.538667		60S ribosomal protein L10 (Laminin receptor homolog) (Protein QM) (Tumor suppressor QM)
RPL10A	511.228	673.821	443.365	579.09	695.786	640.875	0.0963568		60S ribosomal protein L10a (CSA-19) (Neural precursor cell expressed developmentally down-regulated protein 6) (NEDD-6)
RPL11	1289.04	837.748	1446.19	1131.88	817.172	868.612	0.0747669		60S ribosomal protein L11 (CLL-associated antigen KW-12)
RPL12	875.746	862.586	987.644	763.848	815.047	933.894	0.972526		60S ribosomal protein L12
RPL13	1361.92	1819.85	1373.97	1349.88	1487.8	2317.91	0.193255		60S ribosomal protein L13 (Breast basic conserved protein 1)
RPL13A	923.332	1046.41	1037.68	808.984	1071.97	1008.06	0.415706		60S ribosomal protein L13a (23 kDa highly basic protein)
RPL14	520.563	543.362	529.775	511.351	469.489	654.172	0.775018		60S ribosomal protein L14 (CAG-ISL 7)
RPL15	601.917	672.291	611.736	592.098	687.977	648.761	0.415706		60S ribosomal protein L15
RPL17	558.563	666.185	631.614	485.511	684.507	638.702	0.250942		60S ribosomal protein L17 (60S ribosomal protein L23) (PD-1)
SARDH	92.9735	11.3414	66.4611	119.486	9.38285	14.2792	0.000269145	metabolism	Sarcosine dehydrogenase, mitochondrial (SarDH) (EC 1.5.8.3) (BPR-2)
SCD	146.326	215.047	182.067	110.584	186.194	258.325	0.188821	metabolism	Acyl-CoA desaturase (EC 1.14.19.1) (Delta(9)-desaturase) (Delta-9 desaturase) (Fatty acid desaturase) (Stearoyl-CoA desaturase)
SDHC	266.582	67.0014	333.918	199.246	59.7766	77.8386	0.00362252	ETC-heme	Succinate dehydrogenase cytochrome b560 subunit, mitochondrial (Integral membrane protein CII-3) (QPs-1) (QPs1) (Succinate dehydrogenase complex subunit C) (Succinate-ubiquinone oxidoreductase cytochrome B large subunit) (CYBL)
SEC23A	27.2567	72.092	25.186	29.3273	31.5383	132.923	0.160221	dedifferentiation	Protein transport protein Sec23A (SEC23-related protein A)
SF3A2	10.881	23.8161	8.37731	13.3846	24.7361	22.4361	0.0605767	dedifferentiation	Splicing factor 3A subunit 2 (SF3a66) (Spliceosome-associated protein 62) (SAP 62)
SLC10A1	335.809	0.164125	392.769	278.849	0.122414	0.22669	2.42e-05	metabolism	Sodium/bile acid cotransporter (Cell growth-inhibiting gene 29 protein) (Na(+)/bile acid cotransporter) (Na(+)/taurocholate transport protein) (Sodium/taurocholate cotransporting polypeptide) (Solute carrier family 10 member 1)
SREBF1	94.2842	27.4549	66.3115	122.257	28.9727	25.1781	0.0747669	metabolism	Sterol regulatory element-binding protein 1 (SREBP-1) (Class D basic helix-loop-helix protein 1) (bHLHd1) (Sterol regulatory element-binding transcription factor 1) [Cleaved into: Processed sterol regulatory element-binding protein 1]
STEAP1	19.5865	12.6574	19.2756	19.8973	12.907	12.2831	0.0127677	Hemoprotein	Metalloreductase STEAP1 (EC 1.16.1.-) (Six-transmembrane epithelial antigen of prostate 1)
STEAP2	0.917063	1.58501	0.893634	0.940491	1.72876	1.36938	0.0825647	Hemoprotein	Metalloreductase STEAP2 (EC 1.16.1.-) (Prostate cancer-associated protein 1) (Protein up-regulated in metastatic prostate cancer) (PUMPCn) (Six-transmembrane epithelial antigen of prostate 2) (SixTransMembrane protein of prostate 1)
STEAP3	79.4579	11.532	39.516	119.4	12.9861	9.35083	0.0177517	Hemoprotein	Metalloreductase STEAP3 (EC 1.16.1.-) (Dudulin-2) (Six-transmembrane epithelial antigen of prostate 3) (Tumor suppressor-activated pathway protein 6) (hTSAP6) (pHyde) (hpHyde)
SUOX	58.5403	8.92971	56.8248	60.2559	9.11299	8.6548	6.10971e-07	Hemoprotein	Sulfite oxidase, mitochondrial (EC 1.8.3.1)
TDO2	870.435	0.0484136	1058.8	682.073	0.0559511	0.0371073	5.41538e-05	Hemoprotein	Tryptophan 2,3-dioxygenase (TDO) (EC 1.13.11.11) (Tryptamin 2,3-dioxygenase) (Tryptophan oxygenase) (TO) (TRPO) (Tryptophan pyrrolase) (Tryptophanase)
THAP4	39.343	32.4825	35.419	43.267	33.5873	30.8254	0.0583433	Hemoprotein	THAP domain-containing protein 4
TMPRSS6	36.5584	0.897616	18.4651	54.6517	0.281293	1.8221	0.00408453	metabolism	Transmembrane protease serine 6 (EC 3.4.21.-) (Matriptase-2)
TST	476.726	27.031	492.52	460.933	23.8879	31.7456	8.46476e-05	metabolism	Thiosulfate sulfurtransferase (EC 2.8.1.1) (Rhodanese)
TWF2	8.4356	24.0809	9.95214	6.91906	22.2855	26.774	0.00277069	dedifferentiation	Twinfilin-2 (A6-related protein) (hA6RP) (Protein tyrosine kinase 9-like) (Twinfilin-1-like protein)
UGT2B15	214.518	0.195783	272.634	156.403	0.259236	0.100602	5.32757e-05	metabolism	UDP-glucuronosyltransferase 2B15 (UDPGT 2B15) (EC 2.4.1.17) (HLUG4) (UDP-glucuronosyltransferase 2B8) (UDPGT 2B8) (UDPGTh-3)
UGT2B4	888.192	1.32472	950.9	825.484	0.876379	1.99724	4.0755e-05	metabolism	UDP-glucuronosyltransferase 2B4 (UDPGT 2B4) (EC 2.4.1.17) (HLUG25) (Hyodeoxycholic acid-specific UDPGT) (UDPGTh-1)
UNC93A	2.61702	6.41154	0.881652	4.35238	6.2139	6.708	0.101703	dedifferentiation	Protein unc-93 homolog A (HmUnc-93A) (Unc-93A)
UQCR10	206.164	89.6256	238.343	173.984	80.5876	103.183	0.0133454	ETC-heme	Cytochrome b-c1 complex subunit 9 (Complex III subunit 9) (Complex III subunit X) (Cytochrome c1 non-heme 7 kDa protein) (Ubiquinol-cytochrome c reductase complex 7.2 kDa protein)
UQCRH	174.965	196.155	210.954	138.976	206.583	180.512	0.616527	ETC-heme	Cytochrome b-c1 complex subunit 6, mitochondrial (Complex III subunit 6) (Complex III subunit VIII) (Cytochrome c1 non-heme 11 kDa protein) (Mitochondrial hinge protein) (Ubiquinol-cytochrome c reductase complex 11 kDa protein)
UROD	83.5698	54.9862	85.569	81.5706	53.5291	57.1718	0.0605767	Heme_biosynthesis	Uroporphyrinogen decarboxylase (UPD) (URO-D) (EC 4.1.1.37)
UROS	22.0767	13.0625	15.9426	28.2109	13.7028	12.1021	0.0756537	Heme_biosynthesis	Uroporphyrinogen-III synthase (UROIIIS) (UROS) (EC 4.2.1.75) (Hydroxymethylbilane hydrolyase [cyclizing]) (Uroporphyrinogen-III cosynthase)
