# Supplementary material for: Harnessing Porphyrin Accumulation in Liver Cancer: Combining Genomic Data and Drug Targeting
Source: Biomolecules. 2024 Aug 7;14(8):959. doi: 10.3390/biom14080959 (PMC11352895; doi:10.3390/biom14080959)
Supplement: Supplementary file 1 [file biomolecules-14-00959-s001.zip › SupplementalTableS2.xlsx]

## Sheet: Sheet2
Supplemental TableS2 Liver Cancer scRNAseq subpopulation analysis
Gene Name	HCC scRNAseq More Differentiated Population Average TPM	HCC scRNAseq More transformed Population Average TPM	HepG2 scRNAseq average TPM	pValues.adj_HCCscRNAseq	Protein names
RPL10	407.018	360.474	890.565	0.711399	60S ribosomal protein L10 (Laminin receptor homolog) (Protein QM) (Tumor suppressor QM)
RPL10A	343.553	415.92	1414.34	0.739921	60S ribosomal protein L10a (CSA-19) (Neural precursor cell expressed developmentally down-regulated protein 6) (NEDD-6)
RPL11	774.248	919.322	1211.89	0.519754	60S ribosomal protein L11 (CLL-associated antigen KW-12)
RPL12	455.263	791.764	2584.64	0.0870024	60S ribosomal protein L12
RPL13	38.3668	85.0131	408.774	0.187772	60S ribosomal protein L13 (Breast basic conserved protein 1)
RPL13A	254.187	128.304	1415.91	0.107819	60S ribosomal protein L13a (23 kDa highly basic protein)
RPL14	484.627	352.063	1023.78	0.316244	60S ribosomal protein L14 (CAG-ISL 7)
RPL15	212.555	93.6904	689.028	0.0417264	60S ribosomal protein L15
RPL17	220.961	300.502	952.495	0.251707	60S ribosomal protein L17 (60S ribosomal protein L23) (PD-1)
CYB5B	5.81488	5.74742	43.3326	0.994741	Cytochrome b5 type B (Cytochrome b5 outer mitochondrial membrane isoform)
CYP2D6	350.118	73.6168	0.0141916	0.00357952	Cytochrome P450 2D6 (EC 1.14.14.1) (CYPIID6) (Cytochrome P450-DB1) (Debrisoquine 4-hydroxylase)
CYBRD1	4.93849	1.53798	0	0.236524	Cytochrome b reductase 1 (EC 1.-.-.-) (Duodenal cytochrome b) (Ferric-chelate reductase 3)
CYB561	2.76309	0.0114716	0.00641858	0.0842291	Cytochrome b561 (Cytochrome b-561)
CYB561D2	58.7546	2.11892	24.1895	0.000536486	Cytochrome b561 domain-containing protein 2 (Putative tumor suppressor protein 101F6)
CYP20A1	2.17409	3.4414	0.045088	0.797703	Cytochrome P450 20A1 (EC 1.14.-.-)
CYP2J2	103.925	1.83652	0.179905	0.000571944	Cytochrome P450 2J2 (EC 1.14.14.1) (Arachidonic acid epoxygenase) (CYPIIJ2)
CYP4V2	6.94994	0.562639	0.772227	0.014488	Cytochrome P450 4V2 (EC 1.14.13.-)
CYP2R1	6.21782	18.203	0	0.611134	Vitamin D 25-hydroxylase (EC 1.14.13.159) (Cytochrome P450 2R1)
CYP1B1	11.4347	21.6256	0	0.701956	Cytochrome P450 1B1 (EC 1.14.14.1) (CYPIB1)
CYP2C9	300.526	30.5473	0	0.00523079	Cytochrome P450 2C9 (EC 1.14.13.-) ((R)-limonene 6-monooxygenase) (EC 1.14.13.80) ((S)-limonene 6-monooxygenase) (EC 1.14.13.48) ((S)-limonene 7-monooxygenase) (EC 1.14.13.49) (CYPIIC9) (Cytochrome P-450MP) (Cytochrome P450 MP-4) (Cytochrome P450 MP-8) (Cytochrome P450 PB-1) (S-mephenytoin 4-hydroxylase)
CYP2A6	92.468	1.35002	0	0.0536009	Cytochrome P450 2A6 (EC 1.14.13.-) (1,4-cineole 2-exo-monooxygenase) (CYPIIA6) (Coumarin 7-hydroxylase) (Cytochrome P450 IIA3) (Cytochrome P450(I))
CYP2C18	26.0009	7.82029	0	0.134283	Cytochrome P450 2C18 (EC 1.14.14.1) (CYPIIC18) (Cytochrome P450-6b/29c)
CYP3A5	613.472	161.168	0	0.000427471	Cytochrome P450 3A5 (EC 1.14.14.1) (CYPIIIA5) (Cytochrome P450 HLp2) (Cytochrome P450-PCN3)
CYP27A1	211.516	36.2695	79.5187	0.000717149	Sterol 26-hydroxylase, mitochondrial (EC 1.14.13.15) (5-beta-cholestane-3-alpha,7-alpha,12-alpha-triol 27-hydroxylase) (Cytochrome P-450C27/25) (Cytochrome P450 27) (Sterol 27-hydroxylase) (Vitamin D(3) 25-hydroxylase)
CYP4A11	105.954	0.0194013	0.0396321	0.00416211	Cytochrome P450 4A11 (20-hydroxyeicosatetraenoic acid synthase) (20-HETE synthase) (CYP4AII) (CYPIVA11) (Cytochrome P-450HK-omega) (Cytochrome P450HL-omega) (Fatty acid omega-hydroxylase) (Lauric acid omega-hydroxylase) (EC 1.14.15.3)
CYP39A1	11.6583	2.20778	0	0.374775	24-hydroxycholesterol 7-alpha-hydroxylase (EC 1.14.13.99) (Cytochrome P450 39A1) (hCYP39A1) (Oxysterol 7-alpha-hydroxylase)
CYP2C8	309.682	0.159481	0	0.00125924	Cytochrome P450 2C8 (EC 1.14.14.1) (CYPIIC8) (Cytochrome P450 IIC2) (Cytochrome P450 MP-12) (Cytochrome P450 MP-20) (Cytochrome P450 form 1) (S-mephenytoin 4-hydroxylase)
CYP3A7	197.128	4.52806	1.07137	0.0774183	Cytochrome P450 3A7 (EC 1.14.14.1) (CYPIIIA7) (Cytochrome P450-HFLA)
CYP4F22	1.66143	1.29188	0	0.879918	Cytochrome P450 4F22 (EC 1.14.14.-)
CYP8B1	96.8033	2.12899	2.0295	0.00117374	7-alpha-hydroxycholest-4-en-3-one 12-alpha-hydroxylase (EC 1.14.13.95) (7-alpha-hydroxy-4-cholesten-3-one 12-alpha-hydroxylase) (CYPVIIIB1) (Cytochrome P450 8B1) (Sterol 12-alpha-hydroxylase)
CYP7A1	113.559	7.71592	0	0.00617876	Cholesterol 7-alpha-monooxygenase (EC 1.14.13.17) (CYPVII) (Cholesterol 7-alpha-hydroxylase) (Cytochrome P450 7A1)
CYP2A7	3.21851	0.24566	0	0.201704	Cytochrome P450 2A7 (EC 1.14.14.1) (CYPIIA7) (Cytochrome P450 IIA4)
CYP2E1	2901.75	1.67615	0	0.00298831	Cytochrome P450 2E1 (EC 1.14.13.-) (4-nitrophenol 2-hydroxylase) (EC 1.14.13.n7) (CYPIIE1) (Cytochrome P450-J) [Cleaved into: Cytochrome P450 2E1, N-terminally processed]
CYP3A4	74.5955	2.91019	0.0242528	0.294842	Cytochrome P450 3A4 (EC 1.14.13.-) (1,8-cineole 2-exo-monooxygenase) (EC 1.14.13.157) (Albendazole monooxygenase) (EC 1.14.13.32) (Albendazole sulfoxidase) (CYPIIIA3) (CYPIIIA4) (Cytochrome P450 3A3) (Cytochrome P450 HLp) (Cytochrome P450 NF-25) (Cytochrome P450-PCN1) (Nifedipine oxidase) (Quinine 3-monooxygenase) (EC 1.14.13.67) (Taurochenodeoxycholate 6-alpha-hydroxylase) (EC 1.14.13.97)
CYP4F3	11.3702	0.69172	0	0.0101167	Leukotriene-B(4) omega-hydroxylase 2 (EC 1.14.13.30) (CYPIVF3) (Cytochrome P450 4F3) (Cytochrome P450-LTB-omega) (Leukotriene-B(4) 20-monooxygenase 2)
CYP51A1	192.488	12.8349	39.5051	0.00170751	Lanosterol 14-alpha demethylase (LDM) (EC 1.14.13.70) (CYPLI) (Cytochrome P450 51A1) (Cytochrome P450-14DM) (Cytochrome P45014DM) (Cytochrome P450LI) (Sterol 14-alpha demethylase)
CYB5A	1524.78	162.046	161.849	1.58545e-05	Cytochrome b5 (Microsomal cytochrome b5 type A) (MCB5)
CYCS	51.2369	13.0483	15.1326	0.0103797	Cytochrome c
GART	14.2505	1.04454	20.2727	0.0724579	Trifunctional purine biosynthetic protein adenosine-3 [Includes: Phosphoribosylamine--glycine ligase (EC 6.3.4.13) (Glycinamide ribonucleotide synthetase) (GARS) (Phosphoribosylglycinamide synthetase); Phosphoribosylformylglycinamidine cyclo-ligase (EC 6.3.3.1) (AIR synthase) (AIRS) (Phosphoribosyl-aminoimidazole synthetase); Phosphoribosylglycinamide formyltransferase (EC 2.1.2.2) (5'-phosphorib…
HMGA1	2.93098	36.5305	188.962	0.0504539	High mobility group protein HMG-I/HMG-Y (HMG-I(Y)) (High mobility group AT-hook protein 1) (High mobility group protein A1) (High mobility group protein R)
CDK6	5.2042	1.31843	15.6173	0.134578	Cyclin-dependent kinase 6 (EC 2.7.11.22) (Cell division protein kinase 6) (Serine/threonine-protein kinase PLSTIRE)
H2AFZ	75.8466	133.978	222.516	0.506004	Histone H2A.Z (H2A/z)
RHBDF2	2.84139	0.356708	18.394	0.152916	Inactive rhomboid protein 2 (iRhom2) (Rhomboid 5 homolog 2) (Rhomboid family member 2) (Rhomboid veinlet-like protein 5) (Rhomboid veinlet-like protein 6)
CDC25B	38.1329	11.2205	75.3592	0.12223	M-phase inducer phosphatase 2 (EC 3.1.3.48) (Dual specificity phosphatase Cdc25B)
MAPRE1	4.84374	5.6248	86.1509	0.948548	Microtubule-associated protein RP/EB family member 1 (APC-binding protein EB1) (End-binding protein 1) (EB1)
MTHFD1L	2.10101	13.5248	10.7486	0.513619	Monofunctional C1-tetrahydrofolate synthase, mitochondrial (EC 6.3.4.3) (Formyltetrahydrofolate synthetase)
MARCKS	20.4991	24.5921	4.93446	0.906017	Myristoylated alanine-rich C-kinase substrate (MARCKS) (Protein kinase C substrate, 80 kDa protein, light chain) (80K-L protein) (PKCSL)
SEC23A	18.8377	2.11304	46.0376	0.0234909	Protein transport protein Sec23A (SEC23-related protein A)
UNC93A	24.406	0	7.19641	0.035107	Protein unc-93 homolog A (HmUnc-93A) (Unc-93A)
RBMX	7.6453	23.7081	74.9461	0.451004	RNA-binding motif protein, X chromosome (Glycoprotein p43) (Heterogeneous nuclear ribonucleoprotein G) (hnRNP G) [Cleaved into: RNA-binding motif protein, X chromosome, N-terminally processed]
SF3A2	0.743901	0.150586	1.82255	0.162996	Splicing factor 3A subunit 2 (SF3a66) (Spliceosome-associated protein 62) (SAP 62)
TWF2	7.4909	3.72347	72.9566	0.459719	Twinfilin-2 (A6-related protein) (hA6RP) (Protein tyrosine kinase 9-like) (Twinfilin-1-like protein)
HLA-F	30.2464	611.505	2.77262	0.0161125	HLA class I histocompatibility antigen, alpha chain F (CDA12) (HLA F antigen) (Leukocyte antigen F) (MHC class I antigen F)
AKR1B1	7.9603	223.398	83.5356	0.0185125	Aldose reductase (AR) (EC 1.1.1.21) (Aldehyde reductase) (Aldo-keto reductase family 1 member B1)
S100A11	2.79511	1504.9	0.671312	0.00275227	Protein S100-A11 (Calgizzarin) (Metastatic lymph node gene 70 protein) (MLN 70) (Protein S100-C) (S100 calcium-binding protein A11)
S100A6	4.13642	84.9055	7.87291	0.0173074	Protein S100-A6 (Calcyclin) (Growth factor-inducible protein 2A9) (MLN 4) (Prolactin receptor-associated protein) (PRA) (S100 calcium-binding protein A6)
UQCRH	270.039	410.075	91.6805	0.393559	Cytochrome b-c1 complex subunit 6, mitochondrial (Complex III subunit 6) (Complex III subunit VIII) (Cytochrome c1 non-heme 11 kDa protein) (Mitochondrial hinge protein) (Ubiquinol-cytochrome c reductase complex 11 kDa protein)
UQCR10	33.1068	57.1703	66.8312	0.28479	Cytochrome b-c1 complex subunit 9 (Complex III subunit 9) (Complex III subunit X) (Cytochrome c1 non-heme 7 kDa protein) (Ubiquinol-cytochrome c reductase complex 7.2 kDa protein)
CYC1	83.7058	166.848	85.7629	0.418104	Cytochrome c1, heme protein, mitochondrial (Complex III subunit 4) (Complex III subunit IV) (Cytochrome b-c1 complex subunit 4) (Ubiquinol-cytochrome-c reductase complex cytochrome c1 subunit) (Cytochrome c-1)
SDHC	18.0146	2.18126	7.53959	0.00291568	Succinate dehydrogenase cytochrome b560 subunit, mitochondrial (Integral membrane protein CII-3) (QPs-1) (QPs1) (Succinate dehydrogenase complex subunit C) (Succinate-ubiquinone oxidoreductase cytochrome B large subunit) (CYBL)
COX4I1	273.173	229.455	484.78	0.613194	Cytochrome c oxidase subunit 4 isoform 1, mitochondrial (Cytochrome c oxidase polypeptide IV) (Cytochrome c oxidase subunit IV isoform 1) (COX IV-1)
COX5A	40.6426	14.3899	86.5378	0.180682	Cytochrome c oxidase subunit 5A, mitochondrial (Cytochrome c oxidase polypeptide Va)
COX5B	107.957	71.6272	186.193	0.305214	Cytochrome c oxidase subunit 5B, mitochondrial (Cytochrome c oxidase polypeptide Vb)
COX6B1	160.547	99.0528	40.5591	0.13675	Cytochrome c oxidase subunit 6B1 (Cytochrome c oxidase subunit VIb isoform 1) (COX VIb-1)
COX6C	57.6295	48.9522	19.0687	0.812341	Cytochrome c oxidase subunit 6C (Cytochrome c oxidase polypeptide VIc)
COX7A2	102.825	71.1195	33.6175	0.439326	Cytochrome c oxidase subunit 7A2, mitochondrial (Cytochrome c oxidase subunit VIIa-liver/heart) (Cytochrome c oxidase subunit VIIa-L) (Cytochrome c oxidase subunit VIIaL)
COX7B	222.547	230.39	54.4817	0.950277	Cytochrome c oxidase subunit 7B, mitochondrial (Cytochrome c oxidase polypeptide VIIb)
COX7B2	42.7058	19.2584	0	0.228227	Cytochrome c oxidase subunit 7B2, mitochondrial (Cytochrome c oxidase polypeptide VIIb2)
COX7C	271.551	131.905	99.0563	0.0426341	Cytochrome c oxidase subunit 7C, mitochondrial (Cytochrome c oxidase polypeptide VIIc)
COX8A	310.368	245.334	148.79	0.59498	Cytochrome c oxidase subunit 8A, mitochondrial (Cytochrome c oxidase polypeptide VIII-liver/heart) (Cytochrome c oxidase subunit 8-2)
ALAS1	76.5915	11.5554	9.85877	0.0222346	5-aminolevulinate synthase, nonspecific, mitochondrial (ALAS-H) (EC 2.3.1.37) (5-aminolevulinic acid synthase 1) (Delta-ALA synthase 1) (Delta-aminolevulinate synthase 1)
ALAD	37.2434	12.4481	15.9922	0.0483274	Delta-aminolevulinic acid dehydratase (ALADH) (EC 4.2.1.24) (Porphobilinogen synthase)
UROS	5.91416	4.04491	15.1027	0.734123	Uroporphyrinogen-III synthase (UROIIIS) (UROS) (EC 4.2.1.75) (Hydroxymethylbilane hydrolyase [cyclizing]) (Uroporphyrinogen-III cosynthase)
UROD	42.1248	49.1008	82.2606	0.827499	Uroporphyrinogen decarboxylase (UPD) (URO-D) (EC 4.1.1.37)
CPOX	16.6781	3.83093	3.97725	0.152319	Coproporphyrinogen-III oxidase, mitochondrial (COX) (Coprogen oxidase) (Coproporphyrinogenase) (EC 1.3.3.3)
PPOX	5.81505	21.5617	16.171	0.654297	Protoporphyrinogen oxidase (PPO) (EC 1.3.3.4)
FECH	3.45195	0.432261	0.984003	0.0766474	Ferrochelatase, mitochondrial (EC 4.99.1.1) (Heme synthase) (Protoheme ferro-lyase)
BLVRA	9.37701	95.7455	107.44	0.0778899	Biliverdin reductase A (BVR A) (EC 1.3.1.24) (Biliverdin-IX alpha-reductase)
BLVRB	215.143	344.863	53.3069	0.203607	Flavin reductase (NADPH) (FR) (EC 1.5.1.30) (Biliverdin reductase B) (BVR-B) (EC 1.3.1.24) (Biliverdin-IX beta-reductase) (Green heme-binding protein) (GHBP) (NADPH-dependent diaphorase) (NADPH-flavin reductase) (FLR)
HMOX2	26.3425	6.39695	81.6546	0.0654366	Heme oxygenase 2 (HO-2) (EC 1.14.99.3)
HMOX1	3.37881	16.6177	37.79	0.332827	Heme oxygenase 1 (HO-1) (EC 1.14.99.3)
HMBS	18.0192	26.613	43.3474	0.8683	Porphobilinogen deaminase (PBG-D) (EC 2.5.1.61) (Hydroxymethylbilane synthase) (HMBS) (Pre-uroporphyrinogen synthase)
FLVCR1	2.87858	0.0818567	2.5712	0.0449541	Feline leukemia virus subgroup C receptor-related protein 1 (Feline leukemia virus subgroup C receptor) (hFLVCR)
SLC46A1	9.83162	0.749951	1.38434	0.0190024	Proton-coupled folate transporter (G21) (Heme carrier protein 1) (PCFT/HCP1) (Solute carrier family 46 member 1)
FLVCR2	13.2016	0.901326	20.5521	0.0179892	Feline leukemia virus subgroup C receptor-related protein 2 (Calcium-chelate transporter) (CCT)
SLC48A1	7.79931	2.55656	3.40956	0.131569	Heme transporter HRG1 (Heme-responsive gene 1 protein homolog) (HRG-1) (hHRG-1) (Solute carrier family 48 member 1)
ABCB6	11.732	8.00992	26.2005	0.654297	ATP-binding cassette sub-family B member 6, mitochondrial (Mitochondrial ABC transporter 3) (Mt-ABC transporter 3) (P-glycoprotein-related protein) (Ubiquitously-expressed mammalian ABC half transporter)
