# Supplementary material for: Harnessing Porphyrin Accumulation in Liver Cancer: Combining Genomic Data and Drug Targeting
Source: Biomolecules. 2024 Aug 7;14(8):959. doi: 10.3390/biom14080959 (PMC11352895; doi:10.3390/biom14080959)
Supplement: Supplementary file 1 [file biomolecules-14-00959-s001.zip › SupplementalTableS3.xlsx]

## Sheet: clusters
Supplemental Table S3 - Normal human liver scRNAseq cell population clusters
Barcode	Cluster	TSNE-1	TSNE-2
AAACCTGAGATGTCGG-1	2	-19.6667	9.01413
AAACCTGCAAGGTGTG-1	6	-1.71106	34.307
AAACCTGCAGACGCCT-1	5	-12.6045	-6.11923
AAACCTGGTACAGTTC-1	6	-3.58058	39.5324
AAACCTGGTTGACGTT-1	4	27.3377	5.38862
AAACCTGTCCAGAGGA-1	4	-7.35743	-14.3159
AAACGGGTCGCAAACT-1	3	15.1529	-24.4667
AAAGATGTCGCGATCG-1	3	10.5593	-20.3241
AAAGCAACACCTGGTG-1	4	-1.05196	-19.129
AAAGCAACATGCCTAA-1	5	-22.0778	-5.09063
AAAGCAAGTACCGCTG-1	2	-22.9506	2.36425
AAAGCAAGTGGTTTCA-1	2	-16.2187	17.5751
AAAGTAGAGTGGAGAA-1	3	10.9421	-21.0255
AAATGCCTCTCGTATT-1	4	-5.63922	-24.4602
AACACGTAGGCGATAC-1	4	-5.02508	-22.0943
AACCATGAGTCATCCA-1	1	18.5581	12.001
AACCATGCATGTCGAT-1	5	-13.4754	0.245826
AACCATGTCGTGACAT-1	5	-15.8241	-0.847452
AACCGCGAGTATGACA-1	4	-2.25199	-25.2812
AACCGCGGTGCAACGA-1	5	-21.4359	-6.66415
AACCGCGTCGCAGGCT-1	1	8.52703	4.70587
AACGTTGAGACAGACC-1	1	17.6391	-0.57205
AACGTTGAGGTGCTTT-1	1	21.6258	10.579
AACGTTGCACGTAAGG-1	2	-21.7839	4.09125
AACGTTGCATGCCCGA-1	2	-22.7122	9.03995
AACGTTGGTTGAGTTC-1	3	15.0788	-25.3117
AACTCTTAGGAGCGTT-1	3	5.54715	-17.4696
AACTCTTAGTAAGTAC-1	4	-8.97895	-22.4907
AACTCTTCACCAGGTC-1	2	-12.3869	0.658986
AACTCTTGTTGGAGGT-1	6	-4.08547	31.531
AACTCTTTCCAGTAGT-1	1	18.811	9.76538
AACTCTTTCGTCACGG-1	1	16.9978	11.9148
AACTGGTCATATGCTG-1	6	2.51566	30.6122
AACTTTCCAAGACGTG-1	1	21.4112	6.49226
AAGACCTAGTGAAGAG-1	2	-21.7551	2.05323
AAGACCTGTATTCTCT-1	3	8.54725	-16.391
AAGACCTGTGGTCCGT-1	4	-7.00278	-26.5702
AAGCCGCCACGTGAGA-1	2	-6.56304	14.6382
AAGGAGCAGAGAACAG-1	6	-1.70671	39.4915
AAGGAGCGTCAACTGT-1	4	-3.04746	-13.7126
AAGGAGCTCAAGCCTA-1	5	-9.75589	-7.8443
AAGGCAGAGCAGCCTC-1	5	-16.4956	-10.7764
AAGGCAGCATTGCGGC-1	6	-1.48493	33.111
AAGGTTCCAGATGAGC-1	1	24.5763	10.4583
AAGGTTCTCGATAGAA-1	3	8.46542	-14.184
AAGTCTGAGCCCAGCT-1	1	17.9355	3.69717
AAGTCTGTCCCAACGG-1	2	-17.9228	6.52466
AAGTCTGTCGTAGATC-1	2	-20.6958	1.43717
AATCCAGAGTTAAGTG-1	1	23.2498	11.674
AATCCAGCAGGGTATG-1	3	4.22315	-14.64
AATCCAGCAGTTTACG-1	6	-2.18746	29.8344
AATCCAGTCACCGTAA-1	3	5.19719	-19.3954
ACACCAAAGTGACTCT-1	5	-8.15159	-12.4317
ACACCAATCGAGAGCA-1	5	-19.2498	-3.83364
ACACCGGAGCCTATGT-1	1	18.7936	1.929
ACACCGGAGTTGAGTA-1	1	26.9354	1.16574
ACACTGAAGATAGTCA-1	5	-16.7668	-1.97424
ACACTGACAGACGTAG-1	6	-8.32519	14.9119
ACACTGACAGCCTTGG-1	1	21.0795	0.711387
ACACTGATCAGTACGT-1	1	20.2102	14.2375
ACACTGATCGTGACAT-1	3	12.1756	-19.6078
ACAGCCGAGCGGCTTC-1	1	19.6247	10.4062
ACAGCCGCACATGACT-1	2	-23.2273	10.167
ACAGCCGTCGTACGGC-1	1	17.7924	6.10705
ACAGCTACACAGCCCA-1	1	23.095	6.77105
ACAGCTACATGCTGGC-1	6	-0.982422	37.162
ACAGCTAGTCTCCATC-1	3	5.3845	-14.0003
ACAGCTATCTTGCATT-1	5	-18.0161	-9.00037
ACATACGAGGAGTTGC-1	6	-0.213261	34.264
ACATACGGTACCGAGA-1	6	-2.30404	38.2721
ACATACGGTCGTCTTC-1	1	23.581	12.0507
ACATCAGCAATAACGA-1	1	4.87961	4.47747
ACATCAGCACACGCTG-1	5	-13.5141	-6.30229
ACATCAGGTCGGCTCA-1	1	5.3646	6.37758
ACATCAGTCAGCCTAA-1	5	-13.6832	-6.92313
ACATCAGTCATATCGG-1	6	-1.2462	39.7472
ACATCAGTCTAACTGG-1	6	-3.49138	32.5999
ACATGGTCAGATTGCT-1	3	15.6478	-24.0413
ACATGGTGTGTGAATA-1	5	-13.7422	0.279858
ACCAGTAAGCTGATAA-1	6	-8.53621	15.5593
ACCAGTATCGGAGCAA-1	3	0.372537	-27.8783
ACCCACTAGTCCAGGA-1	4	-5.75165	-25.3821
ACCCACTGTTGGGACA-1	5	-19.0256	-1.48241
ACCCACTTCAGAGACG-1	1	11.5317	5.17938
ACCCACTTCCTTGACC-1	1	25.103	2.94055
ACCGTAACACCAGGTC-1	4	-10.091	-22.3445
ACCGTAAGTCCAACTA-1	6	-2.1467	39.2602
ACCTTTATCATACGGT-1	4	-1.46782	-24.2536
ACGAGCCTCCGTTGTC-1	4	-9.09762	-17.7213
ACGAGGAAGTACCGGA-1	4	-5.901	-19.3709
ACGAGGAGTATATCCG-1	5	-16.9679	-7.6419
ACGAGGAGTCATACTG-1	2	-21.7699	10.9251
ACGAGGAGTCGCTTTC-1	6	2.79769	32.4666
ACGATACCAGTCAGCC-1	1	22.5659	13.9854
ACGATACTCCACGTTC-1	1	28.6504	8.61604
ACGATGTAGGTACTCT-1	6	-3.27433	33.0759
ACGATGTCACTGTCGG-1	2	-18.511	6.23997
ACGATGTGTCCAAGTT-1	1	25.0745	10.6878
ACGATGTTCACATAGC-1	4	-3.89606	-25.3008
ACGCCAGAGTACGTTC-1	6	-0.82966	24.6245
ACGCCGAAGAGTCTGG-1	1	9.95145	4.77171
ACGCCGACAACTGCGC-1	5	-17.0899	-5.42569
ACGCCGATCCACGTGG-1	1	24.0388	12.9543
ACGGAGATCACATACG-1	1	8.90663	5.12912
ACGGCCAGTTGACGTT-1	4	-9.76401	-18.0358
ACGGCCATCGGTCTAA-1	4	-3.08753	-26.9657
ACGGGCTGTAAAGGAG-1	1	25.4864	5.01346
ACGGGTCAGAAGGGTA-1	3	3.35046	-16.6181
ACGGGTCAGAATTGTG-1	3	18.3382	-23.3301
ACGGGTCGTACCGCTG-1	1	23.8704	12.5194
ACGGGTCTCAGAAATG-1	5	-6.10079	12.1742
ACGGGTCTCATTGCGA-1	1	17.974	-0.198903
ACTATCTAGAGGTACC-1	6	-0.220426	33.2341
ACTATCTCACATGTGT-1	4	-8.14673	-25.6444
ACTATCTGTAAACACA-1	5	-19.6671	-2.79342
ACTATCTGTCCATGAT-1	1	21.5675	-0.410033
ACTATCTTCCCAAGAT-1	4	-2.19017	-27.1349
ACTGAACAGCTAAACA-1	6	-0.509949	23.8021
ACTGAACCAGATCCAT-1	6	-1.21928	25.3247
ACTGAACGTAAGGATT-1	5	-17.3244	-7.40628
ACTGAACTCCACGTTC-1	2	-12.903	4.26117
ACTGAACTCTGCGTAA-1	1	25.8346	4.54821
ACTGAGTTCTTTACAC-1	5	-23.5264	-2.3754
ACTGATGCAGCCAGAA-1	2	-25.1243	9.33098
ACTGATGGTTATTCTC-1	2	-19.8554	4.29525
ACTGCTCGTCGTCTTC-1	5	-6.05949	11.9633
ACTTACTAGGTGATAT-1	3	7.38645	-16.7545
ACTTACTCATCGGAAG-1	2	-15.1024	3.43726
ACTTACTGTTCTGAAC-1	5	-6.2732	13.458
ACTTGTTCAAGGACAC-1	4	-7.01843	-12.7376
ACTTGTTGTGCCTGTG-1	5	-10.8308	-6.33222
ACTTGTTTCCGCTGTT-1	2	-12.5317	1.21287
ACTTGTTTCTTCTGGC-1	3	8.03644	-13.7442
ACTTTCAAGTACACCT-1	1	26.051	6.75712
ACTTTCATCGCGGATC-1	1	21.0855	12.9758
ACTTTCATCGTGGTCG-1	4	-6.69557	-11.9939
ACTTTCATCTTCATGT-1	1	21.3903	5.93915
AGAATAGAGAGGTTAT-1	6	-1.27498	37.5373
AGAATAGCAAGTCTAC-1	3	13.6525	-21.1204
AGAATAGCAATCTGCA-1	6	-3.54588	32.8695
AGAATAGCACGTCAGC-1	3	10.3602	-14.9496
AGAATAGGTCGAGTTT-1	2	-17.3765	-1.23083
AGAATAGGTGGGTATG-1	2	-22.1937	12.2842
AGAATAGTCATCGGAT-1	4	-0.951752	-17.1336
AGAATAGTCTGTCTCG-1	5	-13.042	-8.27093
AGAATAGTCTGTGCAA-1	4	-5.04576	-25.4465
AGACGTTCATCCCATC-1	2	-14.6654	5.09027
AGACGTTGTCTCTTAT-1	4	-1.77244	-25.7699
AGAGCGACACCACGTG-1	2	-19.1479	6.37493
AGAGCGAGTCAATACC-1	6	-1.25595	25.4912
AGAGCGAGTTCTGAAC-1	3	-3.3154	-28.5941
AGAGCTTGTATAGTAG-1	4	-7.94449	-20.9193
AGAGTGGAGGACAGAA-1	5	-11.7535	-5.14759
AGAGTGGTCAGCCTAA-1	1	22.631	7.66728
AGATCTGCATGCGCAC-1	1	14.3995	5.10702
AGATCTGCATGTCCTC-1	1	30.4895	7.92912
AGATCTGTCGACCAGC-1	1	30.1487	8.6251
AGATTGCGTAACGCGA-1	3	15.4125	-20.8479
AGATTGCGTTTAGGAA-1	1	17.8173	13.6094
AGATTGCTCATTGCCC-1	2	-14.8771	5.88799
AGCATACAGGCGACAT-1	5	-18.9503	-5.6636
AGCATACCATCGACGC-1	2	-22.3905	-0.418604
AGCATACTCCTTTACA-1	2	-23.21	1.30956
AGCCTAAGTCAGTGGA-1	1	26.8248	7.33185
AGCGGTCGTCGATTGT-1	6	-0.556026	24.0721
AGCGGTCGTCTAAAGA-1	3	15.8339	-22.7802
AGCGGTCGTTGATTCG-1	4	-5.69438	-15.6897
AGCGGTCTCATTCACT-1	5	-20.0569	-3.83993
AGCGTATGTCTAGCCG-1	4	1.80108	-14.262
AGCGTCGCATGGTCTA-1	5	-12.569	-7.46378
AGCGTCGGTCCATGAT-1	1	29.6923	2.70869
AGCTCCTCAGGACCCT-1	6	-2.12963	38.9835
AGCTCCTTCCCTAACC-1	1	16.3309	1.55628
AGCTCCTTCGCGTTTC-1	5	-21.0156	-7.66228
AGCTCTCCATGGTAGG-1	1	30.4325	8.19031
AGCTTGACACCGAATT-1	2	-23.4609	6.20901
AGCTTGAGTAAACACA-1	2	-14.7552	0.55974
AGGCCACAGCGTGAAC-1	1	6.00436	4.71097
AGGCCACAGGCCCGTT-1	3	17.9761	-22.33
AGGCCACCAAGCGTAG-1	4	-5.34006	-20.3528
AGGCCACGTCTGATCA-1	6	-0.653472	37.6806
AGGCCGTAGAGTACAT-1	1	29.0341	2.46867
AGGGAGTCAGGGAGAG-1	3	11.7243	-19.9547
AGGGAGTGTTGACGTT-1	2	-23.2171	10.0086
AGGGATGAGAGCTGGT-1	2	-20.3719	6.62218
AGGGATGGTTCAGTAC-1	5	-15.1165	-5.79924
AGGGATGTCACTCTTA-1	5	-22.3835	-7.31031
AGGGATGTCTTATCTG-1	1	17.6521	12.6827
AGGTCATAGATTACCC-1	3	-6.17628	-27.7559
AGGTCATAGTATCTCG-1	4	-2.39115	-25.4434
AGGTCATCACAGACAG-1	5	-19.1809	-1.17372
AGGTCATTCACCTTAT-1	1	30.2954	7.53668
AGGTCATTCCGCTGTT-1	4	-8.13114	-17.6875
AGGTCCGAGCCTCGTG-1	2	-20.5812	10.7082
AGGTCCGCAGATCTGT-1	5	-20.7564	-7.75051
AGGTCCGTCTGGTTCC-1	3	17.2944	-21.2523
AGTAGTCTCATAAAGG-1	2	-16.9922	4.05617
AGTCTTTCACGAGGTA-1	1	26.3637	9.07499
AGTCTTTGTAAGGGCT-1	4	-9.8362	-22.0601
AGTCTTTGTAGTGAAT-1	3	11.5603	-19.5581
AGTCTTTTCATGTAGC-1	2	-22.1782	-3.28809
AGTGAGGCAACGATGG-1	3	17.2842	-24.9784
AGTGGGAAGCGAAGGG-1	2	-22.1	7.41602
AGTGTCAAGGTGTGGT-1	1	26.7295	12.3886
AGTGTCAGTTGGTTTG-1	5	-9.58359	-8.12927
AGTGTCATCGAACTGT-1	2	-18.8458	8.48163
AGTTGGTCAGTAAGCG-1	6	-1.58319	29.8177
AGTTGGTGTAGCCTCG-1	4	-5.78638	-12.9184
AGTTGGTGTGTGTGCC-1	4	-3.68331	-23.1928
ATAACGCCAATCGGTT-1	3	3.76432	-18.0868
ATAACGCGTTCGGGCT-1	4	-6.49265	-14.0106
ATAACGCTCATCGATG-1	2	-20.0484	10.8672
ATAAGAGAGACGCACA-1	5	-16.6544	-10.5107
ATAAGAGGTATCAGTC-1	3	8.50327	-19.2548
ATAGACCAGAGGTTGC-1	4	-4.20946	-23.66
ATCACGAAGAGTAATC-1	6	-3.22236	40.318
ATCACGAAGCCCTAAT-1	5	-16.6962	3.15447
ATCACGAGTGGAAAGA-1	5	-3.78743	-13.1886
ATCATCTCAATGACCT-1	5	-22.7457	-4.45226
ATCATGGGTGTCGCTG-1	4	-0.210622	-23.0068
ATCCACCAGACTGGGT-1	1	26.2632	3.95548
ATCCACCAGCCACGCT-1	6	-0.285688	33.0496
ATCCACCAGCTAGTCT-1	6	-5.67179	15.5622
ATCCACCGTAGTAGTA-1	2	-19.5821	-0.281567
ATCCGAACAAGTAATG-1	2	-25.0303	-0.349273
ATCCGAATCGCCATAA-1	2	-21.3896	-1.92258
ATCGAGTAGATATGCA-1	6	-3.61099	32.5326
ATCGAGTGTACAGTTC-1	1	18.4281	5.08861
ATCTACTCATGGTAGG-1	1	23.1669	0.254293
ATCTACTGTACCGCTG-1	1	23.1116	3.15404
ATCTACTGTGCTCTTC-1	2	-21.6558	-1.21417
ATCTACTGTTACTGAC-1	3	7.88421	-18.0974
ATCTGCCAGGATGCGT-1	3	10.3753	-17.3981
ATCTGCCAGGCATGTG-1	5	-18.5139	-4.16789
ATCTGCCCAATTGCTG-1	2	-17.791	5.65499
ATGAGGGAGACCTTTG-1	3	8.08878	-18.4723
ATGAGGGTCGCTAGCG-1	1	21.7335	4.38314
ATGCGATCAGCATGAG-1	1	28.1679	2.27102
ATGCGATCATCACGTA-1	6	0.48638	38.0284
ATGCGATTCTAAGCCA-1	3	7.26016	-14.0198
ATGGGAGCATACTACG-1	2	-19.8015	8.00446
ATGGGAGCATCTCGCT-1	1	20.707	2.20913
ATGGGAGGTTGGTAAA-1	6	-1.35661	25.6053
ATGTGTGAGGTACTCT-1	2	-14.733	6.55035
ATGTGTGTCGTACCGG-1	3	4.2712	-15.7103
ATTACTCTCCTATTCA-1	6	-1.90634	35.0944
ATTATCCTCAGCCTAA-1	4	-9.31286	-21.702
ATTATCCTCGCGGATC-1	6	-0.629629	29.2693
ATTCTACGTAATAGCA-1	1	25.6238	6.38743
ATTGGACAGATAGCAT-1	1	25.5875	1.34428
ATTTCTGGTAGCGCAA-1	1	22.8681	4.42464
CAACCAACAACGCACC-1	5	-5.95389	10.5971
CAACCAAGTATAATGG-1	6	-1.63472	29.4795
CAACCAAGTGAGTGAC-1	6	-2.14616	38.374
CAACCAAGTTCATGGT-1	3	3.52792	-14.0952
CAACCAATCTGTTTGT-1	5	-18.0901	-2.99286
CAACCTCGTGCAGTAG-1	3	15.5323	-21.567
CAACCTCTCAAAGTAG-1	3	5.44093	-14.8761
CAACCTCTCTAACCGA-1	2	-15.3707	16.933
CAACTAGCATTTCAGG-1	4	-4.35174	-28.4149
CAACTAGGTAGAGGAA-1	6	2.5578	30.6986
CAACTAGGTGTGAAAT-1	3	11.2457	-18.5969
CAAGAAACAAGAGTCG-1	6	-1.11284	33.0911
CAAGATCAGCACGCCT-1	2	-19.9481	4.11696
CAAGATCGTTCGCTAA-1	4	-7.90471	-22.0942
CAAGTTGAGGTGATAT-1	2	-19.3943	-1.05214
CAAGTTGCAAATTGCC-1	3	13.1018	-19.4628
CAAGTTGCACATGGGA-1	3	18.2311	-21.7106
CAAGTTGTCAGCAACT-1	6	-2.05872	29.5157
CAAGTTGTCAGGCGAA-1	1	29.4742	9.48504
CAAGTTGTCTTAACCT-1	2	-22.8966	4.16066
CACAAACGTCAGGACA-1	6	-8.53256	14.8537
CACACAAGTGAACCTT-1	2	-20.8818	-1.74339
CACACAATCCAAACTG-1	1	29.7143	5.9388
CACACAATCGCTGATA-1	1	24.6054	4.05528
CACACCTCATGTTGAC-1	4	-4.85102	-17.6032
CACACTCAGCTAAACA-1	6	-1.54847	40.1025
CACACTCTCAGTCAGT-1	2	-22.8002	-1.76165
CACACTCTCATGCTCC-1	1	21.0512	-0.938067
CACACTCTCTACGAGT-1	1	23.9176	13.7727
CACAGTAAGTTGAGTA-1	6	-2.25044	34.2103
CACAGTACATGCCCGA-1	3	4.85943	-15.0825
CACATAGAGAAACCAT-1	1	11.1428	5.01084
CACATAGTCTTGTCAT-1	3	16.8378	-21.15
CACATTTCAAGTAGTA-1	1	21.9002	1.17126
CACATTTCAGGCTGAA-1	5	-9.26782	-9.95804
CACATTTGTATGCTTG-1	5	-13.9445	-5.18989
CACATTTGTTCAGCGC-1	5	-15.979	-10.2963
CACATTTGTTCCGTCT-1	3	3.87005	-19.0962
CACATTTTCAGTGCAT-1	3	3.28317	-18.7961
CACATTTTCGGAAATA-1	4	-7.2654	-16.5149
CACATTTTCTTACCTA-1	3	10.6978	-17.5054
CACCACTCAAAGAATC-1	4	-9.5221	-18.9842
CACCACTGTCATGCAT-1	6	0.31849	35.3735
CACCAGGAGGATGGTC-1	2	-21.9023	2.94331
CACCAGGAGGTGTGGT-1	3	5.47136	-20.5609
CACCAGGCACTAGTAC-1	3	16.2031	-23.2671
CACCAGGGTACCTACA-1	6	-0.808254	34.297
CACCTTGAGCTGGAAC-1	6	1.0396	37.4024
CACCTTGCACGGCCAT-1	1	27.0976	5.86156
CACTCCAAGAGGGCTT-1	4	-9.44396	-17.2247
CACTCCAAGATCACGG-1	6	-2.1215	32.1838
CACTCCAAGGATCGCA-1	2	-14.8835	0.729755
CACTCCAAGTCGTACT-1	1	24.0338	11.8166
CACTCCACAGACTCGC-1	1	12.6098	5.23788
CACTCCACAGCTTCGG-1	1	25.731	3.57218
CAGAATCAGACAAGCC-1	2	-22.1309	10.0818
CAGAATCCACTCGACG-1	1	22.9726	3.47323
CAGAATCTCTTGCAAG-1	6	-0.933073	24.8208
CAGAGAGAGATATGCA-1	4	-4.18642	-22.6634
CAGCAGCCACGGTAAG-1	6	0.76661	38.2219
CAGCAGCCATGCGCAC-1	3	4.50096	-16.863
CAGCATAGTTCCATGA-1	2	-19.973	8.29223
CAGCCGAAGTAAGTAC-1	2	-15.5869	0.698104
CAGCCGAGTAATCGTC-1	1	23.5442	1.75516
CAGCGACAGAGTAAGG-1	1	13.5967	2.68534
CAGCGACCAATAAGCA-1	2	-17.7524	1.18801
CAGCGACCAGACAAAT-1	1	20.3109	0.439949
CAGCGACTCGCTGATA-1	1	22.3975	4.79811
CAGCTAAAGCAGCGTA-1	3	14.1462	-20.0086
CAGCTAAGTACAGCAG-1	1	20.7972	14.2132
CAGCTGGAGGCCCTTG-1	5	-15.6327	2.547
CAGGTGCGTCCAGTGC-1	2	-14.9156	6.35397
CAGGTGCGTTGAGGTG-1	5	-13.1248	2.33741
CAGTAACCACAGACTT-1	3	15.423	-23.3239
CAGTAACTCTTAGAGC-1	5	-5.94539	10.4902
CAGTCCTAGCTATGCT-1	5	-24.7412	-5.72232
CAGTCCTAGTGAACAT-1	6	-0.933916	37.8873
CATATGGGTAATCGTC-1	5	-15.4799	-6.77204
CATATGGTCACTTATC-1	5	-24.5712	-5.88069
CATATGGTCTTACCTA-1	3	4.79032	-15.8622
CATATTCAGGACCACA-1	6	3.50419	33.0368
CATATTCTCAGAGACG-1	4	-9.4938	-20.5007
CATATTCTCTCTTATG-1	3	15.444	-22.3996
CATCAAGGTGCCTGCA-1	2	-25.1513	7.89276
CATCAAGTCTTTAGGG-1	1	21.4789	-0.00156017
CATCAGAAGAGCAATT-1	1	18.508	11.5237
CATCCACGTCCGACGT-1	6	-1.21289	33.3154
CATCCACTCTGAGGGA-1	2	-22.9824	0.79566
CATCGAACAGGGTATG-1	2	-24.3136	0.12062
CATCGAAGTCCGCTGA-1	2	-22.2494	7.72578
CATGACACAGTACACT-1	2	-25.5785	0.694289
CATGACAGTCCTAGCG-1	2	-21.702	9.40379
CATGACAGTGATGTCT-1	3	8.69479	-20.1975
CATGCCTGTACACCGC-1	3	7.37247	-17.892
CATGGCGAGAGCTATA-1	1	22.151	9.57926
CATGGCGCACGGCGTT-1	2	-15.6978	16.8294
CATGGCGCAGATGGGT-1	4	-6.91445	-24.7914
CATGGCGGTCTACCTC-1	4	-4.71165	-18.0284
CATGGCGTCACCTTAT-1	2	-23.9881	9.7329
CATTATCAGTGGGATC-1	1	24.5848	4.62136
CATTATCGTGTGACGA-1	1	24.1815	7.51549
CATTCGCAGGATATAC-1	1	26.8784	1.4316
CATTCGCAGGGTCGAT-1	3	1.70761	-15.1343
CATTCGCCACCCAGTG-1	1	18.5229	-0.0487038
CATTCGCGTGTTTGGT-1	1	22.629	14.2816
CATTCGCTCCTGTACC-1	2	-15.6695	17.3543
CCACCTACAGCCTATA-1	3	9.38336	-16.0944
CCACTACAGTAGCGGT-1	4	-5.5717	-21.286
CCACTACGTATATGGA-1	1	18.5947	0.258579
CCACTACGTCCCTTGT-1	2	-23.0503	3.21981
CCACTACGTGAGTGAC-1	3	12.7429	-20.9067
CCATGTCAGTCCTCCT-1	3	12.8425	-19.4514
CCATGTCCAATAACGA-1	2	-22.6675	2.21878
CCATTCGCAATGCCAT-1	4	-5.24993	-21.0964
CCATTCGTCCCAAGTA-1	4	-2.07046	-26.2246
CCCAATCTCAATCTCT-1	6	-0.51709	23.9135
CCCAGTTGTAGCTGCC-1	4	-9.45006	-21.2898
CCCAGTTTCTGGTGTA-1	2	-19.55	10.0874
CCCATACAGATGCGAC-1	3	18.09	-22.8431
CCCATACTCCAGAAGG-1	2	-16.072	17.6168
CCCTCCTAGGGTCTCC-1	5	-17.4971	-7.1432
CCGGGATCATCCAACA-1	6	1.81794	32.9083
CCGGGATGTCTTTCAT-1	2	-20.7192	8.65684
CCGGGATTCCGAACGC-1	1	20.074	1.98804
CCGGTAGGTTCAGGCC-1	3	2.52546	-17.2488
CCGGTAGTCACCACCT-1	4	-4.87111	-21.2342
CCGGTAGTCGCCTGAG-1	6	-8.94363	14.4601
CCGTACTAGTCTTGCA-1	3	-0.155783	-27.2693
CCGTGGAAGTGAAGTT-1	2	-16.4909	3.90251
CCGTTCAAGTATTGGA-1	6	-1.71304	39.9461
CCGTTCACATATGAGA-1	3	8.77787	-15.304
CCTAAAGTCTCCGGTT-1	1	17.07	-0.365378
CCTACCAGTAGCTGCC-1	4	-4.81286	-24.3915
CCTACCATCAAAGTAG-1	3	11.8469	-20.7062
CCTAGCTGTCACACGC-1	1	22.9663	5.44255
CCTAGCTTCTATCGCC-1	1	8.02794	4.70631
CCTCAGTAGGAGTAGA-1	4	-7.71773	-17.324
CCTCAGTCAATGTAAG-1	5	-20.3437	-9.36243
CCTCAGTCACGCCAGT-1	2	-17.7989	5.50548
CCTCTGAAGTAGATGT-1	1	12.7972	4.32148
CCTCTGACAAATCCGT-1	5	-5.96382	11.997
CCTCTGACACTACAGT-1	1	16.0166	1.97284
CCTTCCCGTTTAAGCC-1	6	-0.823486	29.4601
CCTTCCCTCATCGCTC-1	3	7.64811	-15.4254
CCTTCGACATCCAACA-1	4	-11.8018	-22.15
CCTTCGACATCTCCCA-1	4	-8.6703	-25.4111
CCTTCGAGTAGCGATG-1	6	-4.0631	31.9705
CCTTCGATCCTCCTAG-1	4	-5.7478	-28.0942
CCTTTCTCAATGGTCT-1	2	-24.5061	-0.117598
CCTTTCTGTAAGAGAG-1	1	23.6814	2.93604
CCTTTCTTCGACAGCC-1	6	-0.98646	32.5435
CCTTTCTTCTGCTGCT-1	1	23.6983	5.63059
CGAACATAGACAAAGG-1	1	19.1773	13.3244
CGAACATAGCTGGAAC-1	3	-5.28551	11.7862
CGAACATAGGGATCTG-1	5	-22.037	-2.69315
CGAACATAGTCATGCT-1	4	-9.37964	-16.2757
CGAACATTCGCCATAA-1	2	-15.5742	17.725
CGAACATTCTGTTTGT-1	6	-0.847272	30.2461
CGAATGTCACCTCGTT-1	3	15.9891	-20.5441
CGAATGTGTGCAGACA-1	6	-3.64187	31.8543
CGAATGTTCCAACCAA-1	1	21.7841	3.19765
CGAATGTTCCGCTGTT-1	3	17.7435	-22.2942
CGACCTTAGTTGTCGT-1	1	8.97866	4.72392
CGACCTTGTGGGTCAA-1	2	-22.0843	8.78992
CGAGAAGAGAACAACT-1	6	0.782833	32.0224
CGAGCACAGCAGGTCA-1	6	1.18591	38.0402
CGAGCCAGTCGGGTCT-1	3	4.94958	-18.5737
CGATCGGAGCCCAGCT-1	1	29.5707	6.22925
CGATCGGCAAGCGTAG-1	2	-21.5684	9.38862
CGATCGGGTTCAGGCC-1	1	23.6258	8.20711
CGATCGGGTTCCACGG-1	2	-24.7269	7.93163
CGATCGGTCCGAACGC-1	3	1.86433	-14.7919
CGATGGCTCAGTCAGT-1	4	-9.09902	-16.9614
CGATGGCTCGTTACGA-1	2	-19.3733	4.31435
CGATGTACAATCTACG-1	5	-12.3163	-5.55453
CGATGTACACAGAGGT-1	3	2.59007	-15.6787
CGATGTAGTCCGTTAA-1	4	-8.76332	-26.8823
CGATGTAGTTTCCACC-1	3	8.95805	-19.9812
CGCCAAGTCAGGCCCA-1	2	-16.9992	-1.3224
CGCCAAGTCCCGACTT-1	1	17.004	-0.919921
CGCGGTACATTCGACA-1	3	16.4976	-22.9798
CGCGGTAGTGATGTCT-1	2	-15.8754	16.9103
CGCGTTTCAGCTATTG-1	1	20.6697	14.3397
CGCTATCAGTGTCTCA-1	1	21.6338	14.8544
CGCTATCGTGTTGGGA-1	1	19.2338	1.91187
CGCTGGACAGGACGTA-1	1	21.7343	10.8451
CGCTGGACATTAGGCT-1	1	25.7933	4.07384
CGCTTCAAGTGACATA-1	6	-0.443041	38.9194
CGCTTCACATATGCTG-1	1	19.9277	12.4641
CGGACACCACCTCGGA-1	4	-6.58024	-23.5327
CGGACACCACGGATAG-1	5	-16.4691	-7.544
CGGACACTCTCTAGGA-1	1	19.7597	4.95532
CGGACGTAGCCCAGCT-1	5	-6.11777	12.1277
CGGACGTCAACAACCT-1	2	-21.5401	8.90335
CGGACGTCAACTGCTA-1	4	-8.47403	-15.3616
CGGACGTTCACCAGGC-1	2	-17.6162	5.16996
CGGACTGAGACGCAAC-1	1	19.6849	4.36535
CGGAGCTCATAAGACA-1	2	-14.9888	5.89003
CGGAGCTCATTACCTT-1	1	16.5227	10.4309
CGGAGTCAGGCGATAC-1	2	-18.1515	3.42879
CGGAGTCCAATCCAAC-1	5	-20.8701	-7.65756
CGGAGTCCACTCGACG-1	6	-2.39954	32.892
CGGAGTCGTACACCGC-1	3	0.0268355	-28.2905
CGGAGTCGTAGGCATG-1	1	20.5728	8.20048
CGGCTAGTCCGTAGTA-1	2	-18.9094	-1.25693
CGGCTAGTCTATCGCC-1	4	-2.75235	-25.5385
CGGCTAGTCTTGCCGT-1	6	-0.0747204	39.526
CGGGTCATCTTAGAGC-1	1	11.921	5.13706
CGGTTAAAGCTAACTC-1	4	-10.6377	-22.3635
CGGTTAACAACTTGAC-1	6	-1.08068	25.1162
CGGTTAACAGAGCCAA-1	5	-15.8917	-4.99101
CGGTTAAGTAGGGTAC-1	6	-8.66707	15.961
CGGTTAATCTCCGGTT-1	4	-4.9709	-27.7065
CGTAGCGAGTTCGATC-1	1	24.1341	7.72836
CGTAGCGGTTGGTAAA-1	4	-3.8036	-14.8571
CGTAGGCAGACAAAGG-1	5	-20.4476	-2.77169
CGTAGGCAGCGATTCT-1	1	24.4921	2.9435
CGTAGGCCACAACTGT-1	5	-19.0393	-4.7885
CGTAGGCGTGAGGGAG-1	3	-0.291327	-25.6084
CGTCACTAGCGTGAGT-1	6	-0.916764	22.9511
CGTCACTAGGAATGGA-1	3	-5.669	-28.1985
CGTCACTCATGTTGAC-1	6	-3.21632	39.2033
CGTCACTGTCTAGTCA-1	1	12.6033	8.28243
CGTCAGGCACAGTCGC-1	1	28.4543	3.43625
CGTCAGGGTAAATGAC-1	4	-9.60703	-20.8637
CGTCAGGTCCCTCTTT-1	4	-0.820159	-16.961
CGTCCATGTGAGGGAG-1	3	0.296022	-25.149
CGTCCATGTGTTAAGA-1	2	-22.9111	11.2051
CGTCTACGTGTGCGTC-1	4	-5.86829	-16.8612
CGTGAGCAGAAGCCCA-1	2	-8.26638	14.5415
CGTGAGCAGTGAACGC-1	1	24.2623	-0.713447
CGTGAGCCACTATCTT-1	1	20.1779	14.0381
CGTGAGCTCTTGACGA-1	5	-18.4847	-4.58238
CGTGTAACAGTCACTA-1	1	23.042	1.64454
CGTGTAATCGCTTGTC-1	5	-7.93247	14.4752
CGTGTCTAGGCATGTG-1	4	-7.54499	-23.0939
CGTGTCTGTCCAGTTA-1	3	14.3018	-22.1924
CGTGTCTTCTAGAGTC-1	1	14.296	3.4136
CGTTAGAAGATATGCA-1	5	-21.1181	-7.21346
CGTTAGAGTTTACTCT-1	3	8.33513	-14.1699
CGTTCTGAGAAGGACA-1	1	5.9823	8.44007
CGTTCTGCAAGCCGCT-1	4	-8.26077	-19.1075
CGTTCTGGTAATCACC-1	2	-13.9595	1.72697
CGTTCTGGTCGGATCC-1	3	10.8304	-20.4597
CGTTCTGGTCGGCACT-1	3	5.25019	-17.0391
CGTTCTGTCCTTGCCA-1	6	-3.44951	30.1783
CGTTGGGAGTGCTGCC-1	2	-16.4012	5.74477
CGTTGGGTCATCGATG-1	5	-11.9314	-6.38659
CTAACTTCATTTCACT-1	4	-4.45876	-29.3835
CTAACTTGTGACCAAG-1	2	-22.4523	-0.362327
CTAAGACAGACGCTTT-1	1	9.6617	4.54139
CTAAGACGTGTGACCC-1	3	14.1711	-22.0845
CTAAGACGTTTGTTTC-1	3	2.75638	-18.9245
CTAATGGGTGTATGGG-1	1	5.6155	3.88304
CTAATGGTCCCTCAGT-1	4	-5.177	-20.0234
CTACACCAGATCGGGT-1	5	-13.7028	-6.51153
CTACATTTCGCCAGCA-1	2	-23.7589	7.12022
CTACCCAAGCCAGAAC-1	2	-25.0903	7.45166
CTACCCAAGCTGATAA-1	1	29.9916	9.03759
CTACCCATCACGAAGG-1	1	5.98772	8.43643
CTACGTCAGAGTACAT-1	3	6.49017	-18.5955
CTAGAGTGTTTAGGAA-1	4	-2.13731	-25.6655
CTAGCCTAGCTGATAA-1	6	-0.922009	36.5998
CTAGCCTTCGCGCCAA-1	1	25.6245	1.46783
CTAGTGAGTGGTTTCA-1	6	-0.184416	38.4868
CTAGTGATCAGGCGAA-1	5	-14.8918	-2.65491
CTCACACCACCGTTGG-1	5	-17.7803	-7.04059
CTCATTACAAACAACA-1	1	18.7804	5.9734
CTCATTAGTCTGGTCG-1	4	-6.88652	-24.3287
CTCATTAGTGAGGGAG-1	3	9.88793	-16.8538
CTCCTAGAGTCGATAA-1	6	3.46946	32.0003
CTCGAGGGTAAGAGAG-1	1	18.4393	3.68669
CTCGGAGGTATTCGTG-1	3	2.29888	-16.4089
CTCGGAGTCGTCCGTT-1	4	0.401353	-15.1615
CTCGGGACACAAGCCC-1	4	-2.39309	-17.0088
CTCGTACCATTGTGCA-1	2	-22.7929	4.75388
CTCGTACTCCAGAGGA-1	4	-9.94471	-26.307
CTCGTCACATAACCTG-1	5	-10.1352	-7.74748
CTCGTCAGTGAAGGCT-1	5	0.604187	19.6425
CTCTAATCAAGCTGAG-1	2	-21.5988	-2.80158
CTCTAATCACACGCTG-1	1	21.5878	8.10149
CTCTAATGTAGCTGCC-1	1	24.2636	11.9259
CTCTAATTCTGCCCTA-1	3	15.3507	-24.2099
CTCTACGCAAGAGGCT-1	4	-5.71923	-15.8719
CTCTACGCACGGCCAT-1	2	-21.5293	7.89956
CTCTACGGTAAGGGAA-1	1	5.14009	3.87508
CTCTACGTCGGATGGA-1	6	-3.61142	39.2922
CTCTGGTAGTAGATGT-1	3	15.3703	-25.7976
CTCTGGTGTCCAAGTT-1	2	-22.4731	2.82765
CTCTGGTGTGAGTGAC-1	4	1.64305	-15.7737
CTGAAGTAGAGTCTGG-1	2	-23.2408	10.1556
CTGAAGTCACAACGTT-1	1	24.796	10.5244
CTGAAGTGTGTGTGCC-1	5	-24.555	-1.26037
CTGAAGTGTTAGGGTG-1	5	-22.2454	-6.82545
CTGATAGAGACCTTTG-1	4	-8.13832	-20.222
CTGATAGGTCGGATCC-1	1	8.94473	5.39691
CTGATCCCATGCTAGT-1	2	-21.3245	0.0568992
CTGATCCGTCAGAAGC-1	1	17.1343	11.9136
CTGATCCGTCGCGTGT-1	1	23.0409	10.6846
CTGATCCGTGTAACGG-1	6	0.369691	38.7637
CTGCGGAAGTGTTGAA-1	1	5.50097	3.99657
CTGCGGAAGTTCGCGC-1	3	5.81183	-19.4432
CTGCGGACATCCGGGT-1	3	3.89662	-16.9794
CTGCGGAGTGGCGAAT-1	6	-1.17683	25.2241
CTGCTGTAGAACTCGG-1	3	11.8134	-18.9567
CTGCTGTAGATAGCAT-1	1	22.3129	10.7857
CTGCTGTAGCTAGTTC-1	1	23.2684	0.248795
CTGCTGTAGTGTACTC-1	4	-8.98506	-21.5875
CTGCTGTCAAGACGTG-1	2	-19.5489	7.66722
CTGCTGTCATTCGACA-1	1	22.5221	5.42041
CTGCTGTTCGTCCAGG-1	6	-0.119047	33.7162
CTGGTCTCAAACTGCT-1	4	-2.21545	-24.7637
CTGGTCTGTACAAGTA-1	2	-25.4758	-1.3386
CTGGTCTTCGGCGGTT-1	3	16.1158	-22.1397
CTGTGCTAGGCAGTCA-1	3	8.98126	-17.1361
CTGTTTAGTAGTAGTA-1	5	-17.9383	-3.74356
CTTACCGAGCTCAACT-1	3	4.5895	-15.0445
CTTACCGCACGAAACG-1	4	-11.3769	-20.8706
CTTACCGGTCAGAGGT-1	6	1.42658	33.0645
CTTACCGGTTCGGCAC-1	5	-17.4681	-6.16919
CTTCTCTAGGCAGGTT-1	1	4.62664	3.7679
CTTCTCTGTAGGCTGA-1	4	-4.12036	-28.6454
CTTCTCTGTGATAAAC-1	3	8.39539	-13.9971
CTTGGCTAGCCAGAAC-1	1	26.2824	3.98219
CTTGGCTAGCGTGTCC-1	4	-6.68277	-24.6297
CTTTGCGGTAAGTTCC-1	1	18.5357	13.0727
CTTTGCGGTGAGGGTT-1	6	-8.66242	15.9936
CTTTGCGTCGTAGGAG-1	1	29.0357	3.2555
GAAACTCCACTATCTT-1	1	22.5757	13.6286
GAAACTCGTACCGAGA-1	4	-5.80503	-13.5336
GAAACTCTCGGCGCAT-1	6	-8.09034	14.769
GAAACTCTCTTGTCAT-1	1	4.76157	3.22922
GAACATCTCACTTATC-1	3	13.8211	-25.137
GAACCTAAGGCAATTA-1	1	23.2663	11.6879
GAACCTATCCGGCACA-1	2	-24.5345	6.18694
GAACGGAGTCGTGGCT-1	2	-16.7194	6.68607
GAAGCAGAGATCCGAG-1	3	5.8538	-17.9475
GAAGCAGAGCTGCAAG-1	5	-15.234	-8.08952
GAAGCAGGTTAAGAAC-1	5	-20.0852	-8.29908
GAAGCAGTCTACCAGA-1	2	-17.9988	8.30215
GAATAAGCACACCGCA-1	6	1.40502	38.9136
GAATAAGTCCTTGGTC-1	1	10.4381	4.99262
GAATAAGTCTTTAGGG-1	1	9.43761	4.95693
GAATGAAAGCATCATC-1	3	15.5873	-21.6334
GAATGAACACGGATAG-1	2	-15.5469	2.76119
GAATGAAGTAAGTGTA-1	3	4.64728	-20.8847
GACACGCCATTACGAC-1	5	-5.94741	10.11
GACACGCGTTTAGGAA-1	4	-5.5705	-23.0953
GACCAATAGATGTAAC-1	5	-20.0093	-5.88823
GACCAATCAGACGCCT-1	5	-10.9101	-6.79042
GACCAATCATGAAGTA-1	1	22.5805	1.87848
GACCAATTCTCTAGGA-1	4	-2.74627	-17.3199
GACCTGGAGGCTAGAC-1	3	12.2058	-22.3377
GACCTGGTCACTGGGC-1	1	11.2333	5.02769
GACGGCTCAAGACGTG-1	3	11.2612	-19.0001
GACGGCTCAGACGTAG-1	5	-9.48892	-15.3202
GACGGCTCAGCGAACA-1	2	-21.5383	-0.149004
GACGGCTTCTGCGGCA-1	4	1.47046	-20.7262
GACGTGCAGGCTCATT-1	3	4.32715	-15.7843
GACGTTATCACCACCT-1	5	-10.4308	-6.95493
GACGTTATCTGTCCGT-1	3	0.336014	-28.5457
GACTAACTCAAAGTAG-1	2	-16.1962	17.6162
GACTAACTCGGTTCGG-1	1	24.4707	6.01689
GACTACAAGGAGTTGC-1	1	17.4823	-1.50112
GACTACACAACGATCT-1	3	16.5133	-24.3713
GACTACACAGTGAGTG-1	1	21.3595	0.602897
GACTACACATCGGTTA-1	5	-8.3756	-11.8702
GACTGCGCATCACGTA-1	4	-9.74823	-23.5597
GAGGTGAAGTTGTCGT-1	3	11.6052	-21.7077
GAGTCCGAGATGTAAC-1	2	-21.4244	6.4689
GAGTCCGTCAGCTGGC-1	5	-16.1237	-11.1228
GAGTCCGTCCGGGTGT-1	6	-8.49081	15.4652
GAGTCCGTCGACCAGC-1	6	-2.50522	34.8426
GAGTCCGTCGCATGGC-1	5	-22.0608	-5.08954
GATCAGTAGGCAATTA-1	6	-0.250395	29.1831
GATCAGTGTCTAACGT-1	4	-4.90879	-25.7582
GATCAGTGTTCCATGA-1	2	-16.5212	17.2943
GATCGATCATCGATTG-1	1	23.3781	12.285
GATCGCGAGCGAAGGG-1	6	0.86574	20.1035
GATCGCGTCACCCGAG-1	1	8.48229	4.68521
GATCGCGTCATAAAGG-1	5	-12.1133	-5.74019
GATCGTAAGACTTTCG-1	1	18.2107	9.4191
GATCGTAAGCCGTCGT-1	1	28.991	4.54983
GATCGTACACATGGGA-1	6	-0.361004	23.6734
GATCGTAGTCATGCAT-1	5	-22.3348	-2.43958
GATCGTAGTCCAGTGC-1	6	-2.25269	39.117
GATCGTAGTGACTCAT-1	1	25.1855	6.35655
GATCGTATCCAACCAA-1	5	-20.3765	-9.17942
GATCTAGCAGACTCGC-1	3	17.5896	-21.8384
GATCTAGTCTTCTGGC-1	3	12.2193	-17.332
GATGAGGAGGAGTTGC-1	1	21.9301	14.8443
GATGAGGCAAGGTTCT-1	1	5.44107	4.90067
GATGAGGTCCGTACAA-1	6	0.875669	37.4955
GATGAGGTCGCTTGTC-1	6	-8.68033	16.075
GATGCTAAGGGAACGG-1	1	27.566	1.76349
GATGCTACAACTGCGC-1	2	-13.3767	3.11776
GATGCTACAGTATCTG-1	2	-20.5327	10.466
GATGCTAGTAAATGAC-1	3	7.69728	-15.4089
GATTCAGCACCGAATT-1	1	21.4034	0.807609
GCAAACTGTAGCGTGA-1	3	11.6461	-21.7754
GCAAACTTCCAGTATG-1	2	-22.1176	5.15927
GCAATCAGTCTAGGTT-1	1	20.1691	0.0597931
GCAATCATCACTTATC-1	4	-7.30359	-20.5486
GCAATCATCGACCAGC-1	5	-17.1363	-7.05324
GCACATACAGTTCATG-1	1	21.7587	11.5277
GCACATAGTCTGGAGA-1	1	5.09904	4.33548
GCACATAGTTGGTGGA-1	4	0.131325	-14.2195
GCAGCCAAGTGGACGT-1	6	0.805001	33.163
GCAGTTAAGAATGTTG-1	2	-23.2819	7.56522
GCAGTTAGTCACCTAA-1	4	-8.21083	-17.8465
GCATACAAGCAACGGT-1	3	16.9101	-22.7004
GCATACAAGCGTCTAT-1	5	-20.1697	-9.45808
GCATACAAGCGTGAAC-1	5	-12.2425	-1.72338
GCATACATCCAAATGC-1	3	10.0424	-16.5533
GCATGATCACTGAAGG-1	4	-9.25005	-24.872
GCATGATTCGAACGGA-1	2	-20.6696	6.95622
GCATGATTCTGTCTAT-1	4	-3.20004	-26.0889
GCATGCGCACCAGATT-1	6	1.806	30.3543
GCATGCGGTCGCGTGT-1	1	23.2979	10.3692
GCATGCGTCATAAAGG-1	1	18.7952	0.51658
GCATGTACAAATACAG-1	6	-1.48968	30.2744
GCATGTACAGGTGGAT-1	4	-4.71057	-26.5516
GCATGTATCTCGTTTA-1	2	-14.8959	0.786687
GCCAAATAGACTCGGA-1	1	24.2688	-0.720691
GCCAAATAGGTGGGTT-1	1	25.3345	10.7916
GCCAAATGTCGAGATG-1	2	-21.0565	11.134
GCCAAATTCTCGGACG-1	3	6.72746	-15.2569
GCCAAATTCTGCTTGC-1	6	27.0071	12.4366
GCCTCTAAGTTTCCTT-1	2	-23.9591	-0.942421
GCCTCTAGTACATCCA-1	2	-21.6632	3.20794
GCCTCTAGTCCCTTGT-1	4	-10.3725	-21.5136
GCCTCTAGTGAGGGTT-1	1	25.9096	8.07166
GCCTCTATCATATCGG-1	4	-2.01909	-25.0667
GCCTCTATCCTTTCTC-1	1	14.2405	5.30425
GCGACCACACATTCGA-1	1	14.4757	4.11282
GCGAGAAAGAGAGCTC-1	6	-0.5658	38.0525
GCGAGAAAGAGCTATA-1	2	-23.9663	3.18977
GCGAGAACACCAGATT-1	1	21.5669	14.1164
GCGAGAATCTGCGTAA-1	5	-6.49286	12.5746
GCGCAACCACAGATTC-1	4	-8.32907	-18.569
GCGCAACCATATGGTC-1	2	-21.7649	0.673346
GCGCAACTCACGACTA-1	1	23.4327	10.1688
GCGCAGTGTCATCGGC-1	5	-19.8427	-2.87908
GCGCAGTGTCTCATCC-1	1	21.871	1.28901
GCGCAGTTCTTGGGTA-1	6	-2.73899	38.2896
GCGCCAATCGCATGGC-1	5	-20.0319	-9.44931
GCGCGATAGTCTTGCA-1	1	23.8546	-1.21889
GCGCGATTCCTTGACC-1	6	0.86091	20.1972
GCGGGTTCACCAGGCT-1	2	-22.9256	2.58886
GCTCCTAAGACTCGGA-1	5	-18.8053	-10.7011
GCTCCTAGTTGTCGCG-1	2	-22.4094	10.4899
GCTCTGTCAAGACGTG-1	5	-24.5115	-3.5877
GCTCTGTTCATAAAGG-1	4	-1.57007	-14.1844
GCTGCAGAGTTTCCTT-1	1	9.92062	4.17363
GCTGCAGCATGGGAAC-1	1	16.9661	0.456638
GCTGCAGGTAAGAGAG-1	4	-3.92903	-21.3829
GCTGCGACAGGTGGAT-1	3	17.382	-25.1139
GCTGCGATCTATCCCG-1	6	-1.37575	37.1776
GCTGCTTTCAGTGTTG-1	4	-11.0312	-21.8959
GCTGGGTAGGCCCTCA-1	6	-0.343412	34.1011
GCTGGGTCAATGTTGC-1	3	8.67032	-18.8947
GCTTCCAGTACATCCA-1	4	-6.12536	-24.8332
GCTTCCAGTAGCGCAA-1	2	-18.9972	10.4088
GCTTCCAGTCGATTGT-1	3	17.3493	-22.4374
GCTTGAACACTACAGT-1	2	-21.2969	11.6564
GCTTGAAGTAGAAAGG-1	1	16.7972	1.1938
GCTTGAAGTTCGTCTC-1	1	25.4764	2.90892
GGAAAGCCAAGCGAGT-1	1	23.3921	9.75327
GGAAAGCGTAGCGCAA-1	3	16.9382	-22.6684
GGAAAGCGTGGGTATG-1	3	13.2279	-21.9683
GGAAAGCTCGGATGTT-1	2	-19.4071	8.74747
GGAACTTAGTGTACCT-1	1	4.6418	4.29545
GGAACTTCAGCAGTTT-1	1	22.1642	9.36679
GGAACTTTCGGATGTT-1	1	30.1411	8.73314
GGAATAAAGATGCCAG-1	6	-0.119663	23.8766
GGACAAGAGCCGATTT-1	1	26.0522	7.27059
GGACAAGTCCGTAGTA-1	5	-15.9375	-5.72264
GGACAAGTCGCCCTTA-1	4	1.48747	-20.7321
GGACAGACATAAGACA-1	2	-18.9691	2.85006
GGACAGATCAAGGCTT-1	4	-8.57688	-23.4206
GGACAGATCCCTTGCA-1	3	11.9668	-20.8997
GGACAGATCTGCAAGT-1	1	22.5263	11.4359
GGACATTAGAATTGTG-1	4	-6.82445	-22.581
GGACATTAGTACGATA-1	1	24.2762	7.14092
GGACATTAGTTAACGA-1	2	-17.0084	18.2488
GGACATTAGTTTGCGT-1	1	21.6886	14.7089
GGACATTGTCCTGCTT-1	1	21.7068	5.36162
GGACATTGTGACGGTA-1	4	-1.74484	-27.2619
GGACATTTCACAACGT-1	1	17.78	-1.23565
GGACATTTCTTGGGTA-1	6	-1.09874	25.1365
GGACGTCAGGCCGAAT-1	4	-7.14526	-21.3691
GGACGTCCAATACGCT-1	5	-9.70259	-15.1367
GGACGTCCAGGCAGTA-1	5	-9.19767	-10.0295
GGACGTCGTACCATCA-1	6	-0.610913	36.8771
GGACGTCGTATTACCG-1	3	4.86958	-19.5404
GGACGTCTCGCTTGTC-1	3	5.82535	-14.9049
GGAGCAACACGCGAAA-1	3	6.03514	-15.492
GGAGCAAGTGTAACGG-1	1	7.51914	4.61882
GGATGTTAGATAGGAG-1	1	22.8143	13.3073
GGATGTTAGCGTAATA-1	6	-0.556682	23.9849
GGATTACAGCCAGAAC-1	4	-5.49231	-27.9379
GGATTACCAAACTGTC-1	5	-15.8672	-1.26375
GGATTACCAGCTGTTA-1	2	-17.4476	4.72551
GGCAATTAGAGCAATT-1	6	-0.440047	35.6829
GGCAATTAGCTCAACT-1	2	-25.601	8.68944
GGCAATTAGGATCGCA-1	4	-2.54631	-24.7715
GGCAATTCACTATCTT-1	1	21.803	-0.342476
GGCAATTCAGGAACGT-1	4	-7.16327	-15.8124
GGCAATTTCGTAGGTT-1	1	17.6507	-0.703202
GGCCGATGTCGGCATC-1	1	24.893	8.4628
GGCCGATTCGATGAGG-1	2	-21.704	4.21834
GGCGACTGTCTTGCGG-1	6	-0.892973	24.6073
GGCGACTTCACGGTTA-1	2	-23.3968	5.97598
GGCGTGTGTCTGATCA-1	1	25.6378	9.75849
GGCTCGAAGAATGTTG-1	5	-16.6097	-8.3917
GGCTCGAAGTTACCCA-1	6	2.19878	33.6127
GGCTCGACATGCTGGC-1	5	-7.51558	-13.3347
GGCTCGAGTTCCTCCA-1	1	21.1323	5.07358
GGCTCGAGTTCTCATT-1	6	1.79546	30.3676
GGCTGGTTCAACCATG-1	3	11.2875	-15.4114
GGCTGGTTCTACTATC-1	3	9.68493	-19.662
GGGAATGGTACAGTGG-1	6	2.86569	33.1596
GGGACCTAGATATGCA-1	1	29.2683	6.55964
GGGACCTCATGCATGT-1	1	23.4939	1.80573
GGGACCTGTCTGCGGT-1	1	25.0898	-0.307718
GGGACCTGTTCGTCTC-1	5	-12.9839	-3.66568
GGGAGATTCACTTCAT-1	1	5.55704	3.76782
GGGAGATTCAGAGACG-1	4	-3.64895	-23.6115
GGGAGATTCAGCTCGG-1	1	19.8797	8.54539
GGGAGATTCCTAGGGC-1	6	3.05367	34.1463
GGGAGATTCCTCATTA-1	2	-17.7336	9.30408
GGGATGAAGAGTACAT-1	1	20.9877	14.9019
GGGATGAAGTCAAGGC-1	5	-14.2601	-7.83381
GGGATGACATGCAATC-1	5	-15.3893	-0.261181
GGGATGATCCACGCAG-1	5	-6.51279	12.9001
GGGTTGCAGACATAAC-1	1	20.351	5.55378
GGGTTGCCAATCCGAT-1	3	3.12682	-17.8805
GGGTTGCGTAGAAGGA-1	1	24.1388	1.71577
GGGTTGCGTGTCTGAT-1	4	-8.27277	-22.1229
GGGTTGCGTTTGGGCC-1	1	4.89185	3.96191
GGTATTGCAACACGCC-1	3	4.44048	-13.5506
GGTATTGCACACCGCA-1	1	8.21015	4.65617
GGTGAAGAGTACGATA-1	3	4.13961	-19.1192
GGTGAAGCAGACGTAG-1	1	23.1485	3.70944
GGTGCGTTCACAAACC-1	4	-7.6399	-14.2365
GGTGTTAGTCTGCCAG-1	3	13.2839	-23.5677
GGTGTTATCAGTTAGC-1	2	-19.1136	9.1391
GTAACGTCAAGCTGTT-1	5	-22.4296	-7.99972
GTAACGTCATACTCTT-1	6	-0.836322	24.4125
GTAACGTGTCCTAGCG-1	1	23.6858	5.41289
GTAACTGAGTGGACGT-1	6	-3.07848	32.8961
GTAACTGAGTTACCCA-1	6	3.645	31.4529
GTACGTAAGACTTGAA-1	1	23.3938	4.04861
GTACGTAAGTAATCCC-1	1	30.0897	7.23988
GTACGTACAGACTCGC-1	5	-16.9948	-9.94503
GTACTTTAGAAAGTGG-1	1	19.7552	3.44442
GTACTTTTCCACGCAG-1	2	-18.9521	3.86236
GTACTTTTCGGTCCGA-1	2	4.6903	7.36503
GTAGTCAGTCGCGAAA-1	5	-15.1565	-4.93453
GTAGTCATCGGTCCGA-1	1	21.0143	2.85184
GTATCTTAGCACAGGT-1	5	-18.6416	-10.8359
GTATCTTCATTAGCCA-1	1	24.259	3.8923
GTATCTTTCTGAGGGA-1	5	-12.9406	2.17337
GTATTCTTCGAATGCT-1	4	-7.22135	-18.0242
GTATTCTTCTGGGCCA-1	3	11.8129	-17.6982
GTCAAGTAGAATTCCC-1	2	-22.4836	1.05769
GTCAAGTAGTGTCCAT-1	5	-20.7289	-3.91834
GTCAAGTCACCCATGG-1	3	-0.474638	-28.5149
GTCAAGTCACCTCGTT-1	1	21.3517	5.70476
GTCAAGTGTGAGGGAG-1	5	-15.1404	-8.19012
GTCAAGTTCAGCTCTC-1	4	-8.05368	-20.4352
GTCACAAAGAAGAAGC-1	2	-16.613	5.73002
GTCACAAAGTACATGA-1	3	5.12853	-20.114
GTCACAACACCAGGCT-1	3	15.747	-24.7575
GTCACAATCTCTTATG-1	3	7.99088	-18.1894
GTCACGGCATCGGAAG-1	4	-1.74999	-14.1942
GTCACGGTCGCGTTTC-1	4	-2.13467	-14.3042
GTCATTTAGCGAGAAA-1	5	-9.64192	-14.0646
GTCCTCACATGTAAGA-1	5	-20.3433	-5.31824
GTCCTCAGTAGCACGA-1	6	0.47592	35.7471
GTCCTCATCAGTGCAT-1	6	0.326448	34.1196
GTCCTCATCTTGACGA-1	1	5.3082	4.76197
GTCGGGTGTCCTGCTT-1	1	5.37418	6.20087
GTCGGGTGTCGCGTGT-1	1	11.4866	5.11612
GTCGGGTTCGAATGGG-1	4	-4.12411	-22.7518
GTCGTAAGTTGGAGGT-1	1	25.5288	7.19266
GTCGTAATCCGAATGT-1	6	2.35192	30.1523
GTCTCGTAGTGATCGG-1	4	-8.57785	-26.9677
GTCTCGTCAGCTGTAT-1	3	6.11192	-16.8633
GTCTCGTCATGGTCTA-1	1	21.1774	14.943
GTCTCGTGTTCGAATC-1	2	-16.3382	4.9577
GTCTCGTTCCAGAGGA-1	4	-1.59609	-26.2478
GTCTTCGCAAGCGCTC-1	6	2.41225	33.7732
GTCTTCGTCTTGAGAC-1	1	5.83296	4.36197
GTGAAGGAGGTAGCTG-1	5	-18.3189	-3.30529
GTGAAGGCAAGACGTG-1	6	-1.66522	32.5249
GTGAAGGCAGTTCATG-1	1	23.7171	11.7575
GTGAAGGTCCATGAAC-1	5	-7.92772	-13.2782
GTGCAGCAGTTGAGTA-1	2	-16.6235	17.7477
GTGCAGCCACTATCTT-1	1	18.6798	11.5778
GTGCAGCCAGTACACT-1	1	29.3202	3.59024
GTGCAGCTCCGTAGGC-1	4	-9.42175	-15.1384
GTGCAGCTCCTCGCAT-1	4	-7.93362	-25.4333
GTGCATACAGTCCTTC-1	1	25.0629	2.35825
GTGCATATCAAACAAG-1	6	-2.16042	38.6794
GTGCATATCCGAAGAG-1	3	-0.305217	-27.6653
GTGCGGTAGAAGGCCT-1	1	18.5559	12.1161
GTGGGTCGTACAGACG-1	1	27.1879	4.53239
GTGGGTCTCGCCCTTA-1	6	-1.23255	36.8178
GTGTGCGAGTCGCCGT-1	3	-6.48362	14.3838
GTGTGCGCAATGCCAT-1	2	-14.5707	1.84363
GTGTGCGCACATTCGA-1	3	4.94545	-17.3144
GTGTGCGGTGTGTGCC-1	2	-16.3885	2.50208
GTGTTAGAGCGTAGTG-1	3	5.14387	-19.024
GTTAAGCAGGCACATG-1	3	16.4586	-25.434
GTTAAGCCAATACGCT-1	4	-10.9636	-21.9301
GTTAAGCGTCTAACGT-1	3	8.5996	-14.6948
GTTAAGCGTTATCACG-1	4	-6.46941	-26.7141
GTTAAGCGTTCCAACA-1	5	-17.9773	-3.38165
GTTAAGCTCCATGAAC-1	3	11.0669	-15.2854
GTTACAGCACTGTTAG-1	3	3.4156	-15.1542
GTTACAGCAGTGACAG-1	4	-8.43583	-22.2027
GTTACAGGTACATCCA-1	2	-15.4701	5.4356
GTTACAGGTCCGTTAA-1	3	11.0759	-19.2293
GTTCATTCATACTCTT-1	1	7.28707	5.53975
GTTCATTCATAGGATA-1	2	-26.5464	1.33159
GTTCATTTCATATCGG-1	1	29.0623	3.11279
GTTCATTTCTGACCTC-1	4	-11.062	-19.9613
GTTCATTTCTGGTGTA-1	6	-0.500057	24.2047
GTTCGGGAGTCCCACG-1	3	10.5505	-18.4981
GTTCGGGGTGTCCTCT-1	5	-5.99394	12.0379
GTTCTCGCAAGACACG-1	2	-15.2522	18.1593
GTTTCTAAGGCACATG-1	4	0.717724	-14.5006
GTTTCTACACAACGCC-1	1	5.51594	3.81339
GTTTCTACAGGTGCCT-1	1	27.183	1.56911
GTTTCTACATGACATC-1	3	16.9934	-25.3697
GTTTCTAGTGAAAGAG-1	2	-15.7149	3.62421
GTTTCTATCGTTACGA-1	3	6.81243	-16.9297
TAAACCGCAAACCTAC-1	5	-13.4884	-5.84749
TAAACCGCAAGCTGAG-1	5	-13.3451	-4.66106
TAAACCGCAGGGTTAG-1	3	15.0823	-26.0854
TAAACCGCATGTAGTC-1	5	-14.8212	-4.43471
TAAGAGACATTCTTAC-1	1	20.9602	1.50575
TAAGAGAGTACATGTC-1	2	-14.1257	-0.482681
TAAGCGTAGGATGTAT-1	2	-19.8522	3.77121
TAAGCGTCAATCCAAC-1	4	-8.13667	-20.7983
TAAGCGTCAGCGTCCA-1	4	-0.870918	-14.9209
TAAGCGTGTGGGTCAA-1	3	18.8462	-23.7077
TAAGCGTTCCAAAGTC-1	2	-17.6598	0.483096
TAAGTGCAGCGATAGC-1	1	20.9389	10.8095
TACACGAAGCTGATAA-1	6	-3.96464	32.0054
TACACGACATTCCTCG-1	2	-22.3953	-1.35221
TACACGATCAAACCGT-1	5	-13.7379	-5.60075
TACAGTGGTATTAGCC-1	4	-7.606	-26.1781
TACAGTGTCATGTCCC-1	2	-19.3138	5.77541
TACCTATGTTCCTCCA-1	4	-9.31953	-24.7088
TACCTATTCAGGTTCA-1	3	0.625932	-28.2226
TACGGATTCAACACAC-1	6	-0.0553537	34.7085
TACGGATTCACTGGGC-1	2	-21.0633	10.4721
TACGGATTCCGTCATC-1	2	-17.1011	17.5046
TACGGGCCATCTATGG-1	5	-6.4932	12.6576
TACGGGCGTGTGACGA-1	1	29.1218	3.65326
TACGGTAAGCACAGGT-1	1	23.9224	13.3262
TACGGTAAGCAGCGTA-1	3	10.0515	-18.401
TACGGTATCCCTAATT-1	1	21.3835	13.2347
TACTCGCTCTCGCATC-1	6	-2.92141	31.1332
TACTTACCAGACACTT-1	1	9.17286	4.62945
TACTTACCAGATCTGT-1	5	-24.8975	-1.80612
TACTTACCATACTCTT-1	2	-24.6057	9.00789
TACTTACCATTCCTCG-1	5	-13.4747	-3.90848
TACTTGTCAGGCGATA-1	5	-19.0918	-1.58708
TACTTGTGTAGCGTGA-1	3	0.901198	-22.5283
TACTTGTGTCTCATCC-1	1	15.3364	4.51431
TAGACCAAGATGCGAC-1	5	-16.4578	-3.15074
TAGACCAAGGGATCTG-1	2	-21.7796	-0.382103
TAGACCATCTGTCCGT-1	2	-24.1188	7.25254
TAGAGCTGTTGCCTCT-1	3	13.6542	-22.9963
TAGCCGGCAAGCGAGT-1	4	-4.34672	-28.026
TAGCCGGGTAGCTGCC-1	1	17.6554	2.22027
TAGCCGGTCCACGACG-1	2	-25.7351	8.94089
TAGCCGGTCGAATGGG-1	1	25.6849	11.1326
TAGGCATAGCAATATG-1	2	-24.5436	6.14078
TAGGCATAGTAGCCGA-1	6	-1.47843	31.3873
TAGGCATCAGTTCCCT-1	5	-15.8665	-1.31509
TAGGCATTCGCCAGCA-1	1	5.20136	4.58369
TAGTGGTAGTGCAAGC-1	2	-16.2023	16.8086
TAGTGGTCATCACGTA-1	5	-15.8527	-5.59476
TAGTGGTGTCTGATCA-1	1	20.5733	6.04791
TAGTTGGAGAGTACCG-1	2	-21.4805	2.1063
TAGTTGGCATATACGC-1	4	-4.1329	-23.8798
TATCAGGGTATCACCA-1	1	17.9048	12.3125
TATCAGGGTGGCGAAT-1	2	-20.9914	10.0986
TATCAGGGTTATGTGC-1	1	16.3151	2.30529
TATCAGGTCATGCTCC-1	5	-15.0605	-8.07699
TATCTCACACATGACT-1	5	-17.5005	-6.34553
TATCTCACATGTCGAT-1	3	4.39323	-14.3317
TATGCCCCAAATCCGT-1	6	-1.1975	29.4986
TATGCCCCATGGTAGG-1	1	12.4761	8.08585
TATGCCCGTACATCCA-1	1	5.98359	8.42682
TATGCCCGTCAGAATA-1	4	-3.95363	-28.5193
TATGCCCGTCATGCAT-1	2	-16.2047	18.5177
TATGCCCGTGTGGCTC-1	1	20.3016	6.03362
TATGCCCTCCTCAACC-1	1	25.1072	1.44237
TATGCCCTCGTAGGTT-1	2	-15.5013	17.124
TATTACCCAGGCAGTA-1	3	5.69197	-17.4331
TATTACCCATTGTGCA-1	2	-14.3928	0.477484
TATTACCGTAAGCACG-1	4	-7.25703	-23.7295
TATTACCTCTCTGTCG-1	1	16.4607	10.0618
TCAACGAAGGGATACC-1	5	-13.3657	-4.13126
TCAATCTAGTGGGCTA-1	2	-25.4257	0.990271
TCAATCTCACGACTCG-1	1	27.3654	3.94745
TCAATCTGTATTAGCC-1	2	-25.5385	0.49692
TCAATCTGTCTACCTC-1	6	1.14581	20.2079
TCAATCTTCATCATTC-1	5	-24.1295	-3.59472
TCACAAGTCTGATTCT-1	5	-14.8449	-2.49131
TCACAAGTCTGTCAAG-1	4	1.62284	-15.0743
TCACGAAAGCTGGAAC-1	4	-9.66874	-16.9905
TCACGAAAGGGAGTAA-1	3	12.079	-20.8163
TCACGAAAGGTAGCCA-1	5	-11.7385	-6.69016
TCACGAATCACCTTAT-1	1	20.5356	0.75942
TCAGATGGTAGAGTGC-1	1	22.1533	13.8243
TCAGATGTCACATACG-1	5	-18.9751	-4.24147
TCAGCTCGTTAGTGGG-1	4	-3.91068	-21.3361
TCAGGATTCCCATTAT-1	6	-0.0425603	29.1369
TCATTACAGTATGACA-1	1	27.9025	7.32645
TCATTACCACACGCTG-1	2	-20.3729	3.87237
TCATTACGTAGTAGTA-1	3	12.4422	-20.3043
TCATTTGCACTTGGAT-1	5	-19.2778	-7.87318
TCCACACGTAAACCTC-1	6	-0.39673	29.7971
TCCACACTCTAACTTC-1	2	-7.71805	14.2393
TCCCGATCATGGTCAT-1	1	20.3731	0.29375
TCCCGATGTCCAAGTT-1	2	-14.2694	3.22489
TCCCGATGTCTCCATC-1	1	28.9853	4.60316
TCGAGGCGTAGAAAGG-1	3	10.8181	-19.6296
TCGAGGCTCCTCTAGC-1	3	16.0575	-23.805
TCGCGAGAGTTTCCTT-1	1	13.8373	3.55104
TCGCGAGTCAGATAAG-1	1	26.397	5.55404
TCGCGTTAGCTAAGAT-1	4	-4.70512	-27.1947
TCGCGTTCACGGACAA-1	2	-22.3202	12.1129
TCGCGTTGTCTTCTCG-1	4	-9.41258	-24.6312
TCGCGTTTCTGCGACG-1	4	-7.09261	-21.6257
TCGGGACAGCGATATA-1	6	-0.113623	35.849
TCGGGACGTCGACTAT-1	6	2.15237	35.397
TCGGTAACACCCATGG-1	2	-15.9811	16.7429
TCGTACCTCAAGCCTA-1	6	1.80253	33.3924
TCGTACCTCGACGGAA-1	5	-12.5419	-6.60539
TCGTAGAGTCTAGAGG-1	6	-8.68289	16.0392
TCGTAGATCGTGACAT-1	5	-19.2082	-7.14629
TCTATTGCACCCAGTG-1	3	11.8798	-18.6623
TCTATTGCAGCTTAAC-1	1	14.2421	3.12956
TCTATTGCATGATCCA-1	1	11.3544	5.25178
TCTATTGGTTCAGCGC-1	1	9.88986	4.98807
TCTCATAGTTCACCTC-1	1	20.0847	12.5419
TCTCTAAAGCGAAGGG-1	3	3.1704	-14.8033
TCTCTAAAGTGACATA-1	3	15.9008	-25.7186
TCTCTAACACTAAGTC-1	2	-13.0552	3.54032
TCTCTAACATGAGCGA-1	5	5.02976	7.05464
TCTCTAATCAGTCAGT-1	1	18.6959	-1.31537
TCTCTAATCCTTGACC-1	1	27.2316	4.4322
TCTGAGAAGTCCTCCT-1	2	-20.8965	11.8152
TCTGAGATCCCATTTA-1	2	-15.5365	5.06795
TCTGGAACACGTGAGA-1	5	-11.6213	-6.9677
TCTGGAAGTAAATACG-1	1	26.0437	5.94126
TCTGGAAGTCTCCCTA-1	6	1.67498	33.3602
TCTTCGGAGCACGCCT-1	2	-25.3761	9.81341
TCTTCGGTCAAACCGT-1	5	-16.1529	-10.6515
TCTTTCCAGGGAAACA-1	6	-1.74633	40.1441
TCTTTCCAGGGTTTCT-1	2	-16.878	18.1851
TCTTTCCCACATCTTT-1	6	3.31822	33.7353
TCTTTCCGTTTCGCTC-1	1	29.6038	4.41799
TGAAAGAAGACCGGAT-1	6	-2.07082	35.4396
TGAAAGAAGAGTCGGT-1	1	14.7271	2.83068
TGAAAGAAGGCCCTTG-1	3	16.6876	-21.7052
TGAAAGACAAGGACTG-1	2	-23.5824	4.56006
TGAAAGACAATCCGAT-1	5	-14.8005	-7.05016
TGAAAGATCGCCTGTT-1	4	-2.09862	-27.7109
TGAAAGATCGTCGTTC-1	6	2.54445	30.8148
TGACAACAGCTAAACA-1	2	-16.388	19.0788
TGACAACCACATAACC-1	5	-12.9043	-4.6418
TGACTAGCAGGGCATA-1	6	2.75688	32.3902
TGACTAGCATGCGCAC-1	2	-21.3309	11.1662
TGACTAGGTAGGAGTC-1	3	11.6288	-20.358
TGACTAGTCGAGCCCA-1	4	-3.6686	-16.8179
TGAGAGGTCAACTCTT-1	1	13.8877	3.47118
TGAGCATAGGATGGAA-1	4	-8.57742	-19.4407
TGAGCATCACGGCGTT-1	1	24.0851	-0.494774
TGAGCCGCAAGCCGTC-1	2	-21.8277	9.9628
TGAGCCGCAGTACACT-1	3	-0.84226	-26.71
TGAGCCGGTGCGCTTG-1	4	-1.99544	-16.1245
TGAGCCGGTGGACGAT-1	4	-4.45818	-24.6468
TGAGGGAGTCCCTTGT-1	1	27.9152	7.77264
TGATTTCAGATCGGGT-1	5	-19.818	-3.96591
TGATTTCGTTGGTGGA-1	1	24.6413	8.95277
TGATTTCTCCGATATG-1	4	-6.00479	-15.6647
TGCACCTAGTGTCCAT-1	1	23.4588	9.14597
TGCACCTAGTTACGGG-1	4	-6.29732	-13.8999
TGCACCTGTACACCGC-1	3	10.1478	-20.5659
TGCACCTTCAGTGCAT-1	5	-17.0547	-3.5409
TGCACCTTCGGATGTT-1	1	14.9302	3.82261
TGCCAAAAGCGATATA-1	5	-18.6322	-5.57737
TGCCAAACACTGAAGG-1	2	-15.6966	18.1477
TGCCAAATCATTTGGG-1	4	-6.26423	-25.5173
TGCCAAATCCATTCTA-1	2	-22.3162	5.96859
TGCCCATAGTTAAGTG-1	2	-25.0522	5.56412
TGCCCATCAGCTGGCT-1	3	6.81924	-17.2634
TGCCCTAAGCGTCTAT-1	2	-25.7705	1.40935
TGCCCTACAACTGCTA-1	1	11.5184	5.94166
TGCCCTACATGTTCCC-1	4	-9.44775	-25.7088
TGCCCTAGTTGGTAAA-1	4	-5.67755	-18.618
TGCGCAGGTAAGGGCT-1	4	-1.66515	-25.366
TGCGGGTAGGTGCTAG-1	3	2.39286	-14.8736
TGCGGGTCACCTGGTG-1	1	20.5433	4.34464
TGCGGGTCAGTTCATG-1	5	-6.0081	12.1111
TGCGGGTGTTCTCATT-1	3	13.6118	-19.3521
TGCGTGGCACTGAAGG-1	1	19.1581	9.01705
TGCGTGGCAGCCTTTC-1	5	-23.7382	-3.9091
TGCTACCCATGCCTAA-1	4	-5.03902	-19.0611
TGCTGCTAGGTGCACA-1	6	1.06441	30.1223
TGCTGCTAGTAGTGCG-1	6	-1.1767	36.6068
TGCTGCTAGTCTTGCA-1	3	11.7081	-17.7913
TGCTGCTGTAAACACA-1	2	-18.3116	7.95328
TGCTGCTGTCGCATCG-1	3	13.8371	-21.1939
TGCTGCTGTTCTCATT-1	5	-19.9448	-5.92799
TGGACGCAGCTAGTTC-1	1	26.6519	5.05645
TGGACGCAGTGCGTGA-1	5	-15.6742	-3.14538
TGGCCAGAGCTGTTCA-1	6	-0.651185	33.9459
TGGCCAGAGGCACATG-1	6	-2.79874	30.1479
TGGCCAGGTGTGGCTC-1	2	-15.777	17.9085
TGGCCAGTCACGACTA-1	5	-16.1091	-11.7301
TGGCGCAGTAGCCTCG-1	6	-2.64623	30.5611
TGGCGCAGTAGCGCAA-1	1	24.127	3.04747
TGGCGCATCAAACCAC-1	1	21.1978	14.05
TGGGAAGAGATGCGAC-1	4	-4.45295	-26.4507
TGGGAAGGTTCTGAAC-1	6	-0.996329	37.9139
TGGGAAGTCACGCGGT-1	3	13.6308	-23.1034
TGGGCGTAGAGACTTA-1	3	4.87595	-19.2356
TGGGCGTAGTCGCCGT-1	1	22.9783	11.1491
TGGGCGTTCACAATGC-1	3	14.0627	-25.2473
TGGTTAGAGCCAGTAG-1	1	14.8487	3.27987
TGGTTAGCATGTAGTC-1	4	-1.41951	-26.0883
TGGTTAGGTCGAATCT-1	2	-23.3459	11.4013
TGGTTCCCACGTGAGA-1	4	-4.80581	-20.8875
TGTATTCCACTTAAGC-1	3	6.3268	-14.3729
TGTCCCACACCAACCG-1	6	-2.04458	36.3494
TGTCCCAGTTATGTGC-1	6	1.37447	30.8516
TGTCCCAGTTCCGGCA-1	6	-0.0355389	31.4444
TGTCCCATCGTACGGC-1	4	-3.36221	-14.7265
TGTGTTTAGCGTCTAT-1	2	-21.2112	9.7684
TGTGTTTCACGAAGCA-1	4	-9.94448	-15.84
TGTGTTTCACTCTGTC-1	1	15.6429	3.75224
TGTGTTTCATTCACTT-1	5	-19.7087	-2.13237
TGTGTTTTCGTACGGC-1	4	-9.90177	-25.5531
TGTGTTTTCTATCCTA-1	2	-15.8394	18.1087
TGTTCCGTCCTTTCTC-1	2	-16.7416	18.3149
TTAACTCGTCGGATCC-1	5	-13.4518	0.709044
TTAACTCGTGTCGCTG-1	5	-15.9355	2.65389
TTAACTCTCAAGCCTA-1	6	-0.173484	33.2505
TTAACTCTCACCGGGT-1	5	-21.2213	-8.28276
TTAGGCAAGAGCTGGT-1	6	-2.00326	35.8515
TTAGGCAAGCTGGAAC-1	4	-8.41231	-14.8904
TTAGGCACACCACCAG-1	3	16.1319	-22.4554
TTAGGCACACGGTAAG-1	1	23.5442	5.8822
TTAGGCAGTAAGGATT-1	4	-7.08186	-19.5338
TTAGGCAGTATGGTTC-1	3	15.2649	-25.1208
TTAGGCAGTCAAACTC-1	5	-14.5009	-4.74805
TTAGGCAGTTGAACTC-1	3	5.9346	-17.0855
TTAGTTCAGTGCCATT-1	2	-18.1288	1.78672
TTAGTTCTCCGCGGTA-1	2	-22.2766	4.7719
TTATGCTCAATGGAAT-1	1	5.30825	3.6912
TTATGCTTCCAACCAA-1	1	21.1987	4.96045
TTATGCTTCTTGGGTA-1	1	23.0341	9.93439
TTCCCAGTCCAGATCA-1	1	23.1207	8.1729
TTCGAAGAGACAAGCC-1	3	15.7247	-21.2886
TTCGAAGAGGCATTGG-1	1	16.82	-1.04617
TTCGGTCCAGGGTACA-1	5	-15.59	-2.19937
TTCTACAGTTAAGATG-1	4	-9.07747	-23.4448
TTCTCAAAGCGCCTTG-1	1	23.4526	1.52228
TTCTCAAGTGCGCTTG-1	5	-5.94227	10.4946
TTCTCCTAGACTAAGT-1	5	-6.09492	11.7316
TTCTCCTCAACGATGG-1	2	-15.8186	-0.321889
TTCTTAGAGTGGCACA-1	2	-14.844	5.61542
TTCTTAGGTAGCGCAA-1	4	-3.78816	-13.4623
TTCTTAGTCGGAGGTA-1	5	-18.4885	-8.53874
TTGAACGCACTTACGA-1	2	-22.0613	7.85242
TTGACTTAGATCTGCT-1	3	15.1332	-24.0398
TTGACTTGTCGACTAT-1	2	-24.5877	0.887454
TTGACTTTCACGAAGG-1	4	-6.64531	-22.5141
TTGACTTTCCGTCAAA-1	4	-1.87211	-14.1459
TTGCGTCCAAGCGAGT-1	5	-16.9322	-8.7703
TTGCGTCTCGCATGAT-1	2	-20.7005	6.2259
TTGCGTCTCGTTTAGG-1	4	-5.55429	-16.3738
TTGGAACAGGCGCTCT-1	4	-3.16989	-13.6457
TTGGAACCAGTAAGCG-1	5	-13.4434	-8.28579
TTGGAACCAGTCAGAG-1	4	-5.99217	-19.0796
TTGGAACTCCATTCTA-1	1	17.4688	-1.37512
TTGGCAAAGCTGAAAT-1	1	23.6334	2.65765
TTGGCAAGTTCGCGAC-1	6	-8.26787	14.8498
TTGGCAATCGCTGATA-1	6	-3.73508	30.6081
TTGGCAATCGGAGGTA-1	4	-10.3893	-17.6469
TTGTAGGCAAAGGTGC-1	6	3.57061	33.5609
TTGTAGGCAGTTTACG-1	4	-0.389691	-15.8288
TTGTAGGGTTGGAGGT-1	4	-6.81194	-13.5532
TTTACTGAGATCCTGT-1	5	-20.2255	-10.7155
TTTACTGAGCCCAACC-1	4	0.158571	-14.2342
TTTACTGGTAGGCATG-1	4	-1.06497	-14.6425
TTTACTGGTGTTTGTG-1	2	-18.0794	6.0733
TTTACTGTCGGTTCGG-1	1	4.85578	3.06473
TTTATGCAGGTGATTA-1	5	-18.1812	-7.44907
TTTATGCCAGCATGAG-1	1	23.1426	4.55967
TTTATGCGTAAACCTC-1	6	-1.79669	29.7321
TTTATGCGTGTGTGCC-1	1	25.5525	-0.177888
TTTATGCGTGTTAAGA-1	4	7.49137	5.97226
TTTATGCTCCAAGTAC-1	3	2.58141	-14.3717
TTTCCTCAGTCTCGGC-1	5	-16.6493	2.26736
TTTGCGCAGACGACGT-1	2	-22.3828	1.126
TTTGCGCAGCAGACTG-1	6	-2.13428	36.1156
TTTGGTTGTCCGAAGA-1	5	-12.7256	-6.65077
TTTGGTTTCCTCATTA-1	4	-4.55503	-22.984
TTTGTCATCCAAATGC-1	3	18.4531	-23.3979
