# Supplementary material for: Harnessing Porphyrin Accumulation in Liver Cancer: Combining Genomic Data and Drug Targeting
Source: Biomolecules. 2024 Aug 7;14(8):959. doi: 10.3390/biom14080959 (PMC11352895; doi:10.3390/biom14080959)
Supplement: Supplementary file 1 [file biomolecules-14-00959-s001.zip › SupplementalTableS4.xlsx]

## Sheet: Sheet2
Supplemental Table S4 - scRNAseq of normal human liver differentially expressed genes in the cell populations
Gene ID	Gene Name	Cluster 1 Mean UMI Counts	Cluster 1 Log2 fold change	Cluster 1 Adjusted p value	Cluster 2 Mean UMI Counts	Cluster 2 Log2 fold change	Cluster 2 Adjusted p value	Cluster 3 Mean UMI Counts	Cluster 3 Log2 fold change	Cluster 3 Adjusted p value	Cluster 4 Mean UMI Counts	Cluster 4 Log2 fold change	Cluster 4 Adjusted p value	Cluster 5 Mean UMI Counts	Cluster 5 Log2 fold change	Cluster 5 Adjusted p value	Cluster 6 Mean UMI Counts	Cluster 6 Log2 fold change	Cluster 6 Adjusted p value
ENSG00000073067	CYP2W1	0	0.277068	1	0.00505627	3.88349	0.573373	0	2.07925	1	0	2.05638	1	0	1.20249	1	0	1.00575	1
ENSG00000271858	CYB561D2	0	-2.89286	0.0792972	0.0455064	3.03549	0.0243186	0	-1.09068	0.979492	0.00562637	-0.0310833	1	0.0202509	1.42488	0.444182	0.00302062	-1.08171	0.528877
ENSG00000008283	CYB561	0.00411926	-0.13797	1	0.0202251	2.62046	0.264079	0.00570707	0.909321	1	0.00562637	0.886455	1	0.00337516	0.0325658	1	0	-1.31618	0.469778
ENSG00000160882	CYP11B1	0	0.277068	1	0	1.88349	1	0	2.07925	1	0	2.05638	1	0.00337516	3.20249	0.58336	0	1.00575	1
ENSG00000137869	CYP19A1	0.00205963	2.27707	0.574793	0	1.88349	1	0	2.07925	1	0	2.05638	1	0	1.20249	1	0	1.00575	1
ENSG00000140465	CYP1A1	0	0.277068	1	0	1.88349	1	0	2.07925	1	0	2.05638	1	0	1.20249	1	0.00302062	3.00575	0.38066
ENSG00000003137	CYP26B1	0.00205963	2.27707	0.574793	0	1.88349	1	0	2.07925	1	0	2.05638	1	0	1.20249	1	0	1.00575	1
ENSG00000036530	CYP46A1	0.00411926	1.27707	0.626837	0.00505627	1.88349	0.953109	0	0.757318	1	0.00562637	2.05638	0.829897	0	-0.119437	1	0	-0.31618	1
ENSG00000186526	CYP4F8	0	0.277068	1	0	1.88349	1	0	2.07925	1	0.00562637	4.05638	0.460805	0	1.20249	1	0	1.00575	1
ENSG00000186377	CYP4X1	0	0.277068	1	0	1.88349	1	0	2.07925	1	0	2.05638	1	0	1.20249	1	0.00302062	3.00575	0.38066
ENSG00000140459	CYP11A1	0.00205963	1.27707	0.79026	0	1.29853	1	0	1.49428	1	0	1.47142	1	0	0.617528	1	0.00302062	2.00575	0.590681
ENSG00000111012	CYP27B1	0.00205963	1.27707	0.79026	0	1.29853	1	0	1.49428	1	0	1.47142	1	0.00337516	2.20249	0.779695	0	0.420786	1
ENSG00000165841	CYP2C19	0	-0.307895	1	0	1.29853	1	0	1.49428	1	0	1.47142	1	0	0.617528	1	0.00604123	3.59071	0.113675
ENSG00000167910	CYP7A1	0	-0.307895	1	0	1.29853	1	0	1.49428	1	0	1.47142	1	0	0.617528	1	0.00604123	3.59071	0.113675
ENSG00000186104	CYP2R1	0.0494311	0.397362	0.697614	0.0809003	1.21607	0.306131	0.0342424	-0.113399	1	0.045011	0.272108	1	0.0371267	-0.0951897	1	0.0120825	-1.71672	0.037836
ENSG00000148795	CYP17A1	0	-1.89286	0.366995	0.00505627	0.88349	1	0	-0.0906786	1	0	-0.113545	1	0.00337516	0.202491	1	0.0181237	3.22814	0.0110197
ENSG00000119004	CYP20A1	0.0885641	-0.413248	0.574793	0.176969	0.824596	0.420743	0.131263	0.324359	0.974403	0.18567	0.895915	0.307024	0.135006	0.380134	0.779695	0.0302062	-1.98603	0.00104776
ENSG00000174151	CYB561D1	0.00205963	-1.97086	0.120978	0.0151688	0.796027	1	0.0285354	1.75732	0.347537	0.0506374	2.91888	0.00829294	0.00337516	-1.04544	0.721198	0	-2.31618	0.0896789
ENSG00000021461	CYP3A43	0	-1.30789	0.626837	0	0.298527	1	0	0.494284	1	0.00562637	1.73445	0.893552	0	-0.382472	1	0.0120825	3.32768	0.0292614
ENSG00000114395	CYB561D2	0.0597293	-0.661532	0.320357	0.0910129	0.154137	1	0.125556	0.672071	0.644553	0.129407	0.722479	0.518318	0.118131	0.604231	0.567977	0.0483298	-0.906789	0.174927
ENSG00000155016	CYP2U1	0.016477	0.639638	0.670013	0.0101125	0.146524	1	0.0114141	0.342281	1	0.0225055	1.20838	0.769252	0.00337516	-1.18983	0.595088	0.0120825	0.157751	1
ENSG00000167600	CYP2S1	0.0123578	4.08442	0.00587283	0	0.0761348	1	0	0.271891	1	0	0.249025	1	0	-0.604864	1	0	-0.801607	0.863474
ENSG00000172115	CYCS	0.459298	-0.537629	0.246885	0.621921	0.0432701	1	0.719091	0.278397	0.904885	0.720176	0.281337	0.852596	0.843789	0.602282	0.272969	0.483298	-0.39635	0.499463
ENSG00000171954	CYP4F22	0.00411926	-0.945325	0.574793	0.00505627	-0.0234009	1	0.0171212	1.37881	0.67403	0.0112527	0.833987	1	0.0168758	1.32802	0.595088	0.00604123	-0.216644	1
ENSG00000065615	CYB5R4	0.121518	0.86203	0.0686337	0.0707878	-0.175404	1	0.0913132	0.224195	1	0.0956483	0.295567	1	0.0708783	-0.220721	1	0.0332268	-1.40929	0.0256604
ENSG00000186204	CYP4F12	0.00205963	-0.892857	0.800873	0	-0.438438	1	0	-0.242682	1	0	-0.265549	1	0	-1.11944	0.88783	0.0241649	4.17567	0.000902982
ENSG00000172817	CYP7B1	0	-2.04486	0.241332	0	-0.438438	1	0	-0.242682	1	0	-0.265549	1	0.00675031	0.787453	1	0.0211443	3.42079	0.00281987
ENSG00000103018	CYB5B	0.107101	-0.859198	0.0872349	0.101125	-0.774041	0.71526	0.376667	1.37055	0.0187313	0.30945	1.01824	0.15692	0.155257	-0.143787	1	0.135928	-0.37758	0.636999
ENSG00000171903	CYP4F11	0	-2.42337	0.141288	0	-0.81695	1	0.00570707	0.494284	1	0.00562637	0.471417	1	0	-1.49795	0.750623	0.0302062	3.88022	0.000243762
ENSG00000138061	CYP1B1	0.0514908	2.97751	8.97701e-06	0.00505627	-1.11651	0.873533	0	-1.96515	0.491906	0	-1.98801	0.477335	0	-2.8419	0.101317	0.0181237	0.0582156	1
ENSG00000140505	CYP1A2	0	-2.8104	0.0406039	0	-1.20397	0.828076	0.00570707	0.0792464	1	0	-1.03108	0.893552	0	-1.88497	0.471168	0.0453092	5.00575	6.73283e-08
ENSG00000001630	CYP51A1	0.00617889	-0.722932	0.636153	0	-1.36444	0.854932	0.00570707	-0.0906786	1	0	-1.19155	0.75536	0.0135006	0.617528	1	0.0302062	2.29525	0.0103429
ENSG00000160870	CYP3A7	0	-3.11525	0.0608791	0	-1.50883	0.950005	0.00570707	-0.242682	1	0	-1.33594	0.996287	0	-2.18983	0.428522	0.0573917	5.32768	2.82443e-07
ENSG00000108242	CYP2C18	0.00205963	-2.53029	0.0187818	0	-1.97449	0.546775	0	-1.77873	0.56143	0	-1.8016	0.543328	0	-2.65549	0.103563	0.0815566	5.8131	1.01551e-13
ENSG00000145476	CYP4V2	0.0267752	-0.439139	0.689886	0.00505627	-1.97449	0.313895	0.0228283	-0.380185	1	0.0168791	-0.750975	0.833655	0.0236261	-0.497949	0.91879	0.0906185	2.10196	6.72325e-05
ENSG00000198077	CYP2A7	0.00205963	-2.62982	0.149378	0	-2.07071	0.980193	0	-1.87495	1	0	-1.89782	1	0	-2.75171	0.486988	0.0875978	5.91264	2.83868e-07
ENSG00000106258	CYP3A5	0.0102982	-3.91933	0.00279094	0.0303376	-2.08394	0.953779	0.0456566	-1.51238	1	0.0337582	-1.91105	1	0.0303764	-2.23047	0.504895	0.573917	4.45389	2.53086e-08
ENSG00000100197	CYP2D6	0.00411926	-3.34742	1.06926e-05	0.00505627	-2.34533	0.135653	0	-3.16868	0.0534581	0.00562637	-2.17244	0.193481	0.00337516	-3.02633	0.00553734	0.211443	5.57053	3.51062e-25
ENSG00000186115	CYP4F2	0.00205963	-2.97086	0.00212762	0	-2.40191	0.327377	0	-2.20616	0.339864	0	-2.22902	0.328754	0	-3.08291	0.039234	0.111763	6.25368	3.91288e-18
ENSG00000071967	CYBRD1	0.11328	2.44057	8.90846e-08	0.00505627	-2.42029	0.110729	0.0285354	-0.56461	0.958047	0.0225055	-0.86962	0.761128	0.0337516	-0.467361	0.872395	0.0120825	-1.92025	0.0123313
ENSG00000134716	CYP2J2	0	-4.21479	4.01893e-05	0	-2.60836	0.227164	0	-2.41261	0.230484	0	-2.43547	0.22487	0.00675031	-1.63881	0.235419	0.126866	5.84705	4.38127e-19
ENSG00000186529	CYP4F3	0	-4.21479	4.01893e-05	0	-2.60836	0.227164	0.00570707	-1.38019	0.647013	0.00562637	-1.40305	0.513675	0.00337516	-2.25694	0.0819742	0.123845	5.39807	9.34965e-18
ENSG00000146233	CYP39A1	0.00205963	-3.36679	0.000574676	0	-2.78894	0.233176	0.00570707	-1.56461	0.551148	0	-2.61605	0.276642	0	-3.46993	0.0203043	0.14499	6.0355	8.17765e-18
ENSG00000165168	CYBB	1.01334	6.05259	4.5909e-54	0.0353939	-3.09092	0.000534551	0.0171212	-3.9066	9.01341e-05	0.00562637	-4.93514	1.16148e-05	0.0202509	-3.96743	8.93539e-09	0	-6.98861	3.84652e-16
ENSG00000255974	CYP2A6	0.00205963	-5.40943	3.41029e-09	0.0101125	-3.21103	0.0737214	0	-4.61424	0.0162554	0.00562637	-3.63012	0.0523205	0.00337516	-4.48401	0.000199328	0.607144	7.079	4.07996e-31
ENSG00000135929	CYP27A1	0.0329541	-1.66889	0.00175528	0.00505627	-3.30633	0.00617147	0.00570707	-3.11058	0.0148055	0.00562637	-3.13345	0.0138257	0	-4.99718	1.1776e-06	0.383618	4.68382	1.19264e-29
ENSG00000166347	CYB5A	0.173009	-3.47467	1.69341e-14	0.146632	-3.40499	6.29971e-05	0.154091	-3.31	0.000297841	0.202549	-2.92523	0.00153316	0.253137	-2.71637	6.32836e-06	6.40975	5.08036	1.03283e-50
ENSG00000197408	CYP2B6	0.00205963	-4.54311	1.99505e-07	0	-3.9494	0.0196847	0.00570707	-2.74093	0.137272	0.00562637	-2.7638	0.120767	0	-4.6304	0.00020209	0.332268	6.80016	6.70559e-29
ENSG00000187048	CYP4A11	0.00411926	-3.94532	1.10955e-07	0	-3.9494	0.010399	0	-3.75364	0.0165222	0	-3.77651	0.0197679	0.00337516	-3.61769	0.00041012	0.332268	6.80016	7.94444e-34
ENSG00000130649	CYP2E1	0.0679678	-5.05859	3.20408e-16	0.116294	-3.95991	0.000668275	0.079899	-4.44693	0.00045567	0.129407	-3.78702	0.00274306	0.11138	-4.13316	4.30679e-07	8.01067	6.39047	1.03373e-49
ENSG00000138109	CYP2C9	0.0185367	-4.88078	7.92016e-17	0.0252814	-4.01939	0.000107332	0.0456566	-3.23263	0.00283561	0.0225055	-4.11154	0.000282166	0.0168758	-4.70039	3.1439e-09	2.08725	6.44038	5.93274e-56
ENSG00000160868	CYP3A4	0.00205963	-5.30036	0.0023449	0	-4.70147	0.709979	0.0171212	-2.483	1	0.00562637	-3.52105	0.941746	0.00675031	-3.7824	0.333953	0.555793	6.53713	1.02785e-10
ENSG00000180432	CYP8B1	0.00823852	-3.97843	6.92096e-08	0	-4.72384	0.00347955	0	-4.52808	0.0081873	0.0112527	-2.95112	0.0683156	0.00337516	-4.39742	5.46395e-05	0.564855	6.56034	4.34778e-33
ENSG00000138115	CYP2C8	0.0267752	-4.24425	5.00651e-14	0.0101125	-4.88469	1.61269e-05	0.0171212	-4.27169	0.000229401	0.0225055	-3.97042	0.000595679	0.0337516	-3.67347	8.17941e-07	1.88184	6.24676	3.09512e-52
ENSG00000143252	SDHC	0.275991	-0.725602	0.10224	0.187082	-1.186	0.238951	0.359546	-0.178141	1	0.410725	0.0322132	1	0.334141	-0.323578	0.901757	0.809525	1.40833	2.62535e-05
ENSG00000179091	CYC1	0.257454	-0.483745	0.352309	0.151688	-1.19022	0.227096	0.382374	0.244868	0.95917	0.24756	-0.440452	0.907934	0.53665	0.906033	0.047336	0.380598	0.259723	0.611049
ENSG00000127184	COX7C	3.23568	0.0332032	1	3.07927	-0.0576782	1	2.81929	-0.198288	1	3.3702	0.0882888	1	3.07814	-0.0604119	1	3.34684	0.0894353	0.976965
ENSG00000131143	COX4I1	2.96381	0.320804	0.493655	2.32588	-0.149384	1	2.70515	0.0948969	1	3.01574	0.273018	0.832876	2.32548	-0.15822	1	1.91507	-0.497019	0.320309
ENSG00000164919	COX6C	1.06071	-0.499608	0.266488	1.12755	-0.317584	1	1.58657	0.233981	0.925402	1.19842	-0.217569	1	1.49519	0.151417	0.981612	1.84258	0.552555	0.128584
ENSG00000112695	COX7A2	1.0916	-0.243065	0.725669	0.991029	-0.353217	1	1.16995	-0.0860021	1	1.02963	-0.288881	1	1.64033	0.516479	0.371751	1.36532	0.184358	0.72135
ENSG00000184076	UQCR10	0.904178	-0.175192	0.867704	0.702822	-0.541816	0.826516	0.867475	-0.20543	1	0.765187	-0.403052	0.938824	1.03617	0.0855731	1	1.41667	0.685048	0.053856
ENSG00000135940	COX5B	1.24608	0.141947	0.849948	0.783722	-0.62958	0.709979	0.993031	-0.252541	1	0.770813	-0.648075	0.633991	0.995671	-0.268415	0.969365	1.71873	0.743769	0.0322031
ENSG00000173660	UQCRH	1.6889	0.498874	0.178291	0.889904	-0.65172	0.666448	1.20419	-0.170828	1	1.28281	-0.070201	1	1.69095	0.419982	0.537197	0.878999	-0.724035	0.107365
ENSG00000126267	COX6B1	1.91752	0.524705	0.166062	0.950579	-0.729817	0.573373	1.26697	-0.274039	1	1.08589	-0.516135	0.792654	1.46482	-0.0459603	1	1.60697	0.120493	0.859847
ENSG00000178741	COX5A	0.654963	-0.0202296	1	0.389333	-0.832516	0.515723	0.587829	-0.184655	1	0.472615	-0.525751	0.804483	0.806663	0.356165	0.65929	0.845772	0.45718	0.250846
ENSG00000176340	COX8A	1.22754	0.56644	0.117025	0.546077	-0.865011	0.446654	0.924546	-0.0345277	1	0.708923	-0.453785	0.876468	1.1408	0.337337	0.677607	0.730989	-0.447734	0.396352
ENSG00000131174	COX7B	1.23578	0.277068	0.574793	0.51574	-1.16133	0.184172	0.93596	-0.232151	1	0.669538	-0.753549	0.527211	1.05642	-0.0430165	1	1.51937	0.639842	0.0758777
ENSG00000023330	ALAS1	0.016477	-2.58643	1.74784e-05	0.0404502	-0.980008	0.705971	0.074192	-0.0906786	1	0.0675165	-0.231865	1	0.0303764	-1.49795	0.119516	0.265814	2.80906	3.4344e-11
ENSG00000148218	ALAD	0.0185367	-2.64893	8.12276e-07	0.0151688	-2.42029	0.0310481	0.079899	-0.213535	1	0.090022	-0.0360667	1	0.270013	2.20249	1.23674e-07	0.114783	0.348636	0.612753
ENSG00000256269	HMBS	0.0144174	-2.18236	0.000401483	0.0101125	-2.07071	0.156632	0.0684849	0.404647	1	0.045011	-0.216639	1	0.178883	2.56506	3.66277e-08	0.0362474	-0.668851	0.418927
ENSG00000188690	UROS	0.0679678	-0.873874	0.110025	0.0809003	-0.421365	1	0.13697	0.401175	0.890774	0.157538	0.628958	0.599853	0.172133	0.847648	0.182596	0.0936391	-0.25164	0.871921
ENSG00000126088	UROD	0.123578	-0.0589816	1	0.0353939	-1.81	0.0741571	0.0399495	-1.61424	0.144463	0.0337582	-1.83671	0.0865181	0.317265	1.86546	3.29407e-06	0.117804	-0.123535	1
ENSG00000080819	CPOX	0.0288348	-1.13797	0.069784	0.0252814	-1.00728	0.662952	0.0228283	-1.09068	0.55409	0.045011	-0.19996	1	0.165383	2.35449	6.5819e-07	0.039268	-0.526747	0.533397
ENSG00000143224	PPOX	0.00823852	-2.20836	0.00367888	0.0303376	-0.0640429	1	0.0456566	0.548732	0.966003	0.0618901	1.02663	0.460805	0.0877541	1.86992	0.00213284	0.0120825	-1.47968	0.0790174
ENSG00000066926	FECH	0.0205963	-1.56728	0.0143984	0.0101125	-1.97449	0.219028	0.0513637	0.0792464	1	0.0731428	0.615807	0.751989	0.138381	2.00985	0.000104703	0.039268	-0.434824	0.719203
ENSG00000161558	TMEM143	0.00617889	-1.04486	0.458392	0.0101125	0.0761348	1	0.0114141	0.271891	1	0.0337582	1.77627	0.259217	0.00675031	-0.604864	0.892087	0.0211443	1.00575	0.391306
ENSG00000158578	ALAS2	0	-4.76733	0.00300574	0.00505627	-2.13888	0.959107	0	-2.96515	0.744612	0.00562637	-1.96599	0.961819	0.212635	6.61753	2.46423e-10	0	-4.03865	0.0394351
ENSG00000103415	HMOX2	0.0762063	-2.12964	1.27644e-07	0.273039	0.0723924	1	0.576414	1.34653	0.00908543	0.421978	0.792554	0.270933	0.286888	0.15708	1	0.262794	0.00165546	1
ENSG00000106605	BLVRA	0.238917	1.54752	1.44451e-05	0.0606753	-1.06712	0.472458	0.0856061	-0.55011	0.902086	0.135033	0.137993	1	0.128256	0.0366819	1	0.0211443	-2.68075	9.07792e-06
ENSG00000100292	HMOX1	1.11426	5.45233	1.45878e-33	0.0202251	-3.94179	0.00153838	0.0456566	-2.88782	0.0308694	0.0281319	-3.50332	0.00850967	0.0101255	-4.94726	1.23674e-07	0.0271855	-3.80675	4.98807e-07
ENSG00000090013	BLVRB	1.49941	1.21509	0.000109328	0.0404502	-4.47894	1.62384e-08	0.125556	-2.91584	0.000152144	0.090022	-3.3807	2.41086e-05	1.29944	0.686423	0.195295	0.993782	0.192161	0.732502
ENSG00000162769	FLVCR1	0.0350137	0.692105	0.454175	0.0455064	1.07613	0.60679	0.0285354	0.378807	1	0.0168791	-0.301172	1	0.0202509	-0.238082	1	0.00906185	-1.3518	0.158596
ENSG00000119686	FLVCR2	0.078266	3.24054	6.5377e-09	0.00505627	-1.6711	0.469112	0.00570707	-1.47534	0.548551	0	-2.52858	0.188854	0.00675031	-1.73611	0.201657	0.0151031	-0.835554	0.384121
ENSG00000211584	SLC48A1	0.0288348	-0.13797	1	0.0303376	0.105882	1	0.0171212	-0.593179	0.941864	0.0112527	-1.0591	0.700479	0.0573777	1.16296	0.202225	0.0332268	0.164446	1
ENSG00000118777	ABCG2	0.00411926	-1.66153	0.165085	0.00505627	-0.701473	1	0	-1.56461	0.693315	0.00562637	-0.528583	1	0.0202509	0.761918	0.810003	0.0422886	2.45321	0.00201285
ENSG00000076351	SLC46A1	0.0247156	1.27707	0.195459	0	-1.76037	0.59975	0	-1.56461	0.657486	0.00562637	-0.528583	1	0.00675031	-0.736109	0.902665	0.0271855	1.32768	0.14364
ENSG00000072274	TFRC	0.197725	1.19048	0.00543952	0.0505627	-1.21932	0.469693	0.0114141	-2.95784	0.0158834	0.0506374	-1.19155	0.454989	0.20926	1.08174	0.0710473	0.0573917	-1.16418	0.0673174
ENSG00000158864	NDUFS2	0.205963	-0.350123	0.574793	0.187082	-0.41933	1	0.348131	0.578116	0.541612	0.258813	0.0952685	1	0.283513	0.25433	0.888661	0.250711	0.0361219	1
ENSG00000213619	NDUFS3	0.187426	-0.333797	0.624538	0.111238	-1.04416	0.389808	0.302475	0.516721	0.648188	0.258813	0.26224	0.937666	0.280138	0.419883	0.630213	0.229567	0.0630814	1
ENSG00000115286	NDUFS7	0.589054	0.47619	0.244292	0.273039	-0.85085	0.506715	0.37096	-0.370215	1	0.32633	-0.568772	0.754158	0.479272	0.0314453	1	0.543711	0.26242	0.590681
ENSG00000167186	COQ7	0.0329541	0.235247	0.946856	0.0151688	-0.701473	1	0.0171212	-0.505716	1	0.0787692	1.75382	0.0664377	0.0371267	0.465525	0.892087	0.00906185	-1.57921	0.0984437
ENSG00000204370	SDHD	0.255394	-0.56772	0.244238	0.187082	-0.934672	0.462535	0.268232	-0.37471	1	0.360088	0.0872255	1	0.239636	-0.599128	0.545265	0.691721	1.42497	2.23524e-05
ENSG00000167283	ATP5L	2.45508	0.257251	0.608901	1.91127	-0.209114	1	2.22005	0.032836	1	2.56563	0.269006	0.833655	2.34911	0.138225	1	1.50729	-0.632094	0.167551
ENSG00000115419	GLS	0.117399	0.353689	0.595662	0.166857	0.904863	0.355312	0.114141	0.271891	1	0.135033	0.540364	0.689596	0.0877541	-0.182173	1	0.0181237	-2.51781	0.000119773
ENSG00000128059	PPAT	0.00411926	-2.22543	0.0209598	0.0252814	0.514256	1	0.0342424	0.979711	0.670604	0.00562637	-1.0729	0.784797	0.0607528	2.28049	0.00159134	0.00906185	-1.03865	0.366528
ENSG00000105281	SLC1A5	0.0638486	-0.831457	0.162318	0.0606753	-0.710691	0.826516	0.205455	1.23342	0.0916627	0.24756	1.58245	0.012212	0.135006	0.548816	0.591449	0.0151031	-2.76684	5.06216e-05
ENSG00000155380	SLC16A1	0.0205963	-0.689766	0.465927	0.00505627	-1.81695	0.420743	0.0342424	0.332012	1	0.0393846	0.532818	1	0.0573777	1.20249	0.190803	0.0332268	0.198393	1
ENSG00000117394	SLC2A1	0.00411926	-3.04486	0.000173864	0.0455064	0.477497	1	0.0970202	1.75732	0.0408402	0.0337582	0.0563795	1	0.0877541	1.78745	0.00673198	0.00302062	-2.92499	0.00269897
ENSG00000132646	PCNA	0.05561	-1.63668	0.000500022	0.106182	-0.41863	1	0.125556	-0.152079	1	0.0787692	-0.844085	0.611446	0.452271	2.57887	1.31012e-11	0.0573917	-1.44711	0.00973499
ENSG00000148773	MKI67	0	-4.60558	1.9014e-06	0	-2.99915	0.0865573	0.0228283	-0.380185	1	0	-2.82626	0.114857	0.178883	5.37242	2.14587e-20	0.00302062	-2.85223	0.0030137
ENSG00000196154	S100A4	11.5978	1.97412	1.71505e-12	3.35231	-0.78484	0.57168	5.98672	0.139572	1	1.69916	-1.80423	0.0165648	4.46871	-0.351472	0.790389	0.407783	-4.03768	1.96406e-18
ENSG00000254709	IGLL5	0	-9.14289	1	6.58832	7.16613	0.0442548	0	-7.34071	1	0	-7.36358	1	0.0911292	-3.3814	1	0.117804	-3.05062	0.89956
ENSG00000126353	CCR7	0	-3.58091	0.0179384	0.136519	6.69084	3.54423e-09	0	-1.77873	0.828894	0	-1.8016	0.80045	0.00337516	-1.60486	0.602568	0	-2.85223	0.0853717
ENSG00000109471	IL2	0	-2.42337	0.182469	0.0606753	6.58393	6.0057e-06	0	-0.621193	1	0	-0.64406	1	0	-1.49795	0.779695	0	-1.69469	0.393577
ENSG00000128218	VPREB3	0	-3.36679	0.0434616	0.116294	6.46845	9.47939e-08	0	-1.56461	0.925402	0	-1.58748	0.893552	0.00337516	-1.38247	0.779695	0	-2.63811	0.137232
ENSG00000100721	TCL1A	0	-2.04486	1	0.0455064	6.20542	0.0226466	0	-0.242682	1	0	-0.265549	1	0	-1.11944	1	0	-1.31618	1
ENSG00000269404	SPIB	0	-3.04486	0.0869975	0.0910129	6.13142	5.11792e-06	0	-1.24268	1	0	-1.26555	1	0.00337516	-1.04544	0.955571	0	-2.31618	0.273122
ENSG00000211599	IGKV5-2	0	-1.89286	0.448761	0.0404502	6.05341	0.00060676	0	-0.0906786	1	0	-0.113545	1	0	-0.967434	1	0	-1.16418	0.695687
ENSG00000154099	DNAAF1	0.00411926	-2.78183	1	0.232588	5.85312	0.0131882	0.0114141	-0.979647	1	0.00562637	-1.61605	1	0	-3.49795	1	0	-3.69469	1
ENSG00000159958	TNFRSF13C	0	-4.33764	0.000414521	0.21742	5.75796	3.33385e-12	0	-2.53546	0.420202	0	-2.55833	0.407581	0.0101255	-1.32107	0.58336	0.00604123	-1.96388	0.100723
ENSG00000229056	AC020571.3	0	-1.53029	0.537282	0.0303376	5.69084	0.00277215	0	0.271891	1	0	0.249025	1	0	-0.604864	1	0	-0.801607	0.886748
ENSG00000163534	FCRL1	0	-1.30789	0.626837	0.0252814	5.46845	0.0022438	0	0.494284	1	0	0.471417	1	0	-0.382472	1	0	-0.579214	0.854633
ENSG00000156738	MS4A1	0.00205963	-3.65367	0.000847105	0.267982	5.46845	1.24874e-11	0.00570707	-1.85149	0.657082	0.00562637	-1.87436	0.633747	0.0135006	-1.33356	0.600714	0.00302062	-2.92499	0.0212054
ENSG00000082293	COL19A1	0	-1.04486	0.867704	0.0202251	5.20542	0.0105011	0	0.757318	1	0	0.734451	1	0	-0.119437	1	0	-0.31618	1
ENSG00000247982	LINC00926	0.00823852	-1.82727	0.158909	0.197195	5.20542	2.12085e-08	0	-2.47534	0.636373	0	-2.49821	0.524963	0.00337516	-2.32107	0.304524	0.00604123	-1.90114	0.208172
ENSG00000262151	RP11-876N24.2	0	-1.04486	0.867704	0.0202251	5.20542	0.0105011	0	0.757318	1	0	0.734451	1	0	-0.119437	1	0	-0.31618	1
ENSG00000272582	RP5-1039K5.17	0	-1.04486	0.872418	0.0202251	5.20542	0.0154514	0	0.757318	1	0	0.734451	1	0	-0.119437	1	0	-0.31618	1
ENSG00000128040	SPINK2	0	-1.04486	0.867704	0.0202251	5.20542	0.0105011	0	0.757318	1	0	0.734451	1	0	-0.119437	1	0	-0.31618	1
ENSG00000224137	AC079767.4	0	-2.04486	0.524155	0.0404502	5.05341	0.00576223	0	-0.242682	1	0	-0.265549	1	0.00337516	0.0325658	1	0	-1.31618	0.746934
ENSG00000279229	AC019206.1	0	-0.722932	1	0.0151688	4.88349	0.183313	0	1.07925	1	0	1.05638	1	0	0.202491	1	0	0.00574822	1
ENSG00000144218	AFF3	0	-1.89286	0.34134	0.0353939	4.88349	0.00050763	0	-0.0906786	1	0	-0.113545	1	0.00337516	0.202491	1	0	-1.16418	0.617389
ENSG00000278919	AP006285.2	0	-0.722932	0.872673	0.0151688	4.88349	0.0877707	0	1.07925	1	0	1.05638	1	0	0.202491	1	0	0.00574822	1
ENSG00000163599	CTLA4	0	-0.722932	1	0.0151688	4.88349	0.105937	0	1.07925	1	0	1.05638	1	0	0.202491	1	0	0.00574822	1
ENSG00000154165	GPR15	0	-0.722932	0.853134	0.0151688	4.88349	0.0460985	0	1.07925	1	0	1.05638	1	0	0.202491	1	0	0.00574822	1
ENSG00000211898	IGHD	0	-2.53029	0.493655	0.055619	4.88349	0.0109334	0	-0.728109	1	0	-0.750975	1	0.00675031	0.202491	1	0	-1.80161	0.863474
ENSG00000152527	PLEKHH2	0	-0.722932	0.87079	0.0151688	4.88349	0.0825281	0	1.07925	1	0	1.05638	1	0	0.202491	1	0	0.00574822	1
ENSG00000273389	RP13-514E23.2	0	-0.722932	0.853134	0.0151688	4.88349	0.0460985	0	1.07925	1	0	1.05638	1	0	0.202491	1	0	0.00574822	1
ENSG00000143434	SEMA6C	0	-0.722932	0.867704	0.0151688	4.88349	0.0663071	0	1.07925	1	0	1.05638	1	0	0.202491	1	0	0.00574822	1
ENSG00000234184	RP5-887A10.1	0.00205963	-4.1492	0.00501031	0.343826	4.74409	4.07809e-06	0	-3.3637	0.680547	0	-3.38656	0.633518	0.0506274	0.0325658	1	0.00604123	-2.81868	0.128584
ENSG00000144152	FBLN7	0	-1.72293	0.530187	0.0303376	4.69084	0.00486269	0	0.0792464	1	0	0.0563795	1	0	-0.797509	1	0.00302062	0.198393	1
ENSG00000168280	KIF5C	0	-2.30789	0.3069	0.0455064	4.62046	0.00519333	0	-0.505716	1	0	-0.528583	1	0.00337516	-0.256941	1	0.00302062	-0.453683	1
ENSG00000166592	RRAD	0.00205963	-1.18236	0.681049	0.0455064	4.62046	0.00123551	0	-0.505716	1	0.00562637	0.596948	1	0	-1.38247	0.771509	0	-1.57921	0.53591
ENSG00000249502	AC006160.5	0	-0.307895	1	0.0101125	4.46845	0.192289	0	1.49428	1	0	1.47142	1	0	0.617528	1	0	0.420786	1
ENSG00000222043	AC079305.10	0	-0.307895	1	0.0101125	4.46845	0.247632	0	1.49428	1	0	1.47142	1	0	0.617528	1	0	0.420786	1
ENSG00000224292	AF196972.9	0	-0.307895	1	0.0101125	4.46845	0.245455	0	1.49428	1	0	1.47142	1	0	0.617528	1	0	0.420786	1
ENSG00000165192	ASB11	0	-0.307895	1	0.0101125	4.46845	0.230996	0	1.49428	1	0	1.47142	1	0	0.617528	1	0	0.420786	1
ENSG00000215910	C1orf167	0	-0.307895	1	0.0101125	4.46845	0.190439	0	1.49428	1	0	1.47142	1	0	0.617528	1	0	0.420786	1
ENSG00000186825	C2orf27B	0	-0.307895	1	0.0101125	4.46845	0.190439	0	1.49428	1	0	1.47142	1	0	0.617528	1	0	0.420786	1
ENSG00000183625	CCR3	0	-0.307895	1	0.0101125	4.46845	0.383375	0	1.49428	1	0	1.47142	1	0	0.617528	1	0	0.420786	1
ENSG00000138615	CILP	0	-0.307895	1	0.0101125	4.46845	0.239775	0	1.49428	1	0	1.47142	1	0	0.617528	1	0	0.420786	1
ENSG00000166250	CLMP	0	-0.307895	1	0.0101125	4.46845	0.273423	0	1.49428	1	0	1.47142	1	0	0.617528	1	0	0.420786	1
ENSG00000247735	CTD-2574D22.2	0	-0.307895	1	0.0101125	4.46845	0.190439	0	1.49428	1	0	1.47142	1	0	0.617528	1	0	0.420786	1
ENSG00000182585	EPGN	0	-0.307895	1	0.0101125	4.46845	0.253257	0	1.49428	1	0	1.47142	1	0	0.617528	1	0	0.420786	1
ENSG00000124103	FAM209A	0	-0.307895	1	0.0101125	4.46845	0.190439	0	1.49428	1	0	1.47142	1	0	0.617528	1	0	0.420786	1
ENSG00000049768	FOXP3	0	-0.307895	1	0.0101125	4.46845	0.307465	0	1.49428	1	0	1.47142	1	0	0.617528	1	0	0.420786	1
ENSG00000111664	GNB3	0	-0.307895	1	0.0101125	4.46845	0.190439	0	1.49428	1	0	1.47142	1	0	0.617528	1	0	0.420786	1
ENSG00000211653	IGLV1-40	0	-0.307895	1	0.0101125	4.46845	0.190439	0	1.49428	1	0	1.47142	1	0	0.617528	1	0	0.420786	1
ENSG00000099866	MADCAM1	0	-0.307895	1	0.0101125	4.46845	0.190439	0	1.49428	1	0	1.47142	1	0	0.617528	1	0	0.420786	1
ENSG00000197880	MDS2	0	-0.307895	1	0.0101125	4.46845	0.233045	0	1.49428	1	0	1.47142	1	0	0.617528	1	0	0.420786	1
ENSG00000179846	NKPD1	0	-0.307895	1	0.0101125	4.46845	0.190439	0	1.49428	1	0	1.47142	1	0	0.617528	1	0	0.420786	1
ENSG00000189401	OTUD6A	0	-0.307895	1	0.0101125	4.46845	0.22068	0	1.49428	1	0	1.47142	1	0	0.617528	1	0	0.420786	1
ENSG00000257599	OVCH1-AS1	0	-0.307895	1	0.0101125	4.46845	0.205649	0	1.49428	1	0	1.47142	1	0	0.617528	1	0	0.420786	1
ENSG00000167103	PIP5KL1	0	-0.307895	1	0.0101125	4.46845	0.190439	0	1.49428	1	0	1.47142	1	0	0.617528	1	0	0.420786	1
ENSG00000183837	PNMA3	0	-1.53029	0.526914	0.0252814	4.46845	0.0211264	0	0.271891	1	0	0.249025	1	0	-0.604864	1	0.00302062	0.420786	1
ENSG00000231050	RP1-140A9.1	0	-0.307895	1	0.0101125	4.46845	0.212927	0	1.49428	1	0	1.47142	1	0	0.617528	1	0	0.420786	1
ENSG00000267705	RP11-108P20.3	0	-0.307895	1	0.0101125	4.46845	0.25408	0	1.49428	1	0	1.47142	1	0	0.617528	1	0	0.420786	1
ENSG00000259959	RP11-121C2.2	0	-0.307895	1	0.0101125	4.46845	0.190439	0	1.49428	1	0	1.47142	1	0	0.617528	1	0	0.420786	1
ENSG00000232719	RP11-13J8.1	0	-0.307895	1	0.0101125	4.46845	0.190439	0	1.49428	1	0	1.47142	1	0	0.617528	1	0	0.420786	1
ENSG00000245869	RP11-158I9.5	0	-0.307895	1	0.0101125	4.46845	0.190439	0	1.49428	1	0	1.47142	1	0	0.617528	1	0	0.420786	1
ENSG00000240063	RP11-225N10.1	0	-0.307895	1	0.0101125	4.46845	0.190439	0	1.49428	1	0	1.47142	1	0	0.617528	1	0	0.420786	1
ENSG00000246214	RP11-260E18.1	0	-0.307895	1	0.0101125	4.46845	0.257978	0	1.49428	1	0	1.47142	1	0	0.617528	1	0	0.420786	1
ENSG00000272205	RP11-277B15.3	0	-0.307895	1	0.0101125	4.46845	0.264903	0	1.49428	1	0	1.47142	1	0	0.617528	1	0	0.420786	1
ENSG00000176868	RP11-334J6.7	0	-0.307895	1	0.0101125	4.46845	0.211895	0	1.49428	1	0	1.47142	1	0	0.617528	1	0	0.420786	1
ENSG00000266987	RP11-354P11.8	0	-0.307895	1	0.0101125	4.46845	0.272128	0	1.49428	1	0	1.47142	1	0	0.617528	1	0	0.420786	1
ENSG00000182021	RP11-381O7.3	0	-0.307895	1	0.0101125	4.46845	0.273423	0	1.49428	1	0	1.47142	1	0	0.617528	1	0	0.420786	1
ENSG00000273058	RP11-385F5.5	0	-0.307895	1	0.0101125	4.46845	0.265008	0	1.49428	1	0	1.47142	1	0	0.617528	1	0	0.420786	1
ENSG00000259251	RP11-643M14.1	0	-0.307895	1	0.0101125	4.46845	0.190439	0	1.49428	1	0	1.47142	1	0	0.617528	1	0	0.420786	1
ENSG00000205056	RP11-693J15.5	0.00205963	-1.53029	0.503732	0.055619	4.46845	0.000884645	0	-0.827644	1	0.00562637	0.249025	1	0.00337516	-0.604864	1	0	-1.90114	0.334916
ENSG00000266969	RP11-773H22.4	0	-0.307895	1	0.0101125	4.46845	0.25686	0	1.49428	1	0	1.47142	1	0	0.617528	1	0	0.420786	1
ENSG00000277247	RP11-785D18.3	0	-0.307895	1	0.0101125	4.46845	0.190439	0	1.49428	1	0	1.47142	1	0	0.617528	1	0	0.420786	1
ENSG00000271789	RP5-1112D6.7	0	-0.307895	1	0.0101125	4.46845	0.264079	0	1.49428	1	0	1.47142	1	0	0.617528	1	0	0.420786	1
ENSG00000246145	RRS1-AS1	0	-0.307895	1	0.0101125	4.46845	0.281622	0	1.49428	1	0	1.47142	1	0	0.617528	1	0	0.420786	1
ENSG00000260428	SCX	0	-0.307895	1	0.0101125	4.46845	0.190439	0	1.49428	1	0	1.47142	1	0	0.617528	1	0	0.420786	1
ENSG00000188687	SLC4A5	0	-0.307895	1	0.0101125	4.46845	0.259213	0	1.49428	1	0	1.47142	1	0	0.617528	1	0	0.420786	1
ENSG00000203756	TMEM244	0	-0.307895	1	0.0101125	4.46845	0.28106	0	1.49428	1	0	1.47142	1	0	0.617528	1	0	0.420786	1
ENSG00000211815	TRAV36DV7	0	-0.307895	1	0.0101125	4.46845	0.270968	0	1.49428	1	0	1.47142	1	0	0.617528	1	0	0.420786	1
ENSG00000204616	TRIM31	0	-0.307895	1	0.0101125	4.46845	0.236517	0	1.49428	1	0	1.47142	1	0	0.617528	1	0	0.420786	1
ENSG00000258659	TRIM34	0	-0.307895	1	0.0101125	4.46845	0.257345	0	1.49428	1	0	1.47142	1	0	0.617528	1	0	0.420786	1
ENSG00000183785	TUBA8	0	-0.307895	1	0.0101125	4.46845	0.368166	0	1.49428	1	0	1.47142	1	0	0.617528	1	0	0.420786	1
ENSG00000132185	FCRLA	0.00205963	-2.11525	0.150555	0.0809003	4.38599	2.60207e-05	0.00570707	-0.313071	1	0	-1.40305	0.830035	0.00675031	-0.534475	1	0.00302062	-1.38657	0.446694
ENSG00000128656	CHN1	0.0102982	-0.722932	0.786419	0.106182	4.34292	0.000114906	0	-1.77873	0.972372	0	-1.8016	0.944327	0.00675031	-0.967434	0.941052	0	-2.85223	0.112572
ENSG00000211937	IGHV2-5	0.016477	-1.68229	0.326661	0.283151	4.25695	8.64324e-05	0.00570707	-2.18754	0.992653	0.0337582	-0.306191	1	0.0135006	-1.68503	0.793368	0.00604123	-2.65722	0.179847
ENSG00000174332	GLIS1	0	-1.30789	0.739795	0.0202251	4.20542	0.117439	0	0.494284	1	0.00562637	1.73445	0.854364	0	-0.382472	1	0	-0.579214	1
ENSG00000185436	IFNLR1	0	-1.30789	0.720912	0.0202251	4.20542	0.102262	0	0.494284	1	0	0.471417	1	0.00337516	0.880563	1	0	-0.579214	1
ENSG00000235532	LINC00402	0	-1.30789	0.660806	0.0202251	4.20542	0.0537324	0	0.494284	1	0	0.471417	1	0.00337516	0.880563	1	0	-0.579214	0.869358
ENSG00000266970	RP11-806H10.4	0.00205963	-0.0448605	1	0.0202251	4.20542	0.0322686	0	0.494284	1	0	0.471417	1	0	-0.382472	1	0	-0.579214	0.854633
ENSG00000143674	RP5-862P8.2	0	-1.30789	0.649843	0.0202251	4.20542	0.0462872	0.00570707	1.75732	0.925402	0	0.471417	1	0	-0.382472	1	0	-0.579214	0.863474
ENSG00000167483	FAM129C	0.00205963	-0.722932	0.999677	0.0303376	4.10588	0.0535939	0	-0.0906786	1	0	-0.113545	1	0.00337516	0.202491	1	0	-1.16418	0.956097
ENSG00000153064	BANK1	0.00617889	-1.58091	0.199612	0.111238	4.08512	6.35061e-06	0	-1.92075	0.686869	0.00562637	-0.897817	0.947792	0.0135006	-0.282936	1	0.00302062	-1.94845	0.170421
ENSG00000167476	JSRP1	0	-4.08048	0.00438505	0.141576	4.04103	2.7706e-05	0.0114141	-0.621193	1	0	-2.30117	0.633518	0.0101255	-1.04544	0.859623	0.0211443	-0.0817146	1
ENSG00000211892	IGHG4	0.148293	-4.49673	0.335249	14.1373	4.02254	0.0627807	0.205455	-3.68786	1	0.208176	-3.6719	1	3.57767	0.70007	0.955571	0.193319	-3.93839	1
ENSG00000211651	IGLV1-44	0.0144174	-2.6418	0.0802903	0.439896	3.98537	0.000242543	0.0114141	-2.31307	1	0.0337582	-1.067	1	0.0506274	-0.617688	1	0.0302062	-1.41746	0.613461
ENSG00000166535	A2ML1	0	0.277068	1	0.00505627	3.88349	0.573373	0	2.07925	1	0	2.05638	1	0	1.20249	1	0	1.00575	1
ENSG00000231704	AC004895.4	0	0.277068	1	0.00505627	3.88349	0.573373	0	2.07925	1	0	2.05638	1	0	1.20249	1	0	1.00575	1
ENSG00000233852	AC005304.1	0	0.277068	1	0.00505627	3.88349	0.573373	0	2.07925	1	0	2.05638	1	0	1.20249	1	0	1.00575	1
ENSG00000267606	AC006116.21	0	0.277068	1	0.00505627	3.88349	0.573373	0	2.07925	1	0	2.05638	1	0	1.20249	1	0	1.00575	1
ENSG00000253392	AC006277.2	0	0.277068	1	0.00505627	3.88349	0.573373	0	2.07925	1	0	2.05638	1	0	1.20249	1	0	1.00575	1
ENSG00000268352	AC007228.5	0	0.277068	1	0.00505627	3.88349	0.573373	0	2.07925	1	0	2.05638	1	0	1.20249	1	0	1.00575	1
ENSG00000228590	AC007381.3	0	0.277068	1	0.00505627	3.88349	0.573373	0	2.07925	1	0	2.05638	1	0	1.20249	1	0	1.00575	1
ENSG00000242539	AC007620.3	0.00205963	0.277068	1	0.0151688	3.88349	0.116625	0	0.757318	1	0	0.734451	1	0	-0.119437	1	0	-0.31618	1
ENSG00000223754	AC008073.9	0	0.277068	1	0.00505627	3.88349	0.573373	0	2.07925	1	0	2.05638	1	0	1.20249	1	0	1.00575	1
ENSG00000242628	AC009228.1	0	0.277068	1	0.00505627	3.88349	0.573373	0	2.07925	1	0	2.05638	1	0	1.20249	1	0	1.00575	1
ENSG00000238273	AC012360.6	0	0.277068	1	0.00505627	3.88349	0.573373	0	2.07925	1	0	2.05638	1	0	1.20249	1	0	1.00575	1
ENSG00000231898	AC012594.1	0	0.277068	1	0.00505627	3.88349	0.573373	0	2.07925	1	0	2.05638	1	0	1.20249	1	0	1.00575	1
ENSG00000234997	AC016745.3	0	0.277068	1	0.00505627	3.88349	0.573373	0	2.07925	1	0	2.05638	1	0	1.20249	1	0	1.00575	1
ENSG00000267896	AC018766.4	0	0.277068	1	0.00505627	3.88349	0.573373	0	2.07925	1	0	2.05638	1	0	1.20249	1	0	1.00575	1
ENSG00000236449	AC018890.6	0	0.277068	1	0.00505627	3.88349	0.573373	0	2.07925	1	0	2.05638	1	0	1.20249	1	0	1.00575	1
ENSG00000262477	AC021224.1	0	0.277068	1	0.00505627	3.88349	0.573373	0	2.07925	1	0	2.05638	1	0	1.20249	1	0	1.00575	1
ENSG00000229267	AC072062.1	0	0.277068	1	0.00505627	3.88349	0.573373	0	2.07925	1	0	2.05638	1	0	1.20249	1	0	1.00575	1
ENSG00000278888	AC090154.1	0	0.277068	1	0.00505627	3.88349	0.573373	0	2.07925	1	0	2.05638	1	0	1.20249	1	0	1.00575	1
ENSG00000228661	AC090587.5	0	0.277068	1	0.00505627	3.88349	0.573373	0	2.07925	1	0	2.05638	1	0	1.20249	1	0	1.00575	1
ENSG00000264937	AC100830.5	0	0.277068	1	0.00505627	3.88349	0.573373	0	2.07925	1	0	2.05638	1	0	1.20249	1	0	1.00575	1
ENSG00000226508	AC104655.3	0	0.277068	1	0.00505627	3.88349	0.573373	0	2.07925	1	0	2.05638	1	0	1.20249	1	0	1.00575	1
ENSG00000114948	ADAM23	0	0.277068	1	0.00505627	3.88349	0.573373	0	2.07925	1	0	2.05638	1	0	1.20249	1	0	1.00575	1
ENSG00000232828	AF196970.3	0	0.277068	1	0.00505627	3.88349	0.573373	0	2.07925	1	0	2.05638	1	0	1.20249	1	0	1.00575	1
ENSG00000268257	AIRN	0	0.277068	1	0.00505627	3.88349	0.573373	0	2.07925	1	0	2.05638	1	0	1.20249	1	0	1.00575	1
ENSG00000241978	AKAP2	0	0.277068	1	0.00505627	3.88349	0.573373	0	2.07925	1	0	2.05638	1	0	1.20249	1	0	1.00575	1
ENSG00000145700	ANKRD31	0	0.277068	1	0.00505627	3.88349	0.573373	0	2.07925	1	0	2.05638	1	0	1.20249	1	0	1.00575	1
ENSG00000106013	ANKRD7	0	0.277068	1	0.00505627	3.88349	0.573373	0	2.07925	1	0	2.05638	1	0	1.20249	1	0	1.00575	1
ENSG00000224077	AP000936.4	0	0.277068	1	0.00505627	3.88349	0.573373	0	2.07925	1	0	2.05638	1	0	1.20249	1	0	1.00575	1
ENSG00000235023	AP001626.2	0	0.277068	1	0.00505627	3.88349	0.573373	0	2.07925	1	0	2.05638	1	0	1.20249	1	0	1.00575	1
ENSG00000181908	AP003774.4	0	0.277068	1	0.00505627	3.88349	0.573373	0	2.07925	1	0	2.05638	1	0	1.20249	1	0	1.00575	1
ENSG00000244617	ASPRV1	0	0.277068	1	0.00505627	3.88349	0.573373	0	2.07925	1	0	2.05638	1	0	1.20249	1	0	1.00575	1
ENSG00000213760	ATP6V1G2	0	0.277068	1	0.00505627	3.88349	0.573373	0	2.07925	1	0	2.05638	1	0	1.20249	1	0	1.00575	1
ENSG00000112182	BACH2	0	-1.72293	0.574793	0.0252814	3.88349	0.0726826	0.00570707	1.27189	0.982118	0	0.0563795	1	0.00337516	0.395136	1	0	-0.994252	0.922136
ENSG00000151136	BTBD11	0	-1.04486	0.876341	0.0151688	3.88349	0.154736	0	0.757318	1	0	0.734451	1	0.00337516	1.20249	0.97706	0	-0.31618	1
ENSG00000238279	BX470102.3	0	0.277068	1	0.00505627	3.88349	0.573373	0	2.07925	1	0	2.05638	1	0	1.20249	1	0	1.00575	1
ENSG00000214215	C12orf74	0	0.277068	1	0.00505627	3.88349	0.573373	0	2.07925	1	0	2.05638	1	0	1.20249	1	0	1.00575	1
ENSG00000270806	C17orf50	0	0.277068	1	0.00505627	3.88349	0.573373	0	2.07925	1	0	2.05638	1	0	1.20249	1	0	1.00575	1
ENSG00000165985	C1QL3	0	0.277068	1	0.00505627	3.88349	0.573373	0	2.07925	1	0	2.05638	1	0	1.20249	1	0	1.00575	1
ENSG00000273294	C1QTNF3-AMACR	0	0.277068	1	0.00505627	3.88349	0.573373	0	2.07925	1	0	2.05638	1	0	1.20249	1	0	1.00575	1
ENSG00000225556	C2CD4D	0	-1.04486	0.873473	0.0151688	3.88349	0.144598	0	0.757318	1	0	0.734451	1	0.00337516	1.20249	0.97993	0	-0.31618	1
ENSG00000174792	C4orf26	0	0.277068	1	0.00505627	3.88349	0.573373	0	2.07925	1	0	2.05638	1	0	1.20249	1	0	1.00575	1
ENSG00000181215	C4orf50	0	0.277068	1	0.00505627	3.88349	0.573373	0	2.07925	1	0	2.05638	1	0	1.20249	1	0	1.00575	1
ENSG00000248874	C5orf17	0	0.277068	1	0.00505627	3.88349	0.573373	0	2.07925	1	0	2.05638	1	0	1.20249	1	0	1.00575	1
ENSG00000196166	C8orf86	0	0.277068	1	0.00505627	3.88349	0.573373	0	2.07925	1	0	2.05638	1	0	1.20249	1	0	1.00575	1
ENSG00000152705	CATSPER3	0	0.277068	1	0.00505627	3.88349	0.573373	0	2.07925	1	0	2.05638	1	0	1.20249	1	0	1.00575	1
ENSG00000149201	CCDC81	0	0.277068	1	0.00505627	3.88349	0.573373	0	2.07925	1	0	2.05638	1	0	1.20249	1	0	1.00575	1
ENSG00000164287	CDC20B	0	0.277068	1	0.00505627	3.88349	0.573373	0	2.07925	1	0	2.05638	1	0	1.20249	1	0	1.00575	1
ENSG00000205111	CDKL4	0	0.277068	1	0.00505627	3.88349	0.573373	0	2.07925	1	0	2.05638	1	0	1.20249	1	0	1.00575	1
ENSG00000172361	CFAP53	0	-1.04486	0.870422	0.0151688	3.88349	0.129652	0	0.757318	1	0	0.734451	1	0	-0.119437	1	0.00302062	1.00575	0.845413
ENSG00000186710	CFAP73	0	0.277068	1	0.00505627	3.88349	0.573373	0	2.07925	1	0	2.05638	1	0	1.20249	1	0	1.00575	1
ENSG00000138435	CHRNA1	0	0.277068	1	0.00505627	3.88349	0.573373	0	2.07925	1	0	2.05638	1	0	1.20249	1	0	1.00575	1
ENSG00000187912	CLEC17A	0	0.277068	1	0.00505627	3.88349	0.573373	0	2.07925	1	0	2.05638	1	0	1.20249	1	0	1.00575	1
ENSG00000118432	CNR1	0	0.277068	1	0.00505627	3.88349	0.573373	0	2.07925	1	0	2.05638	1	0	1.20249	1	0	1.00575	1
ENSG00000171502	COL24A1	0	0.277068	1	0.00505627	3.88349	0.573373	0	2.07925	1	0	2.05638	1	0	1.20249	1	0	1.00575	1
ENSG00000163359	COL6A3	0	0.277068	1	0.00505627	3.88349	0.573373	0	2.07925	1	0	2.05638	1	0	1.20249	1	0	1.00575	1
ENSG00000261188	CTA-445C9.14	0	-1.04486	0.867704	0.0151688	3.88349	0.116625	0	0.757318	1	0	0.734451	1	0.00337516	1.20249	0.981612	0	-0.31618	1
ENSG00000254003	CTB-167B5.1	0	0.277068	1	0.00505627	3.88349	0.573373	0	2.07925	1	0	2.05638	1	0	1.20249	1	0	1.00575	1
ENSG00000265975	CTB-41I6.2	0	0.277068	1	0.00505627	3.88349	0.573373	0	2.07925	1	0	2.05638	1	0	1.20249	1	0	1.00575	1
ENSG00000267670	CTB-55O6.4	0	0.277068	1	0.00505627	3.88349	0.573373	0	2.07925	1	0	2.05638	1	0	1.20249	1	0	1.00575	1
ENSG00000270021	CTC-203F4.2	0	0.277068	1	0.00505627	3.88349	0.573373	0	2.07925	1	0	2.05638	1	0	1.20249	1	0	1.00575	1
ENSG00000261996	CTC-281F24.1	0	0.277068	1	0.00505627	3.88349	0.573373	0	2.07925	1	0	2.05638	1	0	1.20249	1	0	1.00575	1
ENSG00000267510	CTC-325H20.4	0	0.277068	1	0.00505627	3.88349	0.573373	0	2.07925	1	0	2.05638	1	0	1.20249	1	0	1.00575	1
ENSG00000248881	CTC-366B18.2	0	0.277068	1	0.00505627	3.88349	0.573373	0	2.07925	1	0	2.05638	1	0	1.20249	1	0	1.00575	1
ENSG00000272040	CTC-366B18.4	0	0.277068	1	0.00505627	3.88349	0.573373	0	2.07925	1	0	2.05638	1	0	1.20249	1	0	1.00575	1
ENSG00000262319	CTC-457L16.2	0	0.277068	1	0.00505627	3.88349	0.573373	0	2.07925	1	0	2.05638	1	0	1.20249	1	0	1.00575	1
ENSG00000267581	CTC-559E9.4	0	0.277068	1	0.00505627	3.88349	0.573373	0	2.07925	1	0	2.05638	1	0	1.20249	1	0	1.00575	1
ENSG00000271119	CTD-2012J19.3	0	0.277068	1	0.00505627	3.88349	0.573373	0	2.07925	1	0	2.05638	1	0	1.20249	1	0	1.00575	1
ENSG00000260206	CTD-2026K11.2	0	0.277068	1	0.00505627	3.88349	0.573373	0	2.07925	1	0	2.05638	1	0	1.20249	1	0	1.00575	1
ENSG00000276863	CTD-2047H16.5	0	0.277068	1	0.00505627	3.88349	0.573373	0	2.07925	1	0	2.05638	1	0	1.20249	1	0	1.00575	1
ENSG00000250127	CTD-2117L12.1	0	0.277068	1	0.00505627	3.88349	0.573373	0	2.07925	1	0	2.05638	1	0	1.20249	1	0	1.00575	1
ENSG00000251513	CTD-2215E18.1	0	0.277068	1	0.00505627	3.88349	0.573373	0	2.07925	1	0	2.05638	1	0	1.20249	1	0	1.00575	1
ENSG00000275995	CTD-2240J17.4	0	0.277068	1	0.00505627	3.88349	0.573373	0	2.07925	1	0	2.05638	1	0	1.20249	1	0	1.00575	1
ENSG00000258623	CTD-2325P2.3	0	0.277068	1	0.00505627	3.88349	0.573373	0	2.07925	1	0	2.05638	1	0	1.20249	1	0	1.00575	1
ENSG00000267607	CTD-2369P2.8	0	0.277068	1	0.00505627	3.88349	0.573373	0	2.07925	1	0	2.05638	1	0	1.20249	1	0	1.00575	1
ENSG00000257120	CTD-2503I6.1	0	0.277068	1	0.00505627	3.88349	0.573373	0	2.07925	1	0	2.05638	1	0	1.20249	1	0	1.00575	1
ENSG00000249856	CTD-2503O16.4	0	0.277068	1	0.00505627	3.88349	0.573373	0	2.07925	1	0	2.05638	1	0	1.20249	1	0	1.00575	1
ENSG00000167774	CTD-2550O8.5	0	0.277068	1	0.00505627	3.88349	0.573373	0	2.07925	1	0	2.05638	1	0	1.20249	1	0	1.00575	1
ENSG00000258837	CTD-2566J3.1	0	0.277068	1	0.00505627	3.88349	0.573373	0	2.07925	1	0	2.05638	1	0	1.20249	1	0	1.00575	1
ENSG00000266950	CTD-2623N2.5	0	0.277068	1	0.00505627	3.88349	0.573373	0	2.07925	1	0	2.05638	1	0	1.20249	1	0	1.00575	1
ENSG00000274565	CTD-3035K23.7	0	0.277068	1	0.00505627	3.88349	0.573373	0	2.07925	1	0	2.05638	1	0	1.20249	1	0	1.00575	1
ENSG00000273565	CTD-3075F15.1	0	0.277068	1	0.00505627	3.88349	0.573373	0	2.07925	1	0	2.05638	1	0	1.20249	1	0	1.00575	1
ENSG00000260500	CTD-3193O13.1	0	0.277068	1	0.00505627	3.88349	0.573373	0	2.07925	1	0	2.05638	1	0	1.20249	1	0	1.00575	1
ENSG00000214248	CTD-3193O13.12	0	0.277068	1	0.00505627	3.88349	0.573373	0	2.07925	1	0	2.05638	1	0	1.20249	1	0	1.00575	1
ENSG00000150281	CTF1	0	0.277068	1	0.00505627	3.88349	0.573373	0	2.07925	1	0	2.05638	1	0	1.20249	1	0	1.00575	1
ENSG00000140323	DISP2	0.00205963	-1.04486	0.626837	0.0353939	3.88349	0.00591641	0.00570707	0.757318	1	0	-0.403052	1	0	-1.25694	0.717722	0.00302062	-0.31618	0.964525
ENSG00000227375	DLG1-AS1	0	0.277068	1	0.00505627	3.88349	0.573373	0	2.07925	1	0	2.05638	1	0	1.20249	1	0	1.00575	1
ENSG00000187775	DNAH17	0	0.277068	1	0.00505627	3.88349	0.573373	0	2.07925	1	0	2.05638	1	0	1.20249	1	0	1.00575	1
ENSG00000243701	DUBR	0	0.277068	1	0.00505627	3.88349	0.573373	0	2.07925	1	0	2.05638	1	0	1.20249	1	0	1.00575	1
ENSG00000164330	EBF1	0	0.277068	1	0.00505627	3.88349	0.573373	0	2.07925	1	0	2.05638	1	0	1.20249	1	0	1.00575	1
ENSG00000204677	FAM153C	0	0.277068	1	0.00505627	3.88349	0.573373	0	2.07925	1	0	2.05638	1	0	1.20249	1	0	1.00575	1
ENSG00000250486	FAM218A	0	0.277068	1	0.00505627	3.88349	0.573373	0	2.07925	1	0	2.05638	1	0	1.20249	1	0	1.00575	1
ENSG00000214050	FBXO16	0	0.277068	1	0.00505627	3.88349	0.573373	0	2.07925	1	0	2.05638	1	0	1.20249	1	0	1.00575	1
ENSG00000078579	FGF20	0	0.277068	1	0.00505627	3.88349	0.573373	0	2.07925	1	0	2.05638	1	0	1.20249	1	0	1.00575	1
ENSG00000118972	FGF23	0	0.277068	1	0.00505627	3.88349	0.573373	0	2.07925	1	0	2.05638	1	0	1.20249	1	0	1.00575	1
ENSG00000186766	FOXI2	0	0.277068	1	0.00505627	3.88349	0.573373	0	2.07925	1	0	2.05638	1	0	1.20249	1	0	1.00575	1
ENSG00000244203	FOXP1-AS1	0	0.277068	1	0.00505627	3.88349	0.573373	0	2.07925	1	0	2.05638	1	0	1.20249	1	0	1.00575	1
ENSG00000236663	FRGCA	0	0.277068	1	0.00505627	3.88349	0.573373	0	2.07925	1	0	2.05638	1	0	1.20249	1	0	1.00575	1
ENSG00000186765	FSCN2	0	0.277068	1	0.00505627	3.88349	0.573373	0	2.07925	1	0	2.05638	1	0	1.20249	1	0	1.00575	1
ENSG00000231646	FSIP2-AS1	0	0.277068	1	0.00505627	3.88349	0.573373	0	2.07925	1	0	2.05638	1	0	1.20249	1	0	1.00575	1
ENSG00000105679	GAPDHS	0	0.277068	1	0.00505627	3.88349	0.573373	0	2.07925	1	0	2.05638	1	0	1.20249	1	0	1.00575	1
ENSG00000214184	GCC2-AS1	0	0.277068	1	0.00505627	3.88349	0.573373	0	2.07925	1	0	2.05638	1	0	1.20249	1	0	1.00575	1
ENSG00000102886	GDPD3	0	0.277068	1	0.00505627	3.88349	0.573373	0	2.07925	1	0	2.05638	1	0	1.20249	1	0	1.00575	1
ENSG00000259384	GH1	0	0.277068	1	0.00505627	3.88349	0.573373	0	2.07925	1	0	2.05638	1	0	1.20249	1	0	1.00575	1
ENSG00000121743	GJA3	0	0.277068	1	0.00505627	3.88349	0.573373	0	2.07925	1	0	2.05638	1	0	1.20249	1	0	1.00575	1
ENSG00000235590	GNAS-AS1	0	0.277068	1	0.00505627	3.88349	0.573373	0	2.07925	1	0	2.05638	1	0	1.20249	1	0	1.00575	1
ENSG00000172209	GPR22	0	0.277068	1	0.00505627	3.88349	0.573373	0	2.07925	1	0	2.05638	1	0	1.20249	1	0	1.00575	1
ENSG00000169258	GPRIN1	0	0.277068	1	0.00505627	3.88349	0.573373	0	2.07925	1	0	2.05638	1	0	1.20249	1	0	1.00575	1
ENSG00000263417	GTSCR1	0	0.277068	1	0.00505627	3.88349	0.573373	0	2.07925	1	0	2.05638	1	0	1.20249	1	0	1.00575	1
ENSG00000048545	GUCA1A	0	0.277068	1	0.00505627	3.88349	0.573373	0	2.07925	1	0	2.05638	1	0	1.20249	1	0	1.00575	1
ENSG00000140287	HDC	0	0.277068	1	0.00505627	3.88349	0.573373	0	2.07925	1	0	2.05638	1	0	1.20249	1	0	1.00575	1
ENSG00000187475	HIST1H1T	0	0.277068	1	0.00505627	3.88349	0.573373	0	2.07925	1	0	2.05638	1	0	1.20249	1	0	1.00575	1
ENSG00000254369	HOXA-AS3	0	0.277068	1	0.00505627	3.88349	0.573373	0	2.07925	1	0	2.05638	1	0	1.20249	1	0	1.00575	1
ENSG00000170276	HSPB2	0	0.277068	1	0.00505627	3.88349	0.573373	0	2.07925	1	0	2.05638	1	0	1.20249	1	0	1.00575	1
ENSG00000270757	HSPE1-MOB4	0	0.277068	1	0.00505627	3.88349	0.573373	0	2.07925	1	0	2.05638	1	0	1.20249	1	0	1.00575	1
ENSG00000166736	HTR3A	0	0.277068	1	0.00505627	3.88349	0.573373	0	2.07925	1	0	2.05638	1	0	1.20249	1	0	1.00575	1
ENSG00000197110	IFNL3	0	0.277068	1	0.00505627	3.88349	0.573373	0	2.07925	1	0	2.05638	1	0	1.20249	1	0	1.00575	1
ENSG00000174498	IGDCC3	0	0.277068	1	0.00505627	3.88349	0.573373	0	2.07925	1	0	2.05638	1	0	1.20249	1	0	1.00575	1
ENSG00000239855	IGKV1-6	0	0.277068	1	0.00505627	3.88349	0.573373	0	2.07925	1	0	2.05638	1	0	1.20249	1	0	1.00575	1
ENSG00000211655	IGLV1-36	0	0.277068	1	0.00505627	3.88349	0.573373	0	2.07925	1	0	2.05638	1	0	1.20249	1	0	1.00575	1
ENSG00000253239	IGLVI-70	0	0.277068	1	0.00505627	3.88349	0.573373	0	2.07925	1	0	2.05638	1	0	1.20249	1	0	1.00575	1
ENSG00000095752	IL11	0	0.277068	1	0.00505627	3.88349	0.573373	0	2.07925	1	0	2.05638	1	0	1.20249	1	0	1.00575	1
ENSG00000113430	IRX4	0	0.277068	1	0.00505627	3.88349	0.573373	0	2.07925	1	0	2.05638	1	0	1.20249	1	0	1.00575	1
ENSG00000137809	ITGA11	0	0.277068	1	0.00505627	3.88349	0.573373	0	2.07925	1	0	2.05638	1	0	1.20249	1	0	1.00575	1
ENSG00000077943	ITGA8	0	0.277068	1	0.00505627	3.88349	0.573373	0	2.07925	1	0	2.05638	1	0	1.20249	1	0	1.00575	1
ENSG00000123243	ITIH5	0	0.277068	1	0.00505627	3.88349	0.573373	0	2.07925	1	0	2.05638	1	0	1.20249	1	0	1.00575	1
ENSG00000157542	KCNJ6	0	0.277068	1	0.00505627	3.88349	0.573373	0	2.07925	1	0	2.05638	1	0	1.20249	1	0	1.00575	1
ENSG00000198910	L1CAM	0	0.277068	1	0.00505627	3.88349	0.573373	0	2.07925	1	0	2.05638	1	0	1.20249	1	0	1.00575	1
ENSG00000274751	LA16c-358B7.4	0	0.277068	1	0.00505627	3.88349	0.573373	0	2.07925	1	0	2.05638	1	0	1.20249	1	0	1.00575	1
ENSG00000187922	LCN10	0	0.277068	1	0.00505627	3.88349	0.573373	0	2.07925	1	0	2.05638	1	0	1.20249	1	0	1.00575	1
ENSG00000168481	LGI3	0	0.277068	1	0.00505627	3.88349	0.573373	0	2.07925	1	0	2.05638	1	0	1.20249	1	0	1.00575	1
ENSG00000230542	LINC00102	0	0.277068	1	0.00505627	3.88349	0.573373	0	2.07925	1	0	2.05638	1	0	1.20249	1	0	1.00575	1
ENSG00000236463	LINC00427	0	0.277068	1	0.00505627	3.88349	0.573373	0	2.07925	1	0	2.05638	1	0	1.20249	1	0	1.00575	1
ENSG00000234689	LINC00444	0	0.277068	1	0.00505627	3.88349	0.573373	0	2.07925	1	0	2.05638	1	0	1.20249	1	0	1.00575	1
ENSG00000122043	LINC00544	0	0.277068	1	0.00505627	3.88349	0.573373	0	2.07925	1	0	2.05638	1	0	1.20249	1	0	1.00575	1
ENSG00000281706	LINC01012	0	0.277068	1	0.00505627	3.88349	0.573373	0	2.07925	1	0	2.05638	1	0	1.20249	1	0	1.00575	1
ENSG00000225595	LINC01623	0	0.277068	1	0.00505627	3.88349	0.573373	0	2.07925	1	0	2.05638	1	0	1.20249	1	0	1.00575	1
ENSG00000170500	LONRF2	0	0.277068	1	0.00505627	3.88349	0.573373	0	2.07925	1	0	2.05638	1	0	1.20249	1	0	1.00575	1
ENSG00000146006	LRRTM2	0	0.277068	1	0.00505627	3.88349	0.573373	0	2.07925	1	0	2.05638	1	0	1.20249	1	0	1.00575	1
ENSG00000229111	MED4-AS1	0	0.277068	1	0.00505627	3.88349	0.573373	0	2.07925	1	0	2.05638	1	0	1.20249	1	0	1.00575	1
ENSG00000227256	MIS18A-AS1	0	0.277068	1	0.00505627	3.88349	0.573373	0	2.07925	1	0	2.05638	1	0	1.20249	1	0	1.00575	1
ENSG00000149534	MS4A2	0	0.277068	1	0.00505627	3.88349	0.573373	0	2.07925	1	0	2.05638	1	0	1.20249	1	0	1.00575	1
ENSG00000205277	MUC12	0	0.277068	1	0.00505627	3.88349	0.573373	0	2.07925	1	0	2.05638	1	0	1.20249	1	0	1.00575	1
ENSG00000170935	NCBP2L	0	0.277068	1	0.00505627	3.88349	0.573373	0	2.07925	1	0	2.05638	1	0	1.20249	1	0	1.00575	1
ENSG00000181322	NME9	0	0.277068	1	0.00505627	3.88349	0.573373	0	2.07925	1	0	2.05638	1	0	1.20249	1	0	1.00575	1
ENSG00000169246	NPIPB3	0	0.277068	1	0.00505627	3.88349	0.573373	0	2.07925	1	0	2.05638	1	0	1.20249	1	0	1.00575	1
ENSG00000255524	NPIPB8	0	0.277068	1	0.00505627	3.88349	0.573373	0	2.07925	1	0	2.05638	1	0	1.20249	1	0	1.00575	1
ENSG00000148053	NTRK2	0	0.277068	1	0.00505627	3.88349	0.573373	0	2.07925	1	0	2.05638	1	0	1.20249	1	0	1.00575	1
ENSG00000205922	ONECUT3	0	0.277068	1	0.00505627	3.88349	0.573373	0	2.07925	1	0	2.05638	1	0	1.20249	1	0	1.00575	1
ENSG00000124507	PACSIN1	0	0.277068	1	0.00505627	3.88349	0.573373	0	2.07925	1	0	2.05638	1	0	1.20249	1	0	1.00575	1
ENSG00000152931	PART1	0	-1.04486	0.867704	0.0151688	3.88349	0.116625	0	0.757318	1	0.00562637	2.05638	0.833655	0	-0.119437	1	0	-0.31618	1
ENSG00000196092	PAX5	0	-1.04486	0.867704	0.0151688	3.88349	0.116625	0	0.757318	1	0.00562637	2.05638	0.833655	0	-0.119437	1	0	-0.31618	1
ENSG00000102290	PCDH11X	0	0.277068	1	0.00505627	3.88349	0.573373	0	2.07925	1	0	2.05638	1	0	1.20249	1	0	1.00575	1
ENSG00000224729	PCOLCE-AS1	0	0.277068	1	0.00505627	3.88349	0.573373	0	2.07925	1	0	2.05638	1	0	1.20249	1	0	1.00575	1
ENSG00000160191	PDE9A	0	0.277068	1	0.00505627	3.88349	0.573373	0	2.07925	1	0	2.05638	1	0	1.20249	1	0	1.00575	1
ENSG00000235740	PHACTR2-AS1	0	0.277068	1	0.00505627	3.88349	0.573373	0	2.07925	1	0	2.05638	1	0	1.20249	1	0	1.00575	1
ENSG00000139200	PIANP	0	0.277068	1	0.00505627	3.88349	0.573373	0	2.07925	1	0	2.05638	1	0	1.20249	1	0	1.00575	1
ENSG00000187510	PLEKHG7	0	0.277068	1	0.00505627	3.88349	0.573373	0	2.07925	1	0	2.05638	1	0	1.20249	1	0	1.00575	1
ENSG00000263627	PPP4R1-AS1	0	0.277068	1	0.00505627	3.88349	0.573373	0	2.07925	1	0	2.05638	1	0	1.20249	1	0	1.00575	1
ENSG00000260896	PRCAT47	0	0.277068	1	0.00505627	3.88349	0.573373	0	2.07925	1	0	2.05638	1	0	1.20249	1	0	1.00575	1
ENSG00000185888	PRSS38	0	0.277068	1	0.00505627	3.88349	0.573373	0	2.07925	1	0	2.05638	1	0	1.20249	1	0	1.00575	1
ENSG00000113319	RASGRF2	0	-1.04486	0.876143	0.0151688	3.88349	0.153483	0.00570707	2.07925	0.859406	0	0.734451	1	0	-0.119437	1	0	-0.31618	1
ENSG00000203506	RBMS3-AS2	0	0.277068	1	0.00505627	3.88349	0.573373	0	2.07925	1	0	2.05638	1	0	1.20249	1	0	1.00575	1
ENSG00000148604	RGR	0	0.277068	1	0.00505627	3.88349	0.573373	0	2.07925	1	0	2.05638	1	0	1.20249	1	0	1.00575	1
ENSG00000103269	RHBDL1	0	0.277068	1	0.00505627	3.88349	0.573373	0	2.07925	1	0	2.05638	1	0	1.20249	1	0	1.00575	1
ENSG00000226944	RP1-120G22.11	0	0.277068	1	0.00505627	3.88349	0.573373	0	2.07925	1	0	2.05638	1	0	1.20249	1	0	1.00575	1
ENSG00000212663	RP1-122K4.3	0	0.277068	1	0.00505627	3.88349	0.573373	0	2.07925	1	0	2.05638	1	0	1.20249	1	0	1.00575	1
ENSG00000279082	RP1-167O22.1	0	0.277068	1	0.00505627	3.88349	0.573373	0	2.07925	1	0	2.05638	1	0	1.20249	1	0	1.00575	1
ENSG00000228172	RP1-317E23.3	0.00205963	0.277068	1	0.0151688	3.88349	0.164967	0	0.757318	1	0	0.734451	1	0	-0.119437	1	0	-0.31618	1
ENSG00000253854	RP11-10N23.2	0	0.277068	1	0.00505627	3.88349	0.573373	0	2.07925	1	0	2.05638	1	0	1.20249	1	0	1.00575	1
ENSG00000255366	RP11-1134I14.8	0	0.277068	1	0.00505627	3.88349	0.573373	0	2.07925	1	0	2.05638	1	0	1.20249	1	0	1.00575	1
ENSG00000259684	RP11-120K9.2	0	0.277068	1	0.00505627	3.88349	0.573373	0	2.07925	1	0	2.05638	1	0	1.20249	1	0	1.00575	1
ENSG00000270482	RP11-131L12.2	0	0.277068	1	0.00505627	3.88349	0.573373	0	2.07925	1	0	2.05638	1	0	1.20249	1	0	1.00575	1
ENSG00000243433	RP11-148K1.10	0	0.277068	1	0.00505627	3.88349	0.573373	0	2.07925	1	0	2.05638	1	0	1.20249	1	0	1.00575	1
ENSG00000259416	RP11-158M2.5	0	0.277068	1	0.00505627	3.88349	0.573373	0	2.07925	1	0	2.05638	1	0	1.20249	1	0	1.00575	1
ENSG00000246528	RP11-159H10.3	0	0.277068	1	0.00505627	3.88349	0.573373	0	2.07925	1	0	2.05638	1	0	1.20249	1	0	1.00575	1
ENSG00000258334	RP11-161H23.9	0	0.277068	1	0.00505627	3.88349	0.573373	0	2.07925	1	0	2.05638	1	0	1.20249	1	0	1.00575	1
ENSG00000260807	RP11-161M6.2	0	0.277068	1	0.00505627	3.88349	0.573373	0	2.07925	1	0	2.05638	1	0	1.20249	1	0	1.00575	1
ENSG00000271011	RP11-171I2.5	0	0.277068	1	0.00505627	3.88349	0.573373	0	2.07925	1	0	2.05638	1	0	1.20249	1	0	1.00575	1
ENSG00000245812	RP11-175K6.1	0	0.277068	1	0.00505627	3.88349	0.573373	0	2.07925	1	0	2.05638	1	0	1.20249	1	0	1.00575	1
ENSG00000182873	RP11-181G12.2	0	0.277068	1	0.00505627	3.88349	0.573373	0	2.07925	1	0	2.05638	1	0	1.20249	1	0	1.00575	1
ENSG00000272148	RP11-195B17.1	0.00205963	0.277068	1	0.0151688	3.88349	0.130865	0	0.757318	1	0	0.734451	1	0	-0.119437	1	0	-0.31618	1
ENSG00000260303	RP11-203B7.2	0	0.277068	1	0.00505627	3.88349	0.573373	0	2.07925	1	0	2.05638	1	0	1.20249	1	0	1.00575	1
ENSG00000264066	RP11-20B24.2	0	0.277068	1	0.00505627	3.88349	0.573373	0	2.07925	1	0	2.05638	1	0	1.20249	1	0	1.00575	1
ENSG00000275389	RP11-214K3.24	0	0.277068	1	0.00505627	3.88349	0.573373	0	2.07925	1	0	2.05638	1	0	1.20249	1	0	1.00575	1
ENSG00000260635	RP11-21M24.3	0	0.277068	1	0.00505627	3.88349	0.573373	0	2.07925	1	0	2.05638	1	0	1.20249	1	0	1.00575	1
ENSG00000271943	RP11-222K16.1	0	0.277068	1	0.00505627	3.88349	0.573373	0	2.07925	1	0	2.05638	1	0	1.20249	1	0	1.00575	1
ENSG00000250371	RP11-22A3.2	0	0.277068	1	0.00505627	3.88349	0.573373	0	2.07925	1	0	2.05638	1	0	1.20249	1	0	1.00575	1
ENSG00000228317	RP11-235C23.5	0	0.277068	1	0.00505627	3.88349	0.573373	0	2.07925	1	0	2.05638	1	0	1.20249	1	0	1.00575	1
ENSG00000260853	RP11-264B17.2	0	0.277068	1	0.00505627	3.88349	0.573373	0	2.07925	1	0	2.05638	1	0	1.20249	1	0	1.00575	1
ENSG00000247345	RP11-266N13.2	0	0.277068	1	0.00505627	3.88349	0.573373	0	2.07925	1	0	2.05638	1	0	1.20249	1	0	1.00575	1
ENSG00000271752	RP11-269M20.3	0	0.277068	1	0.00505627	3.88349	0.573373	0	2.07925	1	0	2.05638	1	0	1.20249	1	0	1.00575	1
ENSG00000250850	RP11-297B17.3	0	0.277068	1	0.00505627	3.88349	0.573373	0	2.07925	1	0	2.05638	1	0	1.20249	1	0	1.00575	1
ENSG00000261332	RP11-297C4.1	0	0.277068	1	0.00505627	3.88349	0.573373	0	2.07925	1	0	2.05638	1	0	1.20249	1	0	1.00575	1
ENSG00000257410	RP11-2H8.2	0	0.277068	1	0.00505627	3.88349	0.573373	0	2.07925	1	0	2.05638	1	0	1.20249	1	0	1.00575	1
ENSG00000237436	RP11-312B8.1	0	0.277068	1	0.00505627	3.88349	0.573373	0	2.07925	1	0	2.05638	1	0	1.20249	1	0	1.00575	1
ENSG00000255337	RP11-315O6.1	0	0.277068	1	0.00505627	3.88349	0.573373	0	2.07925	1	0	2.05638	1	0	1.20249	1	0	1.00575	1
ENSG00000233379	RP11-318G21.4	0	0.277068	1	0.00505627	3.88349	0.573373	0	2.07925	1	0	2.05638	1	0	1.20249	1	0	1.00575	1
ENSG00000260929	RP11-327F22.1	0	0.277068	1	0.00505627	3.88349	0.573373	0	2.07925	1	0	2.05638	1	0	1.20249	1	0	1.00575	1
ENSG00000255839	RP11-338K17.8	0	0.277068	1	0.00505627	3.88349	0.573373	0	2.07925	1	0	2.05638	1	0	1.20249	1	0	1.00575	1
ENSG00000274653	RP11-347C12.11	0	0.277068	1	0.00505627	3.88349	0.573373	0	2.07925	1	0	2.05638	1	0	1.20249	1	0	1.00575	1
ENSG00000258130	RP11-347C12.3	0	0.277068	1	0.00505627	3.88349	0.573373	0	2.07925	1	0	2.05638	1	0	1.20249	1	0	1.00575	1
ENSG00000278601	RP11-348N5.9	0	0.277068	1	0.00505627	3.88349	0.573373	0	2.07925	1	0	2.05638	1	0	1.20249	1	0	1.00575	1
ENSG00000237128	RP11-351M16.3	0	0.277068	1	0.00505627	3.88349	0.573373	0	2.07925	1	0	2.05638	1	0	1.20249	1	0	1.00575	1
ENSG00000237101	RP11-365O16.6	0	0.277068	1	0.00505627	3.88349	0.573373	0	2.07925	1	0	2.05638	1	0	1.20249	1	0	1.00575	1
ENSG00000264968	RP11-387H17.4	0	0.277068	1	0.00505627	3.88349	0.573373	0	2.07925	1	0	2.05638	1	0	1.20249	1	0	1.00575	1
ENSG00000255520	RP11-390K5.3	0	0.277068	1	0.00505627	3.88349	0.573373	0	2.07925	1	0	2.05638	1	0	1.20249	1	0	1.00575	1
ENSG00000237357	RP11-475I24.3	0	0.277068	1	0.00505627	3.88349	0.573373	0	2.07925	1	0	2.05638	1	0	1.20249	1	0	1.00575	1
ENSG00000272844	RP11-484K9.4	0	0.277068	1	0.00505627	3.88349	0.573373	0	2.07925	1	0	2.05638	1	0	1.20249	1	0	1.00575	1
ENSG00000259941	RP11-48G14.2	0	0.277068	1	0.00505627	3.88349	0.573373	0	2.07925	1	0	2.05638	1	0	1.20249	1	0	1.00575	1
ENSG00000239353	RP11-492E3.51	0	0.277068	1	0.00505627	3.88349	0.573373	0	2.07925	1	0	2.05638	1	0	1.20249	1	0	1.00575	1
ENSG00000254165	RP11-503E24.2	0	0.277068	1	0.00505627	3.88349	0.573373	0	2.07925	1	0	2.05638	1	0	1.20249	1	0	1.00575	1
ENSG00000259250	RP11-50C13.1	0	0.277068	1	0.00505627	3.88349	0.573373	0	2.07925	1	0	2.05638	1	0	1.20249	1	0	1.00575	1
ENSG00000272375	RP11-51J9.6	0	0.277068	1	0.00505627	3.88349	0.573373	0	2.07925	1	0	2.05638	1	0	1.20249	1	0	1.00575	1
ENSG00000226352	RP11-523H24.3	0	0.277068	1	0.00505627	3.88349	0.573373	0	2.07925	1	0	2.05638	1	0	1.20249	1	0	1.00575	1
ENSG00000260830	RP11-524O1.4	0	0.277068	1	0.00505627	3.88349	0.573373	0	2.07925	1	0	2.05638	1	0	1.20249	1	0	1.00575	1
ENSG00000244268	RP11-529G21.2	0	0.277068	1	0.00505627	3.88349	0.573373	0	2.07925	1	0	2.05638	1	0	1.20249	1	0	1.00575	1
ENSG00000229664	RP11-536K7.5	0	0.277068	1	0.00505627	3.88349	0.573373	0	2.07925	1	0	2.05638	1	0	1.20249	1	0	1.00575	1
ENSG00000225302	RP11-539I5.1	0	0.277068	1	0.00505627	3.88349	0.573373	0	2.07925	1	0	2.05638	1	0	1.20249	1	0	1.00575	1
ENSG00000251161	RP11-540O11.1	0	0.277068	1	0.00505627	3.88349	0.573373	0	2.07925	1	0	2.05638	1	0	1.20249	1	0	1.00575	1
ENSG00000258308	RP11-554E23.2	0	0.277068	1	0.00505627	3.88349	0.573373	0	2.07925	1	0	2.05638	1	0	1.20249	1	0	1.00575	1
ENSG00000226904	RP11-561O23.8	0	0.277068	1	0.00505627	3.88349	0.573373	0	2.07925	1	0	2.05638	1	0	1.20249	1	0	1.00575	1
ENSG00000240893	RP11-572C15.5	0	0.277068	1	0.00505627	3.88349	0.573373	0	2.07925	1	0	2.05638	1	0	1.20249	1	0	1.00575	1
ENSG00000272916	RP11-574K11.31	0	0.277068	1	0.00505627	3.88349	0.573373	0	2.07925	1	0	2.05638	1	0	1.20249	1	0	1.00575	1
ENSG00000259499	RP11-616K22.2	0	0.277068	1	0.00505627	3.88349	0.573373	0	2.07925	1	0	2.05638	1	0	1.20249	1	0	1.00575	1
ENSG00000237742	RP11-624M8.1	0	0.277068	1	0.00505627	3.88349	0.573373	0	2.07925	1	0	2.05638	1	0	1.20249	1	0	1.00575	1
ENSG00000260306	RP11-645C24.5	0	0.277068	1	0.00505627	3.88349	0.573373	0	2.07925	1	0	2.05638	1	0	1.20249	1	0	1.00575	1
ENSG00000272979	RP11-647K16.1	0	0.277068	1	0.00505627	3.88349	0.573373	0	2.07925	1	0	2.05638	1	0	1.20249	1	0	1.00575	1
ENSG00000268081	RP11-678G14.2	0	0.277068	1	0.00505627	3.88349	0.573373	0	2.07925	1	0	2.05638	1	0	1.20249	1	0	1.00575	1
ENSG00000240521	RP11-680B3.2	0	0.277068	1	0.00505627	3.88349	0.573373	0	2.07925	1	0	2.05638	1	0	1.20249	1	0	1.00575	1
ENSG00000250220	RP11-692D12.1	0	0.277068	1	0.00505627	3.88349	0.573373	0	2.07925	1	0	2.05638	1	0	1.20249	1	0	1.00575	1
ENSG00000258050	RP11-698F20.3	0	0.277068	1	0.00505627	3.88349	0.573373	0	2.07925	1	0	2.05638	1	0	1.20249	1	0	1.00575	1
ENSG00000261789	RP11-709D24.5	0	0.277068	1	0.00505627	3.88349	0.573373	0	2.07925	1	0	2.05638	1	0	1.20249	1	0	1.00575	1
ENSG00000273233	RP11-713D19.1	0	0.277068	1	0.00505627	3.88349	0.573373	0	2.07925	1	0	2.05638	1	0	1.20249	1	0	1.00575	1
ENSG00000271893	RP11-762E8.1	0	0.277068	1	0.00505627	3.88349	0.573373	0	2.07925	1	0	2.05638	1	0	1.20249	1	0	1.00575	1
ENSG00000266918	RP11-798G7.8	0	0.277068	1	0.00505627	3.88349	0.573373	0	2.07925	1	0	2.05638	1	0	1.20249	1	0	1.00575	1
ENSG00000271991	RP11-79O8.1	0	0.277068	1	0.00505627	3.88349	0.573373	0	2.07925	1	0	2.05638	1	0	1.20249	1	0	1.00575	1
ENSG00000263165	RP11-810M2.2	0	0.277068	1	0.00505627	3.88349	0.573373	0	2.07925	1	0	2.05638	1	0	1.20249	1	0	1.00575	1
ENSG00000259118	RP11-840I19.3	0	0.277068	1	0.00505627	3.88349	0.573373	0	2.07925	1	0	2.05638	1	0	1.20249	1	0	1.00575	1
ENSG00000251143	RP11-849H4.4	0	0.277068	1	0.00505627	3.88349	0.573373	0	2.07925	1	0	2.05638	1	0	1.20249	1	0	1.00575	1
ENSG00000272832	RP11-91K8.5	0	0.277068	1	0.00505627	3.88349	0.573373	0	2.07925	1	0	2.05638	1	0	1.20249	1	0	1.00575	1
ENSG00000255449	RP11-91P24.6	0	0.277068	1	0.00505627	3.88349	0.573373	0	2.07925	1	0	2.05638	1	0	1.20249	1	0	1.00575	1
ENSG00000261586	RP11-923I11.6	0	0.277068	1	0.00505627	3.88349	0.573373	0	2.07925	1	0	2.05638	1	0	1.20249	1	0	1.00575	1
ENSG00000267026	RP11-92C4.3	0	0.277068	1	0.00505627	3.88349	0.573373	0	2.07925	1	0	2.05638	1	0	1.20249	1	0	1.00575	1
ENSG00000274629	RP11-92F20.1	0	0.277068	1	0.00505627	3.88349	0.573373	0	2.07925	1	0	2.05638	1	0	1.20249	1	0	1.00575	1
ENSG00000260588	RP11-930P14.2	0	0.277068	1	0.00505627	3.88349	0.573373	0	2.07925	1	0	2.05638	1	0	1.20249	1	0	1.00575	1
ENSG00000263105	RP11-95P2.3	0	0.277068	1	0.00505627	3.88349	0.573373	0	2.07925	1	0	2.05638	1	0	1.20249	1	0	1.00575	1
ENSG00000249602	RP11-98D18.3	0	0.277068	1	0.00505627	3.88349	0.573373	0	2.07925	1	0	2.05638	1	0	1.20249	1	0	1.00575	1
ENSG00000264235	RP13-270P17.1	0	0.277068	1	0.00505627	3.88349	0.573373	0	2.07925	1	0	2.05638	1	0	1.20249	1	0	1.00575	1
ENSG00000266445	RP13-991F5.2	0	0.277068	1	0.00505627	3.88349	0.573373	0	2.07925	1	0	2.05638	1	0	1.20249	1	0	1.00575	1
ENSG00000233183	RP3-468B3.2	0	0.277068	1	0.00505627	3.88349	0.573373	0	2.07925	1	0	2.05638	1	0	1.20249	1	0	1.00575	1
ENSG00000226957	RP4-533D7.4	0	0.277068	1	0.00505627	3.88349	0.573373	0	2.07925	1	0	2.05638	1	0	1.20249	1	0	1.00575	1
ENSG00000229188	RP4-553F4.2	0	0.277068	1	0.00505627	3.88349	0.573373	0	2.07925	1	0	2.05638	1	0	1.20249	1	0	1.00575	1
ENSG00000275491	RP5-1009E24.8	0	0.277068	1	0.00505627	3.88349	0.573373	0	2.07925	1	0	2.05638	1	0	1.20249	1	0	1.00575	1
ENSG00000236069	RP5-1011O1.3	0	0.277068	1	0.00505627	3.88349	0.573373	0	2.07925	1	0	2.05638	1	0	1.20249	1	0	1.00575	1
ENSG00000258891	RP5-1021I20.5	0	0.277068	1	0.00505627	3.88349	0.573373	0	2.07925	1	0	2.05638	1	0	1.20249	1	0	1.00575	1
ENSG00000273148	RP5-1068E13.7	0	-1.04486	0.872673	0.0151688	3.88349	0.141142	0.00570707	2.07925	0.864761	0	0.734451	1	0	-0.119437	1	0	-0.31618	1
ENSG00000282740	RP5-1182A14.7	0	0.277068	1	0.00505627	3.88349	0.573373	0	2.07925	1	0	2.05638	1	0	1.20249	1	0	1.00575	1
ENSG00000273367	RP5-827C21.6	0	0.277068	1	0.00505627	3.88349	0.573373	0	2.07925	1	0	2.05638	1	0	1.20249	1	0	1.00575	1
ENSG00000273687	RP5-837J1.6	0	0.277068	1	0.00505627	3.88349	0.573373	0	2.07925	1	0	2.05638	1	0	1.20249	1	0	1.00575	1
ENSG00000277901	RP5-851M4.1	0	0.277068	1	0.00505627	3.88349	0.573373	0	2.07925	1	0	2.05638	1	0	1.20249	1	0	1.00575	1
ENSG00000229766	RP5-971N18.3	0	0.277068	1	0.00505627	3.88349	0.573373	0	2.07925	1	0	2.05638	1	0	1.20249	1	0	1.00575	1
ENSG00000234492	RPL34-AS1	0	0.277068	1	0.00505627	3.88349	0.573373	0	2.07925	1	0	2.05638	1	0	1.20249	1	0	1.00575	1
ENSG00000230741	SC22CB-1D7.1	0	0.277068	1	0.00505627	3.88349	0.573373	0	2.07925	1	0	2.05638	1	0	1.20249	1	0	1.00575	1
ENSG00000161055	SCGB3A1	0	0.277068	1	0.00505627	3.88349	0.573373	0	2.07925	1	0	2.05638	1	0	1.20249	1	0	1.00575	1
ENSG00000235016	SEMA3F-AS1	0	0.277068	1	0.00505627	3.88349	0.573373	0	2.07925	1	0	2.05638	1	0	1.20249	1	0	1.00575	1
ENSG00000112053	SLC26A8	0	0.277068	1	0.00505627	3.88349	0.573373	0	2.07925	1	0	2.05638	1	0	1.20249	1	0	1.00575	1
ENSG00000162426	SLC45A1	0	-1.04486	0.889626	0.0151688	3.88349	0.188698	0	0.757318	1	0	0.734451	1	0.00337516	1.20249	0.966185	0	-0.31618	1
ENSG00000105641	SLC5A5	0	0.277068	1	0.00505627	3.88349	0.573373	0	2.07925	1	0	2.05638	1	0	1.20249	1	0	1.00575	1
ENSG00000129194	SOX15	0	0.277068	1	0.00505627	3.88349	0.573373	0	2.07925	1	0	2.05638	1	0	1.20249	1	0	1.00575	1
ENSG00000189120	SP6	0	0.277068	1	0.00505627	3.88349	0.573373	0	2.07925	1	0	2.05638	1	0	1.20249	1	0	1.00575	1
ENSG00000130413	STK33	0	0.277068	1	0.00505627	3.88349	0.573373	0	2.07925	1	0	2.05638	1	0	1.20249	1	0	1.00575	1
ENSG00000060140	STYK1	0	0.277068	1	0.00505627	3.88349	0.573373	0	2.07925	1	0	2.05638	1	0	1.20249	1	0	1.00575	1
ENSG00000164744	SUN3	0	0.277068	1	0.00505627	3.88349	0.573373	0	2.07925	1	0	2.05638	1	0	1.20249	1	0	1.00575	1
ENSG00000127561	SYNGR3	0	-1.04486	0.873334	0.0151688	3.88349	0.143919	0	0.757318	1	0	0.734451	1	0.00337516	1.20249	0.980205	0	-0.31618	1
ENSG00000172403	SYNPO2	0	0.277068	1	0.00505627	3.88349	0.573373	0	2.07925	1	0	2.05638	1	0	1.20249	1	0	1.00575	1
ENSG00000186051	TAL2	0	0.277068	1	0.00505627	3.88349	0.573373	0	2.07925	1	0	2.05638	1	0	1.20249	1	0	1.00575	1
ENSG00000212126	TAS2R50	0	0.277068	1	0.00505627	3.88349	0.573373	0	2.07925	1	0	2.05638	1	0	1.20249	1	0	1.00575	1
ENSG00000213231	TCL1B	0	0.277068	1	0.00505627	3.88349	0.573373	0	2.07925	1	0	2.05638	1	0	1.20249	1	0	1.00575	1
ENSG00000156414	TDRD9	0	0.277068	1	0.00505627	3.88349	0.573373	0	2.07925	1	0	2.05638	1	0	1.20249	1	0	1.00575	1
ENSG00000154096	THY1	0	0.277068	1	0.00505627	3.88349	0.573373	0	2.07925	1	0	2.05638	1	0	1.20249	1	0	1.00575	1
ENSG00000166448	TMEM130	0	0.277068	1	0.00505627	3.88349	0.573373	0	2.07925	1	0	2.05638	1	0	1.20249	1	0	1.00575	1
ENSG00000178233	TMEM151B	0	0.277068	1	0.00505627	3.88349	0.573373	0	2.07925	1	0	2.05638	1	0	1.20249	1	0	1.00575	1
ENSG00000185863	TMEM210	0	0.277068	1	0.00505627	3.88349	0.573373	0	2.07925	1	0	2.05638	1	0	1.20249	1	0	1.00575	1
ENSG00000120659	TNFSF11	0	0.277068	1	0.00505627	3.88349	0.573373	0	2.07925	1	0	2.05638	1	0	1.20249	1	0	1.00575	1
ENSG00000170777	TPD52L3	0	0.277068	1	0.00505627	3.88349	0.573373	0	2.07925	1	0	2.05638	1	0	1.20249	1	0	1.00575	1
ENSG00000139287	TPH2	0	0.277068	1	0.00505627	3.88349	0.573373	0	2.07925	1	0	2.05638	1	0	1.20249	1	0	1.00575	1
ENSG00000211789	TRAV12-2	0	0.277068	1	0.00505627	3.88349	0.573373	0	2.07925	1	0	2.05638	1	0	1.20249	1	0	1.00575	1
ENSG00000211788	TRAV13-1	0	0.277068	1	0.00505627	3.88349	0.573373	0	2.07925	1	0	2.05638	1	0	1.20249	1	0	1.00575	1
ENSG00000211792	TRAV14DV4	0	0.277068	1	0.00505627	3.88349	0.573373	0	2.07925	1	0	2.05638	1	0	1.20249	1	0	1.00575	1
ENSG00000211797	TRAV17	0	0.277068	1	0.00505627	3.88349	0.573373	0	2.07925	1	0	2.05638	1	0	1.20249	1	0	1.00575	1
ENSG00000276557	TRBV18	0	0.277068	1	0.00505627	3.88349	0.573373	0	2.07925	1	0	2.05638	1	0	1.20249	1	0	1.00575	1
ENSG00000278030	TRBV7-9	0	0.277068	1	0.00505627	3.88349	0.573373	0	2.07925	1	0	2.05638	1	0	1.20249	1	0	1.00575	1
ENSG00000233306	TRGV2	0	0.277068	1	0.00505627	3.88349	0.573373	0	2.07925	1	0	2.05638	1	0	1.20249	1	0	1.00575	1
ENSG00000211696	TRGV8	0	0.277068	1	0.00505627	3.88349	0.573373	0	2.07925	1	0	2.05638	1	0	1.20249	1	0	1.00575	1
ENSG00000261456	TUBB8	0	0.277068	1	0.00505627	3.88349	0.573373	0	2.07925	1	0	2.05638	1	0	1.20249	1	0	1.00575	1
ENSG00000184811	TUSC5	0	0.277068	1	0.00505627	3.88349	0.573373	0	2.07925	1	0	2.05638	1	0	1.20249	1	0	1.00575	1
ENSG00000168671	UGT3A2	0	0.277068	1	0.00505627	3.88349	0.573373	0	2.07925	1	0	2.05638	1	0	1.20249	1	0	1.00575	1
ENSG00000114638	UPK1B	0	0.277068	1	0.00505627	3.88349	0.573373	0	2.07925	1	0	2.05638	1	0	1.20249	1	0	1.00575	1
ENSG00000101842	VSIG1	0	0.277068	1	0.00505627	3.88349	0.573373	0	2.07925	1	0	2.05638	1	0	1.20249	1	0	1.00575	1
ENSG00000146530	VWDE	0	0.277068	1	0.00505627	3.88349	0.573373	0	2.07925	1	0	2.05638	1	0	1.20249	1	0	1.00575	1
ENSG00000225076	WWC3-AS1	0	0.277068	1	0.00505627	3.88349	0.573373	0	2.07925	1	0	2.05638	1	0	1.20249	1	0	1.00575	1
ENSG00000235781	XXbac-BPG249D20.9	0	0.277068	1	0.00505627	3.88349	0.573373	0	2.07925	1	0	2.05638	1	0	1.20249	1	0	1.00575	1
ENSG00000225173	XXbac-BPG308K3.5	0	0.277068	1	0.00505627	3.88349	0.573373	0	2.07925	1	0	2.05638	1	0	1.20249	1	0	1.00575	1
ENSG00000141946	ZIM3	0	0.277068	1	0.00505627	3.88349	0.573373	0	2.07925	1	0	2.05638	1	0	1.20249	1	0	1.00575	1
ENSG00000176723	ZNF843	0	0.277068	1	0.00505627	3.88349	0.573373	0	2.07925	1	0	2.05638	1	0	1.20249	1	0	1.00575	1
ENSG00000197385	ZNF860	0	0.277068	1	0.00505627	3.88349	0.573373	0	2.07925	1	0	2.05638	1	0	1.20249	1	0	1.00575	1
ENSG00000213793	ZNF888	0	0.277068	1	0.00505627	3.88349	0.573373	0	2.07925	1	0	2.05638	1	0	1.20249	1	0	1.00575	1
ENSG00000136573	BLK	0.00205963	-3.39536	0.00049334	0.171913	3.84285	5.09331e-08	0.00570707	-1.59318	0.563966	0.00562637	-1.61605	0.545051	0.0371267	0.429901	0.931826	0.00906185	-1.60896	0.138262
ENSG00000211669	IGLV3-10	0.0123578	-1.67046	0.150908	0.197195	3.8131	1.24255e-05	0.0114141	-1.19377	0.982118	0.0168791	-0.77651	1	0.00675031	-2.07053	0.353392	0.0211443	-0.722172	0.734707
ENSG00000104921	FCER2	0.00617889	-0.0448605	1	0.0404502	3.73149	0.0741159	0	-0.621193	1	0	-0.64406	1	0.00337516	-0.382472	1	0	-1.69469	0.847679
ENSG00000138623	SEMA7A	0	-2.42337	0.152141	0.0404502	3.73149	0.00617147	0.00570707	0.494284	1	0	-0.64406	1	0.0101255	0.880563	0.943008	0	-1.69469	0.372485
ENSG00000160683	CXCR5	0	-2.04486	0.241332	0.0303376	3.69084	0.011697	0	-0.242682	1	0.00562637	0.886455	1	0.00675031	0.787453	1	0	-1.31618	0.433976
ENSG00000272579	RP11-101E13.5	0.00205963	-0.892857	0.807499	0.0303376	3.69084	0.0315281	0	-0.242682	1	0.00562637	0.886455	1	0.00337516	0.0325658	1	0	-1.31618	0.689112
ENSG00000158525	CPA5	0.00411926	-1.13797	0.502694	0.055619	3.6611	0.000605201	0	-1.09068	0.951858	0	-1.11355	0.920849	0.0135006	0.717064	0.995179	0	-2.16418	0.135386
ENSG00000179941	BBS10	0	-1.53029	0.502503	0.0202251	3.62046	0.0902674	0.00570707	1.49428	0.972372	0.00562637	1.47142	0.945864	0	-0.604864	1	0	-0.801607	0.874517
ENSG00000177875	CCDC184	0	-1.53029	0.526332	0.0202251	3.62046	0.10957	0	0.271891	1	0.00562637	1.47142	0.936999	0	-0.604864	1	0.00302062	0.420786	1
ENSG00000105369	CD79A	0.0144174	-3.18236	0.000503185	0.576415	3.62046	1.26997e-06	0.0171212	-2.41261	0.467229	0.0112527	-2.8585	0.306295	0.128256	0.307984	0.951154	0.0543711	-1.11265	0.38592
ENSG00000268471	DKFZP434I0714	0	-1.53029	0.548064	0.0202251	3.62046	0.128719	0	0.271891	1	0	0.249025	1	0.00675031	1.46553	0.761966	0	-0.801607	0.892056
ENSG00000110944	IL23A	0.00205963	-1.53029	0.323866	0.0455064	3.62046	0.00383877	0	-0.827644	1	0	-0.850511	1	0.0101255	0.617528	1	0.00302062	-0.801607	0.802042
ENSG00000196155	PLEKHG4	0	-1.53029	0.513967	0.0202251	3.62046	0.0993598	0.00570707	1.49428	0.967427	0	0.249025	1	0.00337516	0.617528	1	0	-0.801607	0.877961
ENSG00000111728	ST8SIA1	0	-1.53029	0.54649	0.0202251	3.62046	0.127408	0	0.271891	1	0	0.249025	1	0.00675031	1.46553	0.761966	0	-0.801607	0.891392
ENSG00000174292	TNK1	0	-1.53029	0.55839	0.0202251	3.62046	0.136352	0.00570707	1.49428	0.949927	0	0.249025	1	0	-0.604864	1	0.00302062	0.420786	1
ENSG00000102245	CD40LG	0.00823852	-2.89286	8.38119e-05	0.288207	3.53202	1.89091e-09	0.00570707	-2.45991	0.15354	0.00562637	-2.48278	0.15599	0.0978796	1.08701	0.191124	0.00302062	-3.53341	0.000208791
ENSG00000211685	IGLC7	0	-3.18236	0.0424348	0.0657315	3.52092	0.00270165	0	-1.38019	0.879181	0	-1.40305	0.841038	0.0202509	1.00985	0.691723	0.00604123	-0.731217	0.765061
ENSG00000225979	AC010746.3	0	-0.722932	0.867704	0.0101125	3.46845	0.375134	0	1.07925	1	0	1.05638	1	0.00337516	1.61753	0.892087	0	0.00574822	1
ENSG00000264577	AC010761.8	0.00411926	0.0546752	1	0.0252814	3.46845	0.0638114	0	-0.0906786	1	0	-0.113545	1	0.00337516	0.202491	1	0	-1.16418	0.652098
ENSG00000240350	AC017002.1	0	-0.722932	1	0.0101125	3.46845	0.52585	0	1.07925	1	0	1.05638	1	0.00337516	1.61753	0.82073	0	0.00574822	1
ENSG00000230709	AC104024.1	0	-0.722932	0.853134	0.0101125	3.46845	0.348002	0	1.07925	1	0	1.05638	1	0.00337516	1.61753	0.892087	0	0.00574822	1
ENSG00000147174	ACRC	0	-0.722932	0.853134	0.0101125	3.46845	0.348002	0	1.07925	1	0.00562637	2.47142	0.754158	0	0.202491	1	0	0.00574822	1
ENSG00000134007	ADAM20	0	-0.722932	0.875397	0.0101125	3.46845	0.407362	0.00570707	2.49428	0.770216	0	1.05638	1	0	0.202491	1	0	0.00574822	1
ENSG00000165695	AK8	0	-0.722932	0.85934	0.0101125	3.46845	0.360505	0	1.07925	1	0	1.05638	1	0.00337516	1.61753	0.892087	0	0.00574822	1
ENSG00000188761	BCL2L15	0.00205963	0.692105	1	0.0101125	3.46845	0.3586	0	1.07925	1	0	1.05638	1	0	0.202491	1	0	0.00574822	1
ENSG00000151067	CACNA1C	0	-0.722932	0.872418	0.0101125	3.46845	0.39905	0	1.07925	1	0	1.05638	1	0.00337516	1.61753	0.887738	0	0.00574822	1
ENSG00000205089	CCNI2	0.00205963	0.692105	1	0.0101125	3.46845	0.348002	0	1.07925	1	0	1.05638	1	0	0.202491	1	0	0.00574822	1
ENSG00000183813	CCR4	0.00205963	0.692105	0.877026	0.0101125	3.46845	0.41406	0	1.07925	1	0	1.05638	1	0	0.202491	1	0	0.00574822	1
ENSG00000173585	CCR9	0	-0.722932	0.853144	0.0101125	3.46845	0.348002	0	1.07925	1	0.00562637	2.47142	0.754158	0	0.202491	1	0	0.00574822	1
ENSG00000276166	CTD-2600O9.2	0	-0.722932	0.877448	0.0101125	3.46845	0.411764	0.00570707	2.49428	0.768702	0	1.05638	1	0	0.202491	1	0	0.00574822	1
ENSG00000105877	DNAH11	0	-0.722932	0.877062	0.0101125	3.46845	0.41135	0	1.07925	1	0	1.05638	1	0	0.202491	1	0.00302062	1.42079	0.708635
ENSG00000229951	FLJ31356	0	-0.722932	0.873624	0.0101125	3.46845	0.403726	0.00570707	2.49428	0.771087	0	1.05638	1	0	0.202491	1	0	0.00574822	1
ENSG00000260230	FRRS1L	0	-0.722932	0.853134	0.0101125	3.46845	0.348002	0.00570707	2.49428	0.775364	0	1.05638	1	0	0.202491	1	0	0.00574822	1
ENSG00000221946	FXYD7	0.00205963	-1.89286	0.277485	0.055619	3.46845	0.00904653	0	-1.16868	1	0	-1.19155	0.981298	0.0202509	1.30941	0.623111	0	-2.24218	0.216204
ENSG00000104499	GML	0	-0.722932	0.869913	0.0101125	3.46845	0.389808	0	1.07925	1	0	1.05638	1	0.00337516	1.61753	0.890271	0	0.00574822	1
ENSG00000183150	GPR19	0.00205963	0.692105	1	0.0101125	3.46845	0.389808	0	1.07925	1	0	1.05638	1	0	0.202491	1	0	0.00574822	1
ENSG00000185130	HIST1H2BL	0	-0.722932	0.853134	0.0101125	3.46845	0.348002	0	1.07925	1	0.00562637	2.47142	0.754158	0	0.202491	1	0	0.00574822	1
ENSG00000122592	HOXA7	0.00205963	0.692105	0.87079	0.0101125	3.46845	0.441791	0	1.07925	1	0	1.05638	1	0	0.202491	1	0	0.00574822	1
ENSG00000169194	IL13	0	-0.722932	1	0.0101125	3.46845	0.434142	0	1.07925	1	0.00562637	2.47142	0.736577	0	0.202491	1	0	0.00574822	1
ENSG00000245970	KB-1208A12.3	0	-0.722932	0.867704	0.0101125	3.46845	0.377252	0	1.07925	1	0.00562637	2.47142	0.75228	0	0.202491	1	0	0.00574822	1
ENSG00000171446	KRT27	0.00205963	0.692105	0.867704	0.0101125	3.46845	0.452326	0	1.07925	1	0	1.05638	1	0	0.202491	1	0	0.00574822	1
ENSG00000161328	LRRC56	0	-0.722932	0.853134	0.0101125	3.46845	0.348002	0	1.07925	1	0	1.05638	1	0.00337516	1.61753	0.892087	0	0.00574822	1
ENSG00000104722	NEFM	0	-0.722932	1	0.0101125	3.46845	0.474819	0.00570707	2.49428	0.73352	0	1.05638	1	0	0.202491	1	0	0.00574822	1
ENSG00000133401	PDZD2	0.00205963	0.692105	1	0.0101125	3.46845	0.348002	0	1.07925	1	0	1.05638	1	0	0.202491	1	0	0.00574822	1
ENSG00000185532	PRKG1	0	-0.722932	0.853134	0.0101125	3.46845	0.348002	0.00570707	2.49428	0.775364	0	1.05638	1	0	0.202491	1	0	0.00574822	1
ENSG00000151006	PRSS53	0	-0.722932	1	0.0101125	3.46845	0.413723	0	1.07925	1	0	1.05638	1	0.00337516	1.61753	0.882747	0	0.00574822	1
ENSG00000123570	RAB9B	0	-0.722932	0.858377	0.0101125	3.46845	0.35884	0	1.07925	1	0.00562637	2.47142	0.754158	0	0.202491	1	0	0.00574822	1
ENSG00000139890	REM2	0	-0.722932	0.853134	0.0101125	3.46845	0.348002	0	1.07925	1	0	1.05638	1	0	0.202491	1	0.00302062	1.42079	0.734962
ENSG00000174136	RGMB	0	-0.722932	0.853134	0.0101125	3.46845	0.348002	0	1.07925	1	0	1.05638	1	0	0.202491	1	0.00302062	1.42079	0.734962
ENSG00000246982	RP1-179N16.6	0	-0.722932	0.875397	0.0101125	3.46845	0.407362	0	1.07925	1	0	1.05638	1	0.00337516	1.61753	0.884729	0	0.00574822	1
ENSG00000254428	RP11-110I1.11	0	-0.722932	0.870288	0.0101125	3.46845	0.391334	0	1.07925	1	0.00562637	2.47142	0.751989	0	0.202491	1	0	0.00574822	1
ENSG00000271320	RP11-1152H14.1	0	-0.722932	0.867704	0.0101125	3.46845	0.383788	0	1.07925	1	0	1.05638	1	0	0.202491	1	0.00302062	1.42079	0.723344
ENSG00000266086	RP11-159D12.5	0	-0.722932	0.853134	0.0101125	3.46845	0.348002	0	1.07925	1	0	1.05638	1	0.00337516	1.61753	0.892087	0	0.00574822	1
ENSG00000278107	RP11-162A12.4	0	-0.722932	0.86244	0.0101125	3.46845	0.364492	0	1.07925	1	0.00562637	2.47142	0.754158	0	0.202491	1	0	0.00574822	1
ENSG00000261437	RP11-22C11.2	0	-0.722932	0.865943	0.0101125	3.46845	0.369365	0	1.07925	1	0.00562637	2.47142	0.753975	0	0.202491	1	0	0.00574822	1
ENSG00000231064	RP11-263K19.4	0	-0.722932	0.873473	0.0101125	3.46845	0.403484	0	1.07925	1	0	1.05638	1	0.00337516	1.61753	0.886872	0	0.00574822	1
ENSG00000255026	RP11-326C3.2	0	-0.722932	0.857866	0.0101125	3.46845	0.357188	0	1.07925	1	0	1.05638	1	0.00337516	1.61753	0.892087	0	0.00574822	1
ENSG00000267787	RP11-35G9.5	0	-0.722932	0.87079	0.0101125	3.46845	0.393887	0	1.07925	1	0.00562637	2.47142	0.751989	0	0.202491	1	0	0.00574822	1
ENSG00000272155	RP11-707M3.3	0	-0.722932	0.866418	0.0101125	3.46845	0.369615	0	1.07925	1	0	1.05638	1	0.00337516	1.61753	0.892087	0	0.00574822	1
ENSG00000268635	RP11-739B23.1	0	-0.722932	0.865004	0.0101125	3.46845	0.367142	0	1.07925	1	0.00562637	2.47142	0.754158	0	0.202491	1	0	0.00574822	1
ENSG00000255435	RP11-770J1.3	0	-0.722932	0.85934	0.0101125	3.46845	0.360505	0	1.07925	1	0	1.05638	1	0	0.202491	1	0.00302062	1.42079	0.733625
ENSG00000263809	RP11-849F2.7	0	-0.722932	0.867704	0.0101125	3.46845	0.374806	0	1.07925	1	0	1.05638	1	0.00337516	1.61753	0.892087	0	0.00574822	1
ENSG00000245156	RP11-867G23.3	0	-0.722932	0.870787	0.0101125	3.46845	0.393439	0	1.07925	1	0	1.05638	1	0.00337516	1.61753	0.889554	0	0.00574822	1
ENSG00000255237	RP13-317D12.3	0.00411926	0.0546752	1	0.0252814	3.46845	0.0578911	0.00570707	1.07925	1	0	-0.113545	1	0	-0.967434	0.870448	0	-1.16418	0.644353
ENSG00000272989	RP13-616I3.1	0	-0.722932	1	0.0101125	3.46845	0.429982	0	1.07925	1	0	1.05638	1	0	0.202491	1	0.00302062	1.42079	0.699549
ENSG00000274961	RP3-492J12.2	0	-0.722932	0.872673	0.0101125	3.46845	0.400033	0	1.07925	1	0	1.05638	1	0.00337516	1.61753	0.88738	0	0.00574822	1
ENSG00000273154	RP4-583P15.15	0	-0.722932	0.873288	0.0101125	3.46845	0.402444	0	1.07925	1	0.00562637	2.47142	0.751236	0	0.202491	1	0	0.00574822	1
ENSG00000140675	SLC5A2	0	-0.722932	0.87079	0.0101125	3.46845	0.394225	0	1.07925	1	0	1.05638	1	0.00337516	1.61753	0.889554	0	0.00574822	1
ENSG00000163817	SLC6A20	0	-0.722932	0.853134	0.0101125	3.46845	0.348002	0	1.07925	1	0.00562637	2.47142	0.754158	0	0.202491	1	0	0.00574822	1
ENSG00000095587	TLL2	0.00205963	0.692105	1	0.0101125	3.46845	0.410872	0	1.07925	1	0	1.05638	1	0	0.202491	1	0	0.00574822	1
ENSG00000114854	TNNC1	0	-0.722932	0.870758	0.0101125	3.46845	0.393439	0	1.07925	1	0.00562637	2.47142	0.751989	0	0.202491	1	0	0.00574822	1
ENSG00000211794	TRAV12-3	0	-0.722932	0.853454	0.0101125	3.46845	0.349003	0	1.07925	1	0	1.05638	1	0.00337516	1.61753	0.892087	0	0.00574822	1
ENSG00000189420	ZFP92	0.00205963	0.692105	1	0.0101125	3.46845	0.348002	0	1.07925	1	0	1.05638	1	0	0.202491	1	0	0.00574822	1
ENSG00000204947	ZNF425	0.00205963	0.692105	1	0.0101125	3.46845	0.378983	0	1.07925	1	0	1.05638	1	0	0.202491	1	0	0.00574822	1
ENSG00000163600	ICOS	0	-3.89286	0.00132309	0.106182	3.43603	2.75837e-05	0	-2.09068	0.4746	0.00562637	-1.0729	0.828514	0.043877	1.48628	0.177111	0	-3.16418	0.015611
ENSG00000177455	CD19	0.00411926	-1.3859	0.297321	0.0606753	3.414	0.000323593	0	-1.31307	0.779517	0	-1.33594	0.75536	0.0168758	0.787453	0.871644	0.00302062	-1.31618	0.369536
ENSG00000125726	CD70	0.00205963	-2.04486	0.224905	0.0606753	3.414	0.0055393	0	-1.31307	1	0	-1.33594	0.995233	0.0236261	1.39514	0.545265	0	-2.38657	0.162633
ENSG00000105717	PBX4	0.00411926	-2.56423	0.00510744	0.131463	3.39045	2.90203e-06	0	-2.41261	0.280498	0.0225055	0.0207556	1	0.0405019	0.858536	0.598633	0	-3.4861	0.00552359
ENSG00000249249	AC010226.4	0	-1.30789	0.626837	0.0151688	3.29853	0.196271	0	0.494284	1	0	0.471417	1	0.00675031	1.78745	0.660232	0	-0.579214	0.854633
ENSG00000181652	ATG9B	0.00205963	-0.0448605	1	0.0151688	3.29853	0.196271	0	0.494284	1	0	0.471417	1	0.00337516	0.880563	1	0	-0.579214	0.854633
ENSG00000142920	AZIN2	0	-2.42337	0.153848	0.0353939	3.29853	0.0259992	0.0114141	1.20478	0.870146	0.0112527	1.18191	0.839228	0.00337516	-0.382472	1	0	-1.69469	0.374618
ENSG00000204711	C9orf135	0	-1.30789	0.649661	0.0151688	3.29853	0.229544	0	0.494284	1	0.00562637	1.73445	0.891943	0.00337516	0.880563	1	0	-0.579214	0.863474
ENSG00000263069	CTD-2047H16.4	0	-1.30789	0.642889	0.0151688	3.29853	0.219316	0.0114141	2.66421	0.4746	0	0.471417	1	0	-0.382472	1	0	-0.579214	0.863474
ENSG00000095397	DFNB31	0	-1.30789	0.639845	0.0151688	3.29853	0.216053	0	0.494284	1	0	0.471417	1	0.00675031	1.78745	0.664172	0	-0.579214	0.863034
ENSG00000262312	LA16c-390H2.4	0	-1.30789	0.628316	0.0151688	3.29853	0.199381	0.00570707	1.75732	0.925402	0	0.471417	1	0.00337516	0.880563	1	0	-0.579214	0.856157
ENSG00000187905	LRRC74B	0.00205963	-0.0448605	1	0.0151688	3.29853	0.196271	0.00570707	1.75732	0.925402	0	0.471417	1	0	-0.382472	1	0	-0.579214	0.854633
ENSG00000006432	MAP3K9	0	-1.30789	0.634077	0.0151688	3.29853	0.209348	0	0.494284	1	0	0.471417	1	0	-0.382472	1	0.00604123	1.59071	0.471132
ENSG00000274897	PANO1	0	-1.30789	0.626837	0.0151688	3.29853	0.196271	0.00570707	1.75732	0.925402	0	0.471417	1	0.00337516	0.880563	1	0	-0.579214	0.854633
ENSG00000266921	RP11-15A1.7	0.00205963	-0.0448605	1	0.0151688	3.29853	0.301505	0	0.494284	1	0	0.471417	1	0	-0.382472	1	0.00302062	0.68382	0.867784
ENSG00000257345	RP11-511B23.1	0	-1.30789	0.67	0.0151688	3.29853	0.25378	0	0.494284	1	0	0.471417	1	0.00675031	1.78745	0.670565	0	-0.579214	0.873582
ENSG00000261218	RP11-960L18.1	0.00205963	-0.0448605	1	0.0151688	3.29853	0.196271	0	0.494284	1	0	0.471417	1	0.00337516	0.880563	1	0	-0.579214	0.854633
ENSG00000211799	TRAV19	0.00411926	0.86203	0.937994	0.0151688	3.29853	0.32447	0	0.494284	1	0	0.471417	1	0	-0.382472	1	0	-0.579214	1
ENSG00000225986	UBXN10-AS1	0	-1.30789	0.626837	0.0151688	3.29853	0.196271	0	0.494284	1	0.00562637	1.73445	0.893552	0.00337516	0.880563	1	0	-0.579214	0.854633
ENSG00000168685	IL7R	0.140055	-2.99811	7.56085e-12	4.04502	3.29074	1.76186e-16	0.188333	-2.2543	0.0152367	0.24756	-1.86116	0.060566	1.51545	1.11692	0.0163564	0.0271855	-5.11837	4.13792e-16
ENSG00000211679	IGLC3	0.370734	-5.08843	0.264736	43.3424	3.27577	0.196271	0.342424	-4.86692	1	0.382593	-4.71123	1	12.5117	0.58255	0.986975	7.59987	-0.316524	1
ENSG00000112486	CCR6	0.00411926	-3.4599	4.29738e-06	0.232588	3.26815	3.66651e-09	0	-3.27831	0.0380279	0.0225055	-0.907095	0.712019	0.0978796	1.38146	0.031106	0	-4.3518	2.11805e-05
ENSG00000261801	LOXL1-AS1	0	-2.8104	0.0712498	0.0455064	3.20542	0.0167132	0.0114141	0.757318	1	0	-1.03108	0.942001	0.0168758	1.20249	0.695627	0	-2.08171	0.232485
ENSG00000107014	RLN2	0	-1.72293	0.576987	0.0202251	3.20542	0.22716	0.00570707	1.27189	0.979492	0	0.0563795	1	0.00675031	1.20249	0.824908	0	-0.994252	0.926682
ENSG00000260755	RP11-403P17.3	0.00411926	0.277068	1	0.0202251	3.20542	0.159853	0	0.0792464	1	0	0.0563795	1	0	-0.797509	1	0.00302062	0.198393	1
ENSG00000267322	SNHG22	0	-1.72293	0.544328	0.0202251	3.20542	0.159486	0.0114141	2.07925	0.629938	0.00562637	1.24902	0.987265	0	-0.797509	1	0	-0.994252	0.644397
ENSG00000273173	SNURF	0	-1.72293	0.574793	0.0202251	3.20542	0.215787	0.00570707	1.27189	0.982127	0.00562637	1.24902	0.957898	0.00337516	0.395136	1	0	-0.994252	0.922016
ENSG00000146242	TPBG	0.00205963	-0.530287	0.96096	0.0202251	3.20542	0.164967	0	0.0792464	1	0	0.0563795	1	0.00675031	1.20249	0.829089	0	-0.994252	0.649793
ENSG00000261664	TTC39A-AS1	0.00205963	-0.530287	0.943052	0.0202251	3.20542	0.111143	0	0.0792464	1	0.00562637	1.24902	1	0.00337516	0.395136	1	0	-0.994252	0.60429
ENSG00000264443	RP4-594I10.3	0.00823852	-1.4454	0.150113	0.101125	3.18834	4.987e-05	0	-2.13021	0.466708	0	-2.15307	0.45148	0.0303764	0.717064	0.810291	0.00906185	-1.08171	0.390574
ENSG00000186056	MATN1-AS1	0	-3.11525	0.0359654	0.055619	3.14652	0.00523922	0.0114141	0.416281	1	0.00562637	-0.265549	1	0.0168758	0.787453	0.892087	0.00302062	-1.31618	0.405165
ENSG00000174123	TLR10	0.00617889	0.469713	0.977822	0.0252814	3.14652	0.0615415	0	-0.242682	1	0	-0.265549	1	0.00337516	0.0325658	1	0	-1.31618	0.433976
ENSG00000172005	MAL	0.00205963	-2.18236	0.0830188	0.0606753	3.1245	0.00218893	0	-1.44432	0.673887	0.00562637	-0.403052	1	0.0270013	1.46553	0.36703	0	-2.51781	0.082686
ENSG00000246223	LINC01550	0.00205963	-2.93239	0.00536796	0.101125	3.10588	7.84802e-05	0	-2.16868	0.379795	0.0168791	-0.0729035	1	0.043877	1.36599	0.193374	0	-3.24218	0.009486
ENSG00000198883	PNMA5	0.00617889	0.107143	1	0.0303376	3.10588	0.0626012	0.00570707	0.619815	1	0	-0.528583	1	0	-1.38247	0.750623	0.00302062	-0.453683	0.97872
ENSG00000135898	GPR55	0	-2.53029	0.0840534	0.0353939	3.07613	0.0195477	0	-0.728109	1	0.0112527	1.05638	1	0.0135006	1.20249	0.750623	0	-1.80161	0.230718
ENSG00000061656	SPAG4	0.00411926	-3.02061	0.0053681	0.161801	3.0699	0.000439051	0.00570707	-1.82764	0.656113	0.00562637	-1.85051	0.633518	0.0371267	0.143597	1	0.039268	0.228141	0.922334
ENSG00000172673	THEMIS	0.0144174	-1.95175	0.00541955	0.21742	3.05752	3.6174e-07	0	-3.27831	0.0547545	0.0112527	-1.68059	0.395348	0.0978796	1.38146	0.0468856	0	-4.3518	5.68442e-05
ENSG00000035720	STAP1	0.00205963	-1.8104	0.159741	0.0455064	3.03549	0.0066736	0.0114141	0.664209	1	0.0112527	0.641342	1	0.00337516	-0.884972	0.832512	0.00604123	-0.409289	0.840551
ENSG00000237945	LINC00649	0.0123578	-1.86977	0.018367	0.176969	3.00902	7.87099e-06	0.0114141	-1.38019	0.620805	0.0225055	-0.621692	1	0.0573777	0.69999	0.67265	0.00906185	-2.01662	0.0370974
ENSG00000162630	B3GALT2	0	-3.53029	0.0059016	0.0707878	2.98303	0.00152324	0	-1.72811	0.597032	0	-1.75098	0.573141	0.043877	2.10296	0.0235581	0	-2.80161	0.034781
ENSG00000135749	PCNXL2	0.00617889	-1.36679	0.32125	0.0707878	2.98303	0.00427503	0	-1.72811	0.651273	0	-1.75098	0.629981	0.0270013	1.05049	0.631817	0.00604123	-1.10973	0.433976
ENSG00000211896	IGHG1	0.249215	-5.1786	0.152556	27.3898	2.88509	0.264079	0.211162	-5.0705	1	0.298198	-4.58427	1	17.1559	2.0259	0.422373	0.353412	-4.49855	0.763596
ENSG00000154263	ABCA10	0	-0.307895	1	0.00505627	2.88349	0.753996	0.00570707	3.07925	0.656113	0	1.47142	1	0	0.617528	1	0	0.420786	1
ENSG00000004846	ABCB5	0.00205963	1.27707	0.79026	0.00505627	2.88349	0.753996	0	1.49428	1	0	1.47142	1	0	0.617528	1	0	0.420786	1
ENSG00000268565	AC005339.2	0	-0.307895	1	0.00505627	2.88349	0.753996	0	1.49428	1	0	1.47142	1	0	0.617528	1	0.00302062	2.00575	0.590681
ENSG00000279461	AC005480.1	0	-0.307895	1	0.00505627	2.88349	0.753996	0	1.49428	1	0.00562637	3.05638	0.633518	0	0.617528	1	0	0.420786	1
ENSG00000268292	AC006547.15	0	-0.307895	1	0.00505627	2.88349	0.753996	0	1.49428	1	0	1.47142	1	0	0.617528	1	0.00302062	2.00575	0.576351
ENSG00000231955	AC007383.4	0	-1.53029	0.528197	0.0151688	2.88349	0.339515	0	0.271891	1	0	0.249025	1	0.00675031	1.46553	0.761825	0.00302062	0.420786	1
ENSG00000279644	AC008074.1	0.00205963	1.27707	0.79026	0.00505627	2.88349	0.753996	0	1.49428	1	0	1.47142	1	0	0.617528	1	0	0.420786	1
ENSG00000267838	AC008746.12	0	-0.307895	1	0.00505627	2.88349	0.753996	0.00570707	3.07925	0.656113	0	1.47142	1	0	0.617528	1	0	0.420786	1
ENSG00000260740	AC026471.6	0	-0.307895	1	0.00505627	2.88349	0.753996	0	1.49428	1	0	1.47142	1	0.00337516	2.20249	0.779695	0	0.420786	1
ENSG00000233757	AC092835.2	0	-0.307895	1	0.00505627	2.88349	0.753996	0	1.49428	1	0	1.47142	1	0.00337516	2.20249	0.779695	0	0.420786	1
ENSG00000236498	AC107081.5	0.00205963	-0.307895	1	0.0151688	2.88349	0.317209	0	0.271891	1	0.0112527	2.31941	0.528954	0	-0.604864	1	0	-0.801607	0.875401
ENSG00000267986	AC130469.2	0	-0.307895	1	0.00505627	2.88349	0.753996	0.00570707	3.07925	0.656113	0	1.47142	1	0	0.617528	1	0	0.420786	1
ENSG00000176244	ACBD7	0	-0.307895	1	0.00505627	2.88349	0.753996	0	1.49428	1	0	1.47142	1	0.00337516	2.20249	0.779695	0	0.420786	1
ENSG00000184227	ACOT1	0	-0.307895	1	0.00505627	2.88349	0.753996	0	1.49428	1	0	1.47142	1	0.00337516	2.20249	0.779695	0	0.420786	1
ENSG00000143632	ACTA1	0.00205963	1.27707	0.788208	0.00505627	2.88349	0.753996	0	1.49428	1	0	1.47142	1	0	0.617528	1	0	0.420786	1
ENSG00000272991	AF129408.17	0	-1.04486	0.870986	0.0101125	2.88349	0.494733	0.00570707	2.07925	0.86621	0	0.734451	1	0.00337516	1.20249	0.981612	0	-0.31618	1
ENSG00000231636	AGBL5-AS1	0.00205963	1.27707	0.79026	0.00505627	2.88349	0.753996	0	1.49428	1	0	1.47142	1	0	0.617528	1	0	0.420786	1
ENSG00000230319	AL022476.2	0.00205963	1.27707	0.79026	0.00505627	2.88349	0.753996	0	1.49428	1	0	1.47142	1	0	0.617528	1	0	0.420786	1
ENSG00000253701	AL928768.3	0.00205963	-3.97086	0.0158352	0.192138	2.88349	0.035003	0	-3.18754	0.902035	0	-3.21041	0.865052	0.0843789	1.20249	0.485613	0.0362474	-0.31618	1
ENSG00000116748	AMPD1	0.00205963	1.27707	0.79026	0.00505627	2.88349	0.753996	0	1.49428	1	0	1.47142	1	0	0.617528	1	0	0.420786	1
ENSG00000249209	AP000304.12	0	-0.307895	1	0.00505627	2.88349	0.753996	0	1.49428	1	0	1.47142	1	0.00337516	2.20249	0.779695	0	0.420786	1
ENSG00000237989	AP001046.5	0	-1.53029	0.522822	0.0151688	2.88349	0.334999	0	0.271891	1	0	0.249025	1	0.0101255	2.20249	0.422373	0	-0.801607	0.88098
ENSG00000278158	AP001059.6	0.00205963	1.27707	0.79026	0.00505627	2.88349	0.753996	0	1.49428	1	0	1.47142	1	0	0.617528	1	0	0.420786	1
ENSG00000254837	AP001372.2	0.00205963	-1.04486	0.626837	0.0252814	2.88349	0.122582	0.00570707	0.757318	1	0.0112527	1.47142	0.75536	0	-1.25694	0.728314	0.00302062	-0.31618	0.968905
ENSG00000273210	AP001437.1	0	-0.307895	1	0.00505627	2.88349	0.753996	0	1.49428	1	0.00562637	3.05638	0.633518	0	0.617528	1	0	0.420786	1
ENSG00000115266	APC2	0	-0.307895	1	0.00505627	2.88349	0.753996	0	1.49428	1	0.00562637	3.05638	0.633518	0	0.617528	1	0	0.420786	1
ENSG00000240771	ARHGEF25	0	-0.307895	1	0.00505627	2.88349	0.753996	0	1.49428	1	0.00562637	3.05638	0.633518	0	0.617528	1	0	0.420786	1
ENSG00000156219	ART3	0	-0.307895	1	0.00505627	2.88349	0.753996	0	1.49428	1	0.00562637	3.05638	0.633518	0	0.617528	1	0	0.420786	1
ENSG00000067842	ATP2B3	0.00205963	1.27707	0.786497	0.00505627	2.88349	0.753996	0	1.49428	1	0	1.47142	1	0	0.617528	1	0	0.420786	1
ENSG00000258057	BCDIN3D-AS1	0.00205963	1.27707	0.79026	0.00505627	2.88349	0.753996	0	1.49428	1	0	1.47142	1	0	0.617528	1	0	0.420786	1
ENSG00000188848	BEND4	0	-0.307895	1	0.00505627	2.88349	0.753996	0	1.49428	1	0.00562637	3.05638	0.633518	0	0.617528	1	0	0.420786	1
ENSG00000170819	BFSP2	0.00205963	-0.722932	0.77505	0.0202251	2.88349	0.162448	0	-0.0906786	1	0	-0.113545	1	0.0101255	1.61753	0.58336	0	-1.16418	0.617389
ENSG00000188277	C15orf62	0	-0.307895	1	0.00505627	2.88349	0.753996	0	1.49428	1	0	1.47142	1	0	0.617528	1	0.00302062	2.00575	0.590681
ENSG00000198535	C2CD4A	0.00205963	1.27707	0.79026	0.00505627	2.88349	0.753996	0	1.49428	1	0	1.47142	1	0	0.617528	1	0	0.420786	1
ENSG00000150873	C2orf50	0	-0.307895	1	0.00505627	2.88349	0.753996	0.00570707	3.07925	0.656113	0	1.47142	1	0	0.617528	1	0	0.420786	1
ENSG00000224389	C4B	0	-0.307895	1	0.00505627	2.88349	0.753996	0	1.49428	1	0	1.47142	1	0	0.617528	1	0.00302062	2.00575	0.590681
ENSG00000136197	C7orf25	0	-0.307895	1	0.00505627	2.88349	0.753996	0	1.49428	1	0.00562637	3.05638	0.633518	0	0.617528	1	0	0.420786	1
ENSG00000185955	C7orf61	0.00205963	1.27707	0.79026	0.00505627	2.88349	0.753996	0	1.49428	1	0	1.47142	1	0	0.617528	1	0	0.420786	1
ENSG00000221845	C7orf65	0	-0.307895	1	0.00505627	2.88349	0.744172	0	1.49428	1	0	1.47142	1	0.00337516	2.20249	0.762268	0	0.420786	1
ENSG00000163617	CCDC191	0.00411926	0.540102	1	0.0151688	2.88349	0.281622	0	0.271891	1	0	0.249025	1	0.00337516	0.617528	1	0	-0.801607	0.863474
ENSG00000173013	CCDC96	0.00205963	1.27707	0.79026	0.00505627	2.88349	0.753996	0	1.49428	1	0	1.47142	1	0	0.617528	1	0	0.420786	1
ENSG00000091972	CD200	0	-0.307895	1	0.00505627	2.88349	0.753996	0	1.49428	1	0	1.47142	1	0.00337516	2.20249	0.779695	0	0.420786	1
ENSG00000163624	CDS1	0	-0.307895	1	0.00505627	2.88349	0.753996	0	1.49428	1	0	1.47142	1	0	0.617528	1	0.00302062	2.00575	0.590681
ENSG00000181800	CELF2-AS1	0	-0.307895	1	0.00505627	2.88349	0.753996	0	1.49428	1	0.00562637	3.05638	0.633518	0	0.617528	1	0	0.420786	1
ENSG00000011523	CEP68	0.0123578	-1.12503	0.233924	0.106182	2.88349	5.34003e-05	0.0171212	-0.242682	1	0.0393846	0.886455	0.728106	0.0101255	-1.11944	0.570098	0.00604123	-1.76684	0.0771308
ENSG00000243710	CFAP57	0	-0.307895	1	0.00505627	2.88349	0.753996	0	1.49428	1	0	1.47142	1	0	0.617528	1	0.00302062	2.00575	0.590681
ENSG00000089199	CHGB	0.00205963	1.27707	0.79026	0.00505627	2.88349	0.753996	0	1.49428	1	0	1.47142	1	0	0.617528	1	0	0.420786	1
ENSG00000129749	CHRNA10	0	-0.307895	1	0.00505627	2.88349	0.753996	0	1.49428	1	0	1.47142	1	0.00337516	2.20249	0.779695	0	0.420786	1
ENSG00000122863	CHST3	0	-0.307895	1	0.00505627	2.88349	0.753996	0	1.49428	1	0	1.47142	1	0	0.617528	1	0.00302062	2.00575	0.590681
ENSG00000112782	CLIC5	0	-2.62982	0.13227	0.0353939	2.88349	0.0679915	0	-0.827644	1	0.0168791	1.47142	0.633747	0.0135006	1.06499	0.810003	0	-1.90114	0.299098
ENSG00000081052	COL4A4	0	-1.04486	0.867704	0.0101125	2.88349	0.480304	0	0.757318	1	0	0.734451	1	0.00675031	2.20249	0.567977	0	-0.31618	1
ENSG00000196167	COLCA1	0	-0.307895	1	0.00505627	2.88349	0.753996	0	1.49428	1	0	1.47142	1	0	0.617528	1	0.00302062	2.00575	0.590681
ENSG00000117322	CR2	0	-0.307895	1	0.00505627	2.88349	0.753996	0	1.49428	1	0	1.47142	1	0.00337516	2.20249	0.779695	0	0.420786	1
ENSG00000263715	CRHR1	0	-1.04486	0.875397	0.0101125	2.88349	0.508124	0.0114141	3.07925	0.397306	0	0.734451	1	0	-0.119437	1	0	-0.31618	1
ENSG00000254153	CTA-398F10.2	0.00205963	1.27707	0.786089	0.00505627	2.88349	0.753996	0	1.49428	1	0	1.47142	1	0	0.617528	1	0	0.420786	1
ENSG00000248544	CTB-47B11.3	0	-0.307895	1	0.00505627	2.88349	0.753996	0.00570707	3.07925	0.656113	0	1.47142	1	0	0.617528	1	0	0.420786	1
ENSG00000271797	CTC-428G20.6	0.00205963	1.27707	0.79026	0.00505627	2.88349	0.753996	0	1.49428	1	0	1.47142	1	0	0.617528	1	0	0.420786	1
ENSG00000261770	CTC-459F4.1	0	-0.307895	1	0.00505627	2.88349	0.753996	0	1.49428	1	0	1.47142	1	0	0.617528	1	0.00302062	2.00575	0.590681
ENSG00000263331	CTC-508F8.1	0	-0.307895	1	0.00505627	2.88349	0.753996	0.00570707	3.07925	0.656113	0	1.47142	1	0	0.617528	1	0	0.420786	1
ENSG00000227782	CTC-529I10.2	0.00205963	1.27707	0.79026	0.00505627	2.88349	0.753996	0	1.49428	1	0	1.47142	1	0	0.617528	1	0	0.420786	1
ENSG00000233175	CTD-2020K17.3	0	-0.307895	1	0.00505627	2.88349	0.753996	0.00570707	3.07925	0.656113	0	1.47142	1	0	0.617528	1	0	0.420786	1
ENSG00000246283	CTD-2036P10.3	0.00205963	1.27707	0.79026	0.00505627	2.88349	0.753996	0	1.49428	1	0	1.47142	1	0	0.617528	1	0	0.420786	1
ENSG00000261360	CTD-2165H16.4	0.00205963	1.27707	0.79026	0.00505627	2.88349	0.753996	0	1.49428	1	0	1.47142	1	0	0.617528	1	0	0.420786	1
ENSG00000267939	CTD-2325M2.1	0	-0.307895	1	0.00505627	2.88349	0.753996	0	1.49428	1	0.00562637	3.05638	0.633518	0	0.617528	1	0	0.420786	1
ENSG00000250155	CTD-2353F22.1	0	-0.307895	1	0.00505627	2.88349	0.753996	0.00570707	3.07925	0.656113	0	1.47142	1	0	0.617528	1	0	0.420786	1
ENSG00000272192	CTD-2532N20.1	0	-0.307895	1	0.00505627	2.88349	0.753996	0	1.49428	1	0.00562637	3.05638	0.633518	0	0.617528	1	0	0.420786	1
ENSG00000258824	CTD-2555O16.2	0	-0.307895	1	0.00505627	2.88349	0.753996	0.00570707	3.07925	0.656113	0	1.47142	1	0	0.617528	1	0	0.420786	1
ENSG00000267289	CTD-2623N2.11	0	-1.04486	0.879563	0.0101125	2.88349	0.518628	0.00570707	2.07925	0.856005	0	0.734451	1	0.00337516	1.20249	0.974099	0	-0.31618	1
ENSG00000271959	CTD-3064M3.7	0.00205963	1.27707	0.79026	0.00505627	2.88349	0.753996	0	1.49428	1	0	1.47142	1	0	0.617528	1	0	0.420786	1
ENSG00000261093	CTD-3126B10.1	0	-0.307895	1	0.00505627	2.88349	0.753996	0	1.49428	1	0.00562637	3.05638	0.633518	0	0.617528	1	0	0.420786	1
ENSG00000268149	CTD-3193O13.13	0	-0.307895	1	0.00505627	2.88349	0.753996	0	1.49428	1	0	1.47142	1	0	0.617528	1	0.00302062	2.00575	0.585629
ENSG00000165617	DACT1	0.00205963	0.277068	1	0.0101125	2.88349	0.543112	0	0.757318	1	0	0.734451	1	0	-0.119437	1	0.00302062	1.00575	0.809165
ENSG00000008226	DLEC1	0	-0.307895	1	0.00505627	2.88349	0.753996	0.00570707	3.07925	0.656113	0	1.47142	1	0	0.617528	1	0	0.420786	1
ENSG00000158486	DNAH3	0	-0.307895	1	0.00505627	2.88349	0.753996	0.00570707	3.07925	0.656113	0	1.47142	1	0	0.617528	1	0	0.420786	1
ENSG00000147570	DNAJC5B	0	-0.307895	1	0.00505627	2.88349	0.753996	0.00570707	3.07925	0.656113	0	1.47142	1	0	0.617528	1	0	0.420786	1
ENSG00000260992	DOCK9-AS2	0	-1.89286	0.356994	0.0202251	2.88349	0.178928	0.00570707	1.07925	1	0.0168791	2.47142	0.332868	0	-0.967434	0.856674	0	-1.16418	0.628055
ENSG00000189269	DRICH1	0	-0.307895	1	0.00505627	2.88349	0.753996	0.00570707	3.07925	0.656113	0	1.47142	1	0	0.617528	1	0	0.420786	1
ENSG00000261150	EPPK1	0	-1.04486	0.883817	0.0101125	2.88349	0.52585	0	0.757318	1	0	0.734451	1	0.00337516	1.20249	0.970465	0.00302062	1.00575	0.823579
ENSG00000144488	ESPNL	0	-0.307895	1	0.00505627	2.88349	0.753996	0	1.49428	1	0	1.47142	1	0.00337516	2.20249	0.779695	0	0.420786	1
ENSG00000173040	EVC2	0.00205963	-0.307895	0.942919	0.0151688	2.88349	0.284243	0.00570707	1.49428	0.979492	0	0.249025	1	0.00337516	0.617528	1	0	-0.801607	0.864209
ENSG00000172782	FADS6	0	-0.307895	1	0.00505627	2.88349	0.753996	0	1.49428	1	0	1.47142	1	0	0.617528	1	0.00302062	2.00575	0.588233
ENSG00000185614	FAM212A	0.00411926	0.0546752	1	0.0202251	2.88349	0.162448	0	-0.0906786	1	0	-0.113545	1	0.00675031	0.980098	1	0	-1.16418	0.617389
ENSG00000203780	FANK1	0	-0.307895	1	0.00505627	2.88349	0.753996	0	1.49428	1	0	1.47142	1	0	0.617528	1	0.00302062	2.00575	0.590681
ENSG00000126266	FFAR1	0.00205963	1.27707	0.790126	0.00505627	2.88349	0.753996	0	1.49428	1	0	1.47142	1	0	0.617528	1	0	0.420786	1
ENSG00000231999	FLJ27354	0.00205963	-1.04486	0.641935	0.0252814	2.88349	0.138933	0.0114141	1.49428	0.777622	0.00562637	0.734451	1	0.00337516	-0.119437	1	0	-1.45368	0.488353
ENSG00000162998	FRZB	0.00205963	1.27707	0.79026	0.00505627	2.88349	0.753996	0	1.49428	1	0	1.47142	1	0	0.617528	1	0	0.420786	1
ENSG00000156413	FUT6	0	-1.04486	0.872867	0.0101125	2.88349	0.501523	0	0.757318	1	0	0.734451	1	0.00337516	1.20249	0.98067	0.00302062	1.00575	0.840551
ENSG00000130035	GALNT8	0.00205963	1.27707	0.79026	0.00505627	2.88349	0.753996	0	1.49428	1	0	1.47142	1	0	0.617528	1	0	0.420786	1
ENSG00000181619	GPR135	0	-0.307895	1	0.00505627	2.88349	0.753561	0	1.49428	1	0	1.47142	1	0	0.617528	1	0.00302062	2.00575	0.57252
ENSG00000147138	GPR174	0	-0.307895	1	0.00505627	2.88349	0.753996	0	1.49428	1	0.00562637	3.05638	0.633518	0	0.617528	1	0	0.420786	1
ENSG00000112218	GPR63	0	-0.307895	1	0.00505627	2.88349	0.753996	0	1.49428	1	0	1.47142	1	0	0.617528	1	0.00302062	2.00575	0.590681
ENSG00000161509	GRIN2C	0.00205963	1.27707	0.79026	0.00505627	2.88349	0.753996	0	1.49428	1	0	1.47142	1	0	0.617528	1	0	0.420786	1
ENSG00000235865	GSN-AS1	0.00205963	1.27707	0.79026	0.00505627	2.88349	0.753996	0	1.49428	1	0	1.47142	1	0	0.617528	1	0	0.420786	1
ENSG00000234945	GTF3C2-AS1	0	-0.307895	1	0.00505627	2.88349	0.753996	0	1.49428	1	0	1.47142	1	0	0.617528	1	0.00302062	2.00575	0.590681
ENSG00000070019	GUCY2C	0.00411926	1.27707	0.626837	0.0101125	2.88349	0.480304	0	0.757318	1	0	0.734451	1	0	-0.119437	1	0	-0.31618	1
ENSG00000179111	HES7	0.00205963	1.27707	0.79026	0.00505627	2.88349	0.753996	0	1.49428	1	0	1.47142	1	0	0.617528	1	0	0.420786	1
ENSG00000164683	HEY1	0.00205963	1.27707	0.79026	0.00505627	2.88349	0.753996	0	1.49428	1	0	1.47142	1	0	0.617528	1	0	0.420786	1
ENSG00000278677	HIST1H2AM	0	-1.53029	0.477164	0.0151688	2.88349	0.281622	0.00570707	1.49428	0.979492	0	0.249025	1	0.00337516	0.617528	1	0.00302062	0.420786	1
ENSG00000197153	HIST1H3J	0	-0.307895	1	0.00505627	2.88349	0.753996	0	1.49428	1	0	1.47142	1	0.00337516	2.20249	0.779695	0	0.420786	1
ENSG00000232629	HLA-DQB2	0.00205963	1.27707	0.79026	0.00505627	2.88349	0.753996	0	1.49428	1	0	1.47142	1	0	0.617528	1	0	0.420786	1
ENSG00000159267	HLCS	0.00617889	-0.530287	0.873624	0.0404502	2.88349	0.0190398	0.00570707	0.0792464	1	0	-1.03108	0.896058	0.00675031	-0.119437	1	0.00604123	-0.31618	1
ENSG00000176160	HSF5	0	-0.307895	1	0.00505627	2.88349	0.753996	0.00570707	3.07925	0.656113	0	1.47142	1	0	0.617528	1	0	0.420786	1
ENSG00000255733	IFNG-AS1	0	-0.307895	1	0.00505627	2.88349	0.753996	0	1.49428	1	0	1.47142	1	0.00337516	2.20249	0.778636	0	0.420786	1
ENSG00000211946	IGHV3-20	0	-0.307895	1	0.00505627	2.88349	0.753996	0	1.49428	1	0	1.47142	1	0.00337516	2.20249	0.779695	0	0.420786	1
ENSG00000254030	IGLC5	0	-1.04486	0.867704	0.0101125	2.88349	0.480304	0	0.757318	1	0	0.734451	1	0.00337516	1.20249	0.981612	0.00302062	1.00575	0.847679
ENSG00000179057	IGSF22	0	-1.04486	0.871736	0.0101125	2.88349	0.496012	0	0.757318	1	0	0.734451	1	0.00337516	1.20249	0.981612	0.00302062	1.00575	0.843697
ENSG00000109452	INPP4B	0.00617889	-2.8104	0.00021893	0.176969	2.88349	2.56364e-06	0	-3.0705	0.0870728	0.045011	0.249025	1	0.0810038	1.29176	0.0812122	0	-4.144	0.000107786
ENSG00000272767	JMJD1C-AS1	0.00205963	1.27707	0.79026	0.00505627	2.88349	0.753996	0	1.49428	1	0	1.47142	1	0	0.617528	1	0	0.420786	1
ENSG00000168970	JMJD7-PLA2G4B	0.00411926	1.27707	0.626837	0.0101125	2.88349	0.480304	0	0.757318	1	0	0.734451	1	0	-0.119437	1	0	-0.31618	1
ENSG00000253282	KB-1410C5.3	0	-0.307895	1	0.00505627	2.88349	0.753996	0	1.49428	1	0.00562637	3.05638	0.633518	0	0.617528	1	0	0.420786	1
ENSG00000272787	KB-226F1.2	0	-0.307895	1	0.00505627	2.88349	0.753996	0	1.49428	1	0	1.47142	1	0	0.617528	1	0.00302062	2.00575	0.590681
ENSG00000102445	KIAA0226L	0.00823852	0.429071	1	0.0303376	2.88349	0.110997	0	-0.621193	1	0	-0.64406	1	0.00675031	0.328022	1	0	-1.69469	0.389296
ENSG00000178502	KLHL11	0	-0.307895	1	0.00505627	2.88349	0.75382	0	1.49428	1	0.00562637	3.05638	0.633518	0	0.617528	1	0	0.420786	1
ENSG00000196421	LINC00176	0	-1.04486	0.875397	0.0101125	2.88349	0.508124	0	0.757318	1	0.00562637	2.05638	0.829146	0.00337516	1.20249	0.977711	0	-0.31618	1
ENSG00000214894	LINC00243	0.00411926	0.540102	1	0.0151688	2.88349	0.281622	0	0.271891	1	0	0.249025	1	0.00337516	0.617528	1	0	-0.801607	0.863474
ENSG00000230923	LINC00309	0	-0.307895	1	0.00505627	2.88349	0.753996	0	1.49428	1	0	1.47142	1	0.00337516	2.20249	0.779695	0	0.420786	1
ENSG00000236094	LINC00545	0	-1.04486	0.883954	0.0101125	2.88349	0.526679	0	0.757318	1	0.00562637	2.05638	0.820801	0.00337516	1.20249	0.970465	0	-0.31618	1
ENSG00000266256	LINC00683	0.00205963	1.27707	0.79026	0.00505627	2.88349	0.753996	0	1.49428	1	0	1.47142	1	0	0.617528	1	0	0.420786	1
ENSG00000243629	LINC00880	0	-0.307895	1	0.00505627	2.88349	0.753996	0	1.49428	1	0	1.47142	1	0.00337516	2.20249	0.779695	0	0.420786	1
ENSG00000235703	LINC00894	0	-0.307895	1	0.00505627	2.88349	0.744172	0	1.49428	1	0	1.47142	1	0.00337516	2.20249	0.762268	0	0.420786	1
ENSG00000246898	LINC00920	0	-1.53029	0.477164	0.0151688	2.88349	0.281622	0	0.271891	1	0.00562637	1.47142	0.954079	0.00337516	0.617528	1	0.00302062	0.420786	1
ENSG00000270547	LINC01235	0.00205963	0.277068	1	0.0101125	2.88349	0.49094	0	0.757318	1	0	0.734451	1	0	-0.119437	1	0.00302062	1.00575	0.846362
ENSG00000203356	LINC01562	0	-0.307895	1	0.00505627	2.88349	0.753996	0	1.49428	1	0.00562637	3.05638	0.633518	0	0.617528	1	0	0.420786	1
ENSG00000273082	LL22NC03-32F9.1	0	-0.307895	1	0.00505627	2.88349	0.753996	0	1.49428	1	0	1.47142	1	0	0.617528	1	0.00302062	2.00575	0.590681
ENSG00000129038	LOXL1	0	-0.307895	1	0.00505627	2.88349	0.753996	0	1.49428	1	0.00562637	3.05638	0.633518	0	0.617528	1	0	0.420786	1
ENSG00000157193	LRP8	0.00205963	-0.307895	1	0.0151688	2.88349	0.351678	0.00570707	1.49428	0.956871	0	0.249025	1	0.00337516	0.617528	1	0	-0.801607	0.887847
ENSG00000166963	MAP1A	0	-0.307895	1	0.00505627	2.88349	0.753996	0	1.49428	1	0	1.47142	1	0.00337516	2.20249	0.779695	0	0.420786	1
ENSG00000130368	MAS1	0.00617889	0.692105	0.958417	0.0202251	2.88349	0.174138	0.00570707	1.07925	1	0	-0.113545	1	0	-0.967434	0.85448	0	-1.16418	0.624648
ENSG00000162591	MEGF6	0	-2.42337	0.138524	0.0303376	2.88349	0.0708471	0.00570707	0.494284	1	0.0112527	1.18191	0.840997	0.0101255	0.880563	0.934813	0	-1.69469	0.357257
ENSG00000123427	METTL21B	0.00617889	0.692105	0.955111	0.0202251	2.88349	0.162448	0	-0.0906786	1	0	-0.113545	1	0.00337516	0.202491	1	0	-1.16418	0.617389
ENSG00000053328	METTL24	0	-1.04486	0.886869	0.0101125	2.88349	0.528216	0.00570707	2.07925	0.849163	0.00562637	2.05638	0.819555	0	-0.119437	1	0	-0.31618	1
ENSG00000099953	MMP11	0	-0.307895	1	0.00505627	2.88349	0.753996	0	1.49428	1	0	1.47142	1	0.00337516	2.20249	0.779695	0	0.420786	1
ENSG00000204655	MOG	0	-0.307895	1	0.00505627	2.88349	0.753996	0.00570707	3.07925	0.656113	0	1.47142	1	0	0.617528	1	0	0.420786	1
ENSG00000114487	MORC1	0.00205963	1.27707	0.79026	0.00505627	2.88349	0.753996	0	1.49428	1	0	1.47142	1	0	0.617528	1	0	0.420786	1
ENSG00000079931	MOXD1	0	-0.307895	1	0.00505627	2.88349	0.753996	0	1.49428	1	0	1.47142	1	0.00337516	2.20249	0.779695	0	0.420786	1
ENSG00000057468	MSH4	0.00411926	1.27707	0.626837	0.0101125	2.88349	0.480304	0	0.757318	1	0	0.734451	1	0	-0.119437	1	0	-0.31618	1
ENSG00000102043	MTMR8	0	-0.307895	1	0.00505627	2.88349	0.753996	0.00570707	3.07925	0.656113	0	1.47142	1	0	0.617528	1	0	0.420786	1
ENSG00000184613	NELL2	0	-2.18236	0.326535	0.0252814	2.88349	0.159853	0	-0.380185	1	0	-0.403052	1	0.0168758	2.20249	0.246708	0	-1.45368	0.510731
ENSG00000167034	NKX3-1	0	-0.307895	1	0.00505627	2.88349	0.753996	0	1.49428	1	0	1.47142	1	0	0.617528	1	0.00302062	2.00575	0.590681
ENSG00000159899	NPR2	0	-0.307895	1	0.00505627	2.88349	0.753996	0	1.49428	1	0	1.47142	1	0	0.617528	1	0.00302062	2.00575	0.590681
ENSG00000133636	NTS	0.00205963	1.27707	0.79026	0.00505627	2.88349	0.753996	0	1.49428	1	0	1.47142	1	0	0.617528	1	0	0.420786	1
ENSG00000248383	PCDHAC1	0	-0.307895	1	0.00505627	2.88349	0.753996	0	1.49428	1	0	1.47142	1	0.00337516	2.20249	0.779695	0	0.420786	1
ENSG00000228839	PIK3IP1-AS1	0	-1.53029	0.517635	0.0151688	2.88349	0.329458	0	0.271891	1	0.0112527	2.31941	0.533758	0.00337516	0.617528	1	0	-0.801607	0.878623
ENSG00000276231	PIK3R6	0.00205963	0.277068	1	0.0101125	2.88349	0.480304	0	0.757318	1	0.00562637	2.05638	0.833655	0	-0.119437	1	0	-0.31618	1
ENSG00000069011	PITX1	0	-0.307895	1	0.00505627	2.88349	0.753996	0	1.49428	1	0	1.47142	1	0.00337516	2.20249	0.779695	0	0.420786	1
ENSG00000162878	PKDCC	0	-0.307895	1	0.00505627	2.88349	0.753996	0	1.49428	1	0	1.47142	1	0.00337516	2.20249	0.779695	0	0.420786	1
ENSG00000115896	PLCL1	0.00617889	1.27707	0.67	0.0151688	2.88349	0.281622	0	0.271891	1	0	0.249025	1	0	-0.604864	1	0	-0.801607	0.863474
ENSG00000166428	PLD4	0.00411926	0.540102	0.947709	0.0151688	2.88349	0.324098	0	0.271891	1	0.00562637	1.47142	0.942001	0	-0.604864	1	0	-0.801607	0.877465
ENSG00000231887	PRH1	0	-1.04486	0.880227	0.0101125	2.88349	0.52101	0.00570707	2.07925	0.85476	0.00562637	2.05638	0.823486	0	-0.119437	1	0	-0.31618	1
ENSG00000176532	PRR15	0	-0.307895	1	0.00505627	2.88349	0.753996	0	1.49428	1	0	1.47142	1	0.00337516	2.20249	0.779695	0	0.420786	1
ENSG00000167371	PRRT2	0	-1.53029	0.501375	0.0151688	2.88349	0.313895	0.00570707	1.49428	0.972553	0	0.249025	1	0.00675031	1.46553	0.761825	0	-0.801607	0.874042
ENSG00000268006	PTOV1-AS1	0.00205963	1.27707	0.789693	0.00505627	2.88349	0.753996	0	1.49428	1	0	1.47142	1	0	0.617528	1	0	0.420786	1
ENSG00000163629	PTPN13	0.00205963	-0.722932	0.997924	0.0202251	2.88349	0.316145	0	-0.0906786	1	0	-0.113545	1	0.00675031	0.980098	0.871644	0.00302062	0.00574822	1
ENSG00000222014	RAB6C	0	-0.307895	1	0.00505627	2.88349	0.753996	0	1.49428	1	0	1.47142	1	0.00337516	2.20249	0.779695	0	0.420786	1
ENSG00000160957	RECQL4	0	-1.04486	0.882026	0.0101125	2.88349	0.524263	0	0.757318	1	0	0.734451	1	0.00675031	2.20249	0.58336	0	-0.31618	1
ENSG00000128253	RFPL2	0	-0.307895	1	0.00505627	2.88349	0.753996	0	1.49428	1	0	1.47142	1	0.00337516	2.20249	0.779695	0	0.420786	1
ENSG00000177181	RIMKLA	0	-0.307895	1	0.00505627	2.88349	0.753996	0.00570707	3.07925	0.656113	0	1.47142	1	0	0.617528	1	0	0.420786	1
ENSG00000189051	RNF222	0	-1.04486	0.874637	0.0101125	2.88349	0.506715	0	0.757318	1	0	0.734451	1	0.00675031	2.20249	0.58336	0	-0.31618	1
ENSG00000105982	RNF32	0	-0.307895	1	0.00505627	2.88349	0.753996	0	1.49428	1	0	1.47142	1	0.00337516	2.20249	0.779695	0	0.420786	1
ENSG00000245534	RORA-AS1	0.00205963	1.27707	0.79026	0.00505627	2.88349	0.753996	0	1.49428	1	0	1.47142	1	0	0.617528	1	0	0.420786	1
ENSG00000235237	RP1-151B14.6	0	-0.307895	1	0.00505627	2.88349	0.753996	0	1.49428	1	0.00562637	3.05638	0.633518	0	0.617528	1	0	0.420786	1
ENSG00000227598	RP1-167A14.2	0.00205963	0.277068	1	0.0101125	2.88349	0.517363	0	0.757318	1	0.00562637	2.05638	0.825298	0	-0.119437	1	0	-0.31618	1
ENSG00000272017	RP1-199J3.7	0	-0.307895	1	0.00505627	2.88349	0.753996	0.00570707	3.07925	0.656113	0	1.47142	1	0	0.617528	1	0	0.420786	1
ENSG00000228397	RP1-224A6.3	0	-0.307895	1	0.00505627	2.88349	0.753996	0	1.49428	1	0.00562637	3.05638	0.633518	0	0.617528	1	0	0.420786	1
ENSG00000263466	RP1-56K13.2	0	-0.307895	1	0.00505627	2.88349	0.753996	0	1.49428	1	0.00562637	3.05638	0.633518	0	0.617528	1	0	0.420786	1
ENSG00000227388	RP11-112J3.16	0	-0.307895	1	0.00505627	2.88349	0.753996	0	1.49428	1	0.00562637	3.05638	0.633518	0	0.617528	1	0	0.420786	1
ENSG00000271771	RP11-1250I15.3	0	-0.307895	1	0.00505627	2.88349	0.753996	0	1.49428	1	0.00562637	3.05638	0.633518	0	0.617528	1	0	0.420786	1
ENSG00000275759	RP11-131L12.3	0	-0.307895	1	0.00505627	2.88349	0.753996	0	1.49428	1	0	1.47142	1	0.00337516	2.20249	0.779695	0	0.420786	1
ENSG00000227540	RP11-152N13.5	0.00205963	-0.722932	0.792535	0.0202251	2.88349	0.219419	0	-0.0906786	1	0	-0.113545	1	0.0101255	1.61753	0.58336	0	-1.16418	0.65846
ENSG00000273107	RP11-165A20.3	0.00205963	0.277068	1	0.0101125	2.88349	0.484468	0	0.757318	1	0.00562637	2.05638	0.833655	0	-0.119437	1	0	-0.31618	1
ENSG00000267834	RP11-167N5.5	0	-0.307895	1	0.00505627	2.88349	0.753996	0.00570707	3.07925	0.656113	0	1.47142	1	0	0.617528	1	0	0.420786	1
ENSG00000224714	RP11-179K3.2	0.00205963	1.27707	0.785884	0.00505627	2.88349	0.753996	0	1.49428	1	0	1.47142	1	0	0.617528	1	0	0.420786	1
ENSG00000228353	RP11-184A2.2	0	-0.307895	1	0.00505627	2.88349	0.753996	0	1.49428	1	0	1.47142	1	0.00337516	2.20249	0.779695	0	0.420786	1
ENSG00000229672	RP11-184A2.3	0	-0.307895	1	0.00505627	2.88349	0.753996	0	1.49428	1	0	1.47142	1	0.00337516	2.20249	0.779695	0	0.420786	1
ENSG00000278344	RP11-18C24.8	0	-0.307895	1	0.00505627	2.88349	0.753996	0	1.49428	1	0.00562637	3.05638	0.633518	0	0.617528	1	0	0.420786	1
ENSG00000272663	RP11-191L17.1	0.00411926	1.27707	0.626837	0.0101125	2.88349	0.480304	0	0.757318	1	0	0.734451	1	0	-0.119437	1	0	-0.31618	1
ENSG00000266642	RP11-20B24.4	0	-0.307895	1	0.00505627	2.88349	0.753996	0	1.49428	1	0	1.47142	1	0.00337516	2.20249	0.778828	0	0.420786	1
ENSG00000263924	RP11-210K20.2	0	-0.307895	1	0.00505627	2.88349	0.753996	0	1.49428	1	0	1.47142	1	0.00337516	2.20249	0.779695	0	0.420786	1
ENSG00000249806	RP11-223C24.1	0	-1.04486	0.867704	0.0101125	2.88349	0.480304	0	0.757318	1	0	0.734451	1	0.00675031	2.20249	0.567977	0	-0.31618	1
ENSG00000278668	RP11-227G15.11	0	-0.307895	1	0.00505627	2.88349	0.753996	0.00570707	3.07925	0.656113	0	1.47142	1	0	0.617528	1	0	0.420786	1
ENSG00000253408	RP11-231D20.2	0.00205963	1.27707	0.79026	0.00505627	2.88349	0.753996	0	1.49428	1	0	1.47142	1	0	0.617528	1	0	0.420786	1
ENSG00000236559	RP11-243J16.7	0	-0.307895	1	0.00505627	2.88349	0.753996	0	1.49428	1	0.00562637	3.05638	0.633518	0	0.617528	1	0	0.420786	1
ENSG00000255655	RP11-256L11.3	0	-0.307895	1	0.00505627	2.88349	0.753996	0	1.49428	1	0.00562637	3.05638	0.633518	0	0.617528	1	0	0.420786	1
ENSG00000226578	RP11-258F22.1	0	-1.04486	0.873954	0.0101125	2.88349	0.504506	0.0114141	3.07925	0.393879	0	0.734451	1	0	-0.119437	1	0	-0.31618	1
ENSG00000262155	RP11-266L9.5	0	-0.307895	1	0.00505627	2.88349	0.753996	0.00570707	3.07925	0.656113	0	1.47142	1	0	0.617528	1	0	0.420786	1
ENSG00000225721	RP11-269F19.2	0.00205963	0.277068	1	0.0101125	2.88349	0.524299	0.00570707	2.07925	0.852819	0	0.734451	1	0	-0.119437	1	0	-0.31618	1
ENSG00000228886	RP11-290D2.3	0	-0.307895	1	0.00505627	2.88349	0.753996	0	1.49428	1	0.00562637	3.05638	0.633518	0	0.617528	1	0	0.420786	1
ENSG00000231073	RP11-316M1.3	0	-0.307895	1	0.00505627	2.88349	0.753996	0	1.49428	1	0.00562637	3.05638	0.633518	0	0.617528	1	0	0.420786	1
ENSG00000273002	RP11-336K24.12	0	-1.04486	0.876148	0.0101125	2.88349	0.509698	0.00570707	2.07925	0.859406	0.00562637	2.05638	0.828066	0	-0.119437	1	0	-0.31618	1
ENSG00000272696	RP11-339B21.13	0	-0.307895	1	0.00505627	2.88349	0.753996	0	1.49428	1	0	1.47142	1	0.00337516	2.20249	0.779695	0	0.420786	1
ENSG00000236154	RP11-343J3.2	0	-0.307895	1	0.00505627	2.88349	0.753996	0	1.49428	1	0	1.47142	1	0	0.617528	1	0.00302062	2.00575	0.590681
ENSG00000272583	RP11-344P13.6	0	-1.89286	0.400829	0.0202251	2.88349	0.223443	0	-0.0906786	1	0.0112527	1.83399	0.659339	0.00337516	0.202491	1	0.00302062	0.00574822	1
ENSG00000261634	RP11-352D13.6	0	-0.307895	1	0.00505627	2.88349	0.753996	0	1.49428	1	0	1.47142	1	0	0.617528	1	0.00302062	2.00575	0.590681
ENSG00000269984	RP11-362K14.5	0	-0.307895	1	0.00505627	2.88349	0.753996	0	1.49428	1	0.00562637	3.05638	0.633518	0	0.617528	1	0	0.420786	1
ENSG00000248936	RP11-36B15.1	0.00205963	1.27707	0.79026	0.00505627	2.88349	0.753996	0	1.49428	1	0	1.47142	1	0	0.617528	1	0	0.420786	1
ENSG00000277151	RP11-380B4.3	0	-0.307895	1	0.00505627	2.88349	0.753996	0	1.49428	1	0	1.47142	1	0.00337516	2.20249	0.779695	0	0.420786	1
ENSG00000227053	RP11-395B7.4	0	-1.04486	0.880475	0.0101125	2.88349	0.52146	0	0.757318	1	0	0.734451	1	0.00675031	2.20249	0.58336	0	-0.31618	1
ENSG00000254258	RP11-398H6.1	0	-0.307895	1	0.00505627	2.88349	0.753996	0	1.49428	1	0.00562637	3.05638	0.633518	0	0.617528	1	0	0.420786	1
ENSG00000272800	RP11-438L19.1	0	-0.307895	1	0.00505627	2.88349	0.753996	0	1.49428	1	0.00562637	3.05638	0.633518	0	0.617528	1	0	0.420786	1
ENSG00000263787	RP11-456D7.1	0	-0.307895	1	0.00505627	2.88349	0.753996	0	1.49428	1	0.00562637	3.05638	0.633518	0	0.617528	1	0	0.420786	1
ENSG00000259007	RP11-463J10.3	0	-0.307895	1	0.00505627	2.88349	0.753996	0	1.49428	1	0	1.47142	1	0	0.617528	1	0.00302062	2.00575	0.590681
ENSG00000272735	RP11-467P9.1	0	-0.307895	1	0.00505627	2.88349	0.753996	0	1.49428	1	0	1.47142	1	0.00337516	2.20249	0.779695	0	0.420786	1
ENSG00000272986	RP11-46J23.1	0.00205963	1.27707	0.79026	0.00505627	2.88349	0.753996	0	1.49428	1	0	1.47142	1	0	0.617528	1	0	0.420786	1
ENSG00000272156	RP11-477N3.1	0.00205963	0.277068	1	0.0101125	2.88349	0.520215	0	0.757318	1	0	0.734451	1	0	-0.119437	1	0.00302062	1.00575	0.82887
ENSG00000250685	RP11-486L19.2	0	-0.307895	1	0.00505627	2.88349	0.744112	0.00570707	3.07925	0.643733	0	1.47142	1	0	0.617528	1	0	0.420786	1
ENSG00000260317	RP11-48B3.4	0	-1.04486	0.879563	0.0101125	2.88349	0.518835	0.00570707	2.07925	0.856005	0.00562637	2.05638	0.824517	0	-0.119437	1	0	-0.31618	1
ENSG00000278467	RP11-504P24.9	0	-0.307895	1	0.00505627	2.88349	0.753996	0	1.49428	1	0.00562637	3.05638	0.633518	0	0.617528	1	0	0.420786	1
ENSG00000278627	RP11-506H21.5	0	-0.307895	1	0.00505627	2.88349	0.753996	0.00570707	3.07925	0.656113	0	1.47142	1	0	0.617528	1	0	0.420786	1
ENSG00000272842	RP11-513M16.7	0.00205963	0.277068	1	0.0101125	2.88349	0.480304	0	0.757318	1	0	0.734451	1	0	-0.119437	1	0.00302062	1.00575	0.847679
ENSG00000273261	RP11-531F16.4	0	-0.307895	1	0.00505627	2.88349	0.753996	0.00570707	3.07925	0.656113	0	1.47142	1	0	0.617528	1	0	0.420786	1
ENSG00000235652	RP11-545I5.3	0.00411926	1.27707	0.626837	0.0101125	2.88349	0.525764	0	0.757318	1	0	0.734451	1	0	-0.119437	1	0	-0.31618	1
ENSG00000258651	RP11-545M17.1	0.00205963	1.27707	0.79026	0.00505627	2.88349	0.753996	0	1.49428	1	0	1.47142	1	0	0.617528	1	0	0.420786	1
ENSG00000215244	RP11-563J2.2	0	-1.04486	0.873473	0.0101125	2.88349	0.503189	0	0.757318	1	0.0112527	3.05638	0.383148	0	-0.119437	1	0	-0.31618	1
ENSG00000272619	RP11-563K23.1	0.00205963	1.27707	0.788634	0.00505627	2.88349	0.753996	0	1.49428	1	0	1.47142	1	0	0.617528	1	0	0.420786	1
ENSG00000263766	RP11-580I16.2	0	-0.307895	1	0.00505627	2.88349	0.753996	0	1.49428	1	0	1.47142	1	0.00337516	2.20249	0.779695	0	0.420786	1
ENSG00000249896	RP11-586D19.1	0	-0.307895	1	0.00505627	2.88349	0.753996	0	1.49428	1	0.00562637	3.05638	0.633518	0	0.617528	1	0	0.420786	1
ENSG00000247131	RP11-588G21.2	0	-1.04486	0.871736	0.0101125	2.88349	0.496326	0	0.757318	1	0.00562637	2.05638	0.833655	0.00337516	1.20249	0.981612	0	-0.31618	1
ENSG00000256948	RP11-598F7.3	0	-0.307895	1	0.00505627	2.88349	0.753996	0	1.49428	1	0	1.47142	1	0	0.617528	1	0.00302062	2.00575	0.590681
ENSG00000275180	RP11-631N16.4	0	-0.307895	1	0.00505627	2.88349	0.753996	0.00570707	3.07925	0.656113	0	1.47142	1	0	0.617528	1	0	0.420786	1
ENSG00000277200	RP11-74E22.8	0	-0.307895	1	0.00505627	2.88349	0.753996	0	1.49428	1	0.00562637	3.05638	0.633518	0	0.617528	1	0	0.420786	1
ENSG00000237950	RP11-7O11.3	0.00205963	1.27707	0.79026	0.00505627	2.88349	0.753996	0	1.49428	1	0	1.47142	1	0	0.617528	1	0	0.420786	1
ENSG00000214650	RP11-83B20.1	0.00205963	1.27707	0.79026	0.00505627	2.88349	0.753996	0	1.49428	1	0	1.47142	1	0	0.617528	1	0	0.420786	1
ENSG00000275329	RP11-83N9.6	0.00205963	1.27707	0.79026	0.00505627	2.88349	0.753996	0	1.49428	1	0	1.47142	1	0	0.617528	1	0	0.420786	1
ENSG00000277159	RP11-88E10.4	0	-0.307895	1	0.00505627	2.88349	0.753996	0.00570707	3.07925	0.656113	0	1.47142	1	0	0.617528	1	0	0.420786	1
ENSG00000258798	RP11-895M11.3	0	-0.307895	1	0.00505627	2.88349	0.753996	0	1.49428	1	0	1.47142	1	0	0.617528	1	0.00302062	2.00575	0.590681
ENSG00000254286	RP11-89K10.1	0.00205963	1.27707	0.786089	0.00505627	2.88349	0.753996	0	1.49428	1	0	1.47142	1	0	0.617528	1	0	0.420786	1
ENSG00000253872	RP11-90D11.1	0	-0.307895	1	0.00505627	2.88349	0.753996	0	1.49428	1	0	1.47142	1	0.00337516	2.20249	0.779695	0	0.420786	1
ENSG00000275880	RP11-90L1.8	0	-0.307895	1	0.00505627	2.88349	0.753996	0	1.49428	1	0.00562637	3.05638	0.633518	0	0.617528	1	0	0.420786	1
ENSG00000270016	RP11-932O9.8	0.00205963	1.27707	0.79026	0.00505627	2.88349	0.753996	0	1.49428	1	0	1.47142	1	0	0.617528	1	0	0.420786	1
ENSG00000258302	RP11-981P6.1	0.00205963	1.27707	0.787294	0.00505627	2.88349	0.753996	0	1.49428	1	0	1.47142	1	0	0.617528	1	0	0.420786	1
ENSG00000237021	RP3-486I3.7	0	-0.307895	1	0.00505627	2.88349	0.753996	0.00570707	3.07925	0.656113	0	1.47142	1	0	0.617528	1	0	0.420786	1
ENSG00000225450	RP3-508I15.14	0.00411926	1.27707	0.626837	0.0101125	2.88349	0.517898	0	0.757318	1	0	0.734451	1	0	-0.119437	1	0	-0.31618	1
ENSG00000274501	RP4-583P15.16	0	-0.307895	1	0.00505627	2.88349	0.753996	0.00570707	3.07925	0.656113	0	1.47142	1	0	0.617528	1	0	0.420786	1
ENSG00000271895	RP4-635E18.8	0	-0.307895	1	0.00505627	2.88349	0.753996	0.00570707	3.07925	0.656113	0	1.47142	1	0	0.617528	1	0	0.420786	1
ENSG00000269892	RP4-761J14.10	0	-0.307895	1	0.00505627	2.88349	0.753996	0	1.49428	1	0	1.47142	1	0	0.617528	1	0.00302062	2.00575	0.590681
ENSG00000271914	RP4-789D17.5	0	-0.307895	1	0.00505627	2.88349	0.753996	0	1.49428	1	0	1.47142	1	0.00337516	2.20249	0.779695	0	0.420786	1
ENSG00000272356	RP5-1112D6.8	0.00205963	0.277068	1	0.0101125	2.88349	0.480304	0	0.757318	1	0	0.734451	1	0.00337516	1.20249	0.981612	0	-0.31618	1
ENSG00000245667	RP5-940J5.8	0.00205963	0.277068	1	0.0101125	2.88349	0.508728	0	0.757318	1	0	0.734451	1	0.00337516	1.20249	0.977711	0	-0.31618	1
ENSG00000259153	RP6-65G23.3	0	-0.307895	1	0.00505627	2.88349	0.753996	0	1.49428	1	0.00562637	3.05638	0.633518	0	0.617528	1	0	0.420786	1
ENSG00000072133	RPS6KA6	0	-1.04486	0.890746	0.0101125	2.88349	0.534325	0	0.757318	1	0	0.734451	1	0	-0.119437	1	0.00604123	2.00575	0.38066
ENSG00000182010	RTKN2	0	-0.307895	1	0.00505627	2.88349	0.753996	0	1.49428	1	0	1.47142	1	0.00337516	2.20249	0.779695	0	0.420786	1
ENSG00000268751	SCGB1B2P	0	-1.04486	0.872093	0.0101125	2.88349	0.496792	0.00570707	2.07925	0.865707	0.00562637	2.05638	0.833655	0	-0.119437	1	0	-0.31618	1
ENSG00000230438	SERPINB9P1	0	-0.307895	1	0.00505627	2.88349	0.753996	0	1.49428	1	0	1.47142	1	0.00337516	2.20249	0.779695	0	0.420786	1
ENSG00000163082	SGPP2	0	-1.04486	0.880261	0.0101125	2.88349	0.521105	0.00570707	2.07925	0.854694	0	0.734451	1	0.00337516	1.20249	0.972825	0	-0.31618	1
ENSG00000169507	SLC38A11	0	-1.04486	0.867704	0.0101125	2.88349	0.480304	0	0.757318	1	0	0.734451	1	0	-0.119437	1	0.00604123	2.00575	0.36921
ENSG00000135740	SLC9A5	0	-0.307895	1	0.00505627	2.88349	0.753996	0	1.49428	1	0	1.47142	1	0.00337516	2.20249	0.779695	0	0.420786	1
ENSG00000162753	SLC9C2	0	-0.307895	1	0.00505627	2.88349	0.753996	0	1.49428	1	0	1.47142	1	0	0.617528	1	0.00302062	2.00575	0.590681
ENSG00000281207	SLFNL1-AS1	0.00205963	1.27707	0.79026	0.00505627	2.88349	0.753996	0	1.49428	1	0	1.47142	1	0	0.617528	1	0	0.420786	1
ENSG00000184347	SLIT3	0	-0.307895	1	0.00505627	2.88349	0.753996	0	1.49428	1	0	1.47142	1	0	0.617528	1	0.00302062	2.00575	0.580983
ENSG00000077935	SMC1B	0.00205963	1.27707	0.778769	0.00505627	2.88349	0.752356	0	1.49428	1	0	1.47142	1	0	0.617528	1	0	0.420786	1
ENSG00000136206	SPDYE1	0	-0.307895	1	0.00505627	2.88349	0.753996	0	1.49428	1	0	1.47142	1	0	0.617528	1	0.00302062	2.00575	0.590681
ENSG00000226763	SRRM5	0.00205963	1.27707	0.79026	0.00505627	2.88349	0.753996	0	1.49428	1	0	1.47142	1	0	0.617528	1	0	0.420786	1
ENSG00000243244	STON1	0.00205963	1.27707	0.79026	0.00505627	2.88349	0.753996	0	1.49428	1	0	1.47142	1	0	0.617528	1	0	0.420786	1
ENSG00000255145	STX17-AS1	0	-1.04486	0.867704	0.0101125	2.88349	0.480304	0	0.757318	1	0	0.734451	1	0	-0.119437	1	0.00604123	2.00575	0.36921
ENSG00000143502	SUSD4	0.00205963	0.277068	1	0.0101125	2.88349	0.492983	0	0.757318	1	0	0.734451	1	0	-0.119437	1	0.00302062	1.00575	0.844868
ENSG00000101463	SYNDIG1	0.00205963	1.27707	0.79026	0.00505627	2.88349	0.753996	0	1.49428	1	0	1.47142	1	0	0.617528	1	0	0.420786	1
ENSG00000042832	TG	0.00205963	-1.04486	0.637157	0.0252814	2.88349	0.134366	0.00570707	0.757318	1	0.0112527	1.47142	0.75536	0	-1.25694	0.892087	0.00302062	-0.31618	0.973867
ENSG00000144868	TMEM108	0	-0.307895	1	0.00505627	2.88349	0.753996	0	1.49428	1	0	1.47142	1	0.00337516	2.20249	0.779695	0	0.420786	1
ENSG00000139364	TMEM132B	0	-0.307895	1	0.00505627	2.88349	0.753996	0	1.49428	1	0	1.47142	1	0.00337516	2.20249	0.779695	0	0.420786	1
ENSG00000170417	TMEM182	0	-1.53029	0.477164	0.0151688	2.88349	0.281622	0	0.271891	1	0.00562637	1.47142	0.954079	0.00675031	1.46553	0.760903	0	-0.801607	0.863474
ENSG00000172738	TMEM217	0	-0.307895	1	0.00505627	2.88349	0.753996	0.00570707	3.07925	0.656113	0	1.47142	1	0	0.617528	1	0	0.420786	1
ENSG00000165548	TMEM63C	0.00205963	1.27707	0.785884	0.00505627	2.88349	0.753996	0	1.49428	1	0	1.47142	1	0	0.617528	1	0	0.420786	1
ENSG00000211810	TRAV29DV5	0	-0.307895	1	0.00505627	2.88349	0.753996	0	1.49428	1	0	1.47142	1	0.00337516	2.20249	0.779695	0	0.420786	1
ENSG00000211817	TRAV38-2DV8	0	-0.307895	1	0.00505627	2.88349	0.753996	0	1.49428	1	0	1.47142	1	0.00337516	2.20249	0.779695	0	0.420786	1
ENSG00000211778	TRAV4	0	-2.18236	0.324045	0.0252814	2.88349	0.15749	0	-0.380185	1	0.00562637	0.734451	1	0.0135006	1.71706	0.475178	0	-1.45368	0.508403
ENSG00000211780	TRAV6	0	-0.307895	1	0.00505627	2.88349	0.753996	0	1.49428	1	0	1.47142	1	0.00337516	2.20249	0.779695	0	0.420786	1
ENSG00000211786	TRAV8-2	0	-0.307895	1	0.00505627	2.88349	0.753996	0	1.49428	1	0	1.47142	1	0.00337516	2.20249	0.779695	0	0.420786	1
ENSG00000237702	TRBV3-1	0	-0.307895	1	0.00505627	2.88349	0.753996	0	1.49428	1	0	1.47142	1	0.00337516	2.20249	0.779695	0	0.420786	1
ENSG00000144935	TRPC1	0.00205963	1.27707	0.79026	0.00505627	2.88349	0.753996	0	1.49428	1	0	1.47142	1	0	0.617528	1	0	0.420786	1
ENSG00000124602	UNC5CL	0	-1.04486	0.878729	0.0101125	2.88349	0.517017	0.00570707	2.07925	0.856821	0	0.734451	1	0	-0.119437	1	0.00302062	1.00575	0.831135
ENSG00000162643	WDR63	0	-0.307895	1	0.00505627	2.88349	0.753996	0	1.49428	1	0	1.47142	1	0.00337516	2.20249	0.779695	0	0.420786	1
ENSG00000169884	WNT10B	0	-0.307895	1	0.00505627	2.88349	0.753996	0.00570707	3.07925	0.656113	0	1.47142	1	0	0.617528	1	0	0.420786	1
ENSG00000272236	XXbac-BPG170G13.32	0.00205963	1.27707	0.79026	0.00505627	2.88349	0.753996	0	1.49428	1	0	1.47142	1	0	0.617528	1	0	0.420786	1
ENSG00000241295	ZBTB20-AS2	0	-0.307895	1	0.00505627	2.88349	0.753996	0	1.49428	1	0	1.47142	1	0.00337516	2.20249	0.779695	0	0.420786	1
ENSG00000168795	ZBTB5	0.00411926	-0.307895	1	0.0252814	2.88349	0.264079	0	-0.380185	1	0.00562637	0.734451	1	0.00337516	-0.119437	1	0.00302062	-0.31618	1
ENSG00000146858	ZC3HAV1L	0	-0.307895	1	0.00505627	2.88349	0.753996	0	1.49428	1	0	1.47142	1	0.00337516	2.20249	0.779695	0	0.420786	1
ENSG00000196793	ZNF239	0	-1.04486	0.886248	0.0101125	2.88349	0.526913	0.00570707	2.07925	0.849223	0.00562637	2.05638	0.819555	0	-0.119437	1	0	-0.31618	1
ENSG00000275004	ZNF280B	0	-1.53029	0.477164	0.0151688	2.88349	0.281622	0.00570707	1.49428	0.979492	0.00562637	1.47142	0.954079	0	-0.604864	1	0.00302062	0.420786	1
ENSG00000161298	ZNF382	0.00205963	-0.307895	0.941816	0.0151688	2.88349	0.281622	0	0.271891	1	0	0.249025	1	0.00337516	0.617528	1	0.00302062	0.420786	1
ENSG00000148143	ZNF462	0.00205963	0.277068	1	0.0101125	2.88349	0.480304	0	0.757318	1	0	0.734451	1	0	-0.119437	1	0.00302062	1.00575	0.847679
ENSG00000237440	ZNF737	0	-0.307895	1	0.00505627	2.88349	0.753996	0	1.49428	1	0.00562637	3.05638	0.633518	0	0.617528	1	0	0.420786	1
ENSG00000117602	RCAN3	0.0247156	-1.15178	0.0936245	0.202251	2.84872	9.10642e-07	0.00570707	-2.2606	0.188471	0.0112527	-1.68059	0.362274	0.0742535	0.819162	0.41048	0.0120825	-1.95773	0.0127643
ENSG00000152495	CAMK4	0.00617889	-3.04486	3.44863e-05	0.202251	2.81478	2.20355e-06	0.0114141	-1.67564	0.394727	0.0112527	-1.69851	0.326415	0.118131	1.78745	0.00216494	0	-4.36929	4.39528e-05
ENSG00000237499	RP11-356I2.4	0.0144174	-2.16588	0.00470801	0.227532	2.79234	2.75947e-05	0.079899	0.664209	0.743521	0.0506374	-0.0310833	1	0.0607528	0.202491	1	0	-4.54884	7.11461e-05
ENSG00000226979	LTA	0.00411926	-1.72293	0.149648	0.0606753	2.77657	0.00373873	0.0114141	0.0792464	1	0.0225055	0.918876	0.833655	0.0168758	0.395136	1	0	-2.69469	0.0365348
ENSG00000215788	TNFRSF25	0.00411926	-3.34742	9.1878e-05	0.182026	2.77101	4.59673e-05	0.0171212	-1.11058	0.76975	0.0393846	-0.0521449	1	0.0911292	1.39514	0.0774286	0	-4.24218	0.000238487
ENSG00000119866	BCL11A	0.00617889	-1.11525	0.362774	0.055619	2.76801	0.00541513	0	-1.50572	0.656113	0	-1.52858	0.633518	0.0270013	1.37242	0.354741	0.00302062	-1.51781	0.211147
ENSG00000178562	CD28	0	-3.30789	0.0174667	0.055619	2.76801	0.0222862	0	-1.50572	0.880864	0.0225055	1.05638	0.715299	0.0270013	1.37242	0.444172	0	-2.57921	0.118094
ENSG00000231621	AC013264.2	0	-3.04486	0.0342823	0.0455064	2.74599	0.035003	0	-1.24268	0.829598	0.00562637	-0.191548	1	0.0303764	2.06499	0.0953097	0	-2.31618	0.174432
ENSG00000111674	ENO2	0	-2.89286	0.0459984	0.0404502	2.73149	0.0276443	0.0114141	0.664209	1	0	-1.11355	0.910399	0.0236261	1.74306	0.207322	0	-2.16418	0.124511
ENSG00000186854	TRABD2A	0.00205963	-1.8104	0.183261	0.0404502	2.73149	0.0369384	0.00570707	-0.00821642	1	0.00562637	-0.0310833	1	0.0202509	1.42488	0.532433	0	-2.16418	0.138575
ENSG00000175265	GOLGA8A	0.0102982	-1.04486	0.368295	0.0809003	2.72303	0.00159783	0.0114141	-0.380185	1	0.0281319	0.734451	0.925155	0.0168758	-0.119437	1	0.00302062	-2.08171	0.0711391
ENSG00000132704	FCRL2	0	-2.72293	0.0585766	0.0353939	2.71356	0.042774	0	-0.920754	0.925402	0	-0.94362	0.891429	0.0202509	1.68792	0.273507	0.00604123	-0.216644	1
ENSG00000138795	LEF1	0	-3.76733	0.00157502	0.0758441	2.71356	0.00285347	0.0171212	0.172356	1	0.045011	1.58245	0.265145	0.0202509	0.254958	1	0	-3.03865	0.0219822
ENSG00000164398	ACSL6	0.0102982	-0.83841	0.50934	0.0707878	2.70292	0.00385228	0.0171212	0.271891	1	0.00562637	-0.850511	0.895165	0.0168758	0.0870136	1	0.00604123	-1.26727	0.33022
ENSG00000226791	AC109826.1	0.00411926	-0.722932	0.712597	0.0303376	2.69084	0.0979512	0.0171212	1.61981	0.611337	0.00562637	0.35594	1	0.00337516	-0.497949	1	0	-1.80161	0.253976
ENSG00000174171	RP11-23P13.6	0.00205963	-1.42337	0.456419	0.0303376	2.69084	0.134366	0	-0.728109	1	0	-0.750975	1	0.0168758	1.61753	0.42883	0.00302062	-0.694691	0.810861
ENSG00000256576	RP13-977J11.2	0	-2.53029	0.116569	0.0303376	2.69084	0.120718	0.0171212	1.61981	0.621699	0.00562637	0.35594	1	0.0101255	0.743059	0.97087	0	-1.80161	0.385237
ENSG00000260001	TGFBR3L	0	-2.53029	0.202468	0.0303376	2.69084	0.150798	0.00570707	0.378807	1	0	-0.750975	1	0.0101255	0.743059	0.978257	0.00906185	0.546317	1
ENSG00000172116	CD8B	0.0329541	-3.41683	1.31599e-11	1.06687	2.67477	3.66651e-09	0.0684849	-2.01473	0.0619339	0.106901	-1.39318	0.259657	0.644655	1.7376	3.80361e-05	0.0181237	-4.00068	1.10616e-09
ENSG00000236213	AC006369.2	0	-3.36679	0.00872323	0.055619	2.6611	0.0104823	0.0228283	1.00886	0.858782	0.00562637	-0.528583	1	0.0270013	1.28495	0.404561	0	-2.63811	0.0554741
ENSG00000254206	NPIPB11	0.00205963	-1.18236	0.534729	0.0252814	2.6611	0.174725	0.0114141	1.34228	0.830928	0	-0.528583	1	0.0101255	1.03257	0.912433	0	-1.57921	0.506533
ENSG00000258940	RP11-407N17.5	0.00617889	0.107143	1	0.0252814	2.6611	0.159918	0.00570707	0.619815	1	0.0112527	1.31941	0.807307	0	-1.38247	0.733907	0	-1.57921	0.351385
ENSG00000167637	ZNF283	0.00617889	0.107143	1	0.0252814	2.6611	0.136737	0.00570707	0.619815	1	0.00562637	0.596948	1	0.00337516	-0.256941	1	0	-1.57921	0.329038
ENSG00000049192	ADAMTS6	0.00411926	-1.53029	0.310735	0.0505627	2.64248	0.0363163	0.00570707	-0.380185	1	0.0112527	0.249025	1	0.0236261	1.20249	0.55897	0	-2.51781	0.1054
ENSG00000241106	HLA-DOB	0.00411926	-1.53029	0.272693	0.0505627	2.64248	0.0214632	0.00570707	-0.380185	1	0.00562637	-0.403052	1	0.0101255	-0.119437	1	0.0151031	0.420786	0.882075
ENSG00000245954	RP11-18H21.1	0.00823852	-2.46709	0.00129424	0.161801	2.64248	4.987e-05	0.0399495	0.0792464	1	0.045011	0.249025	1	0.064128	0.823979	0.476712	0	-4.144	0.000165508
ENSG00000226266	AC009961.3	0.00411926	-0.13797	1	0.0202251	2.62046	0.37449	0	-0.242682	1	0	-0.265549	1	0.00675031	0.787453	0.908157	0.00302062	-0.164177	1
ENSG00000259003	AE000662.92	0.00205963	-0.892857	0.798468	0.0202251	2.62046	0.272711	0.0114141	1.66421	0.738492	0.00562637	0.886455	1	0.00337516	0.0325658	1	0	-1.31618	0.476439
ENSG00000273669	RP11-405M12.4	0.00411926	-0.13797	1	0.0202251	2.62046	0.278483	0	-0.242682	1	0.0168791	2.24902	0.421671	0	-1.11944	0.889554	0	-1.31618	0.683559
ENSG00000132874	SLC14A2	0	-2.04486	0.241332	0.0202251	2.62046	0.219648	0.0114141	1.66421	0.735904	0.0112527	1.64134	0.71598	0.00337516	0.0325658	1	0	-1.31618	0.433976
ENSG00000256223	ZNF10	0	-2.04486	0.264736	0.0202251	2.62046	0.252551	0.00570707	0.909321	1	0.00562637	0.886455	1	0.0101255	1.39514	0.656044	0	-1.31618	0.46026
ENSG00000281571	AC241585.2	0.00617889	-1.36679	0.251846	0.0606753	2.58393	0.00744856	0.0228283	0.816212	0.908566	0.0225055	0.793345	0.872288	0.0101255	-0.441365	1	0.00302062	-1.74914	0.128316
ENSG00000163519	TRAT1	0.00617889	-4.47782	4.36953e-12	0.490458	2.56746	1.73421e-07	0.0228283	-2.34702	0.052684	0.191297	0.654281	0.562797	0.263262	1.36672	0.00757898	0.00604123	-4.17084	6.58809e-08
ENSG00000167972	ABCA3	0.00205963	-0.530287	0.943052	0.0151688	2.56156	0.364492	0.00570707	1.27189	1	0	0.0563795	1	0.00675031	1.20249	0.829089	0	-0.994252	0.60429
ENSG00000008277	ADAM22	0	-1.72293	0.548064	0.0151688	2.56156	0.417003	0.00570707	1.27189	1	0	0.0563795	1	0.0101255	1.88056	0.524405	0	-0.994252	0.647593
ENSG00000029153	ARNTL2	0.00411926	0.277068	1	0.0151688	2.56156	0.364492	0	0.0792464	1	0	0.0563795	1	0	-0.797509	1	0.00604123	1.00575	0.882075
ENSG00000271918	CTD-2287O16.5	0.00205963	-0.530287	0.943052	0.0151688	2.56156	0.364492	0.00570707	1.27189	1	0	0.0563795	1	0.00337516	0.395136	1	0.00302062	0.198393	1
ENSG00000204283	FLJ45079	0	-1.72293	0.551342	0.0151688	2.56156	0.419877	0.0114141	2.07925	0.632426	0.00562637	1.24902	0.983532	0.00337516	0.395136	1	0	-0.994252	0.650609
ENSG00000128322	IGLL1	0	-1.72293	0.497031	0.0151688	2.56156	0.364492	0	0.0792464	1	0	0.0563795	1	0.0135006	2.52442	0.18933	0	-0.994252	0.60429
ENSG00000226777	KIAA0125	0	-3.85222	0.00110498	0.0758441	2.56156	0.00703739	0.00570707	-1.00822	0.856005	0.00562637	-1.03108	0.821675	0.0371267	1.20249	0.405206	0.0181237	-0.0448779	1
ENSG00000258512	LINC00239	0.00617889	-2.36679	0.00979022	0.116294	2.56156	0.00130909	0.0285354	0.0792464	1	0.0337582	0.309146	1	0.0506274	0.954563	0.482988	0	-3.72217	0.00241525
ENSG00000185522	LMNTD2	0.00205963	-0.530287	0.962228	0.0151688	2.56156	0.422201	0.00570707	1.27189	1	0	0.0563795	1	0	-0.797509	1	0.00604123	1.00575	0.652098
ENSG00000186310	NAP1L3	0	-1.72293	0.546985	0.0151688	2.56156	0.416312	0.0114141	2.07925	0.630875	0.00562637	1.24902	0.986206	0.00337516	0.395136	1	0	-0.994252	0.646652
ENSG00000232490	OSBPL10-AS1	0.00205963	-0.530287	0.943052	0.0151688	2.56156	0.364492	0	0.0792464	1	0	0.0563795	1	0.00675031	1.20249	0.829089	0.00302062	0.198393	1
ENSG00000253438	PCAT1	0.00411926	0.277068	1	0.0151688	2.56156	0.388732	0	0.0792464	1	0	0.0563795	1	0.00337516	0.395136	1	0.00302062	0.198393	1
ENSG00000187583	PLEKHN1	0	-1.72293	0.504492	0.0151688	2.56156	0.371204	0	0.0792464	1	0.00562637	1.24902	1	0.0101255	1.88056	0.491102	0	-0.994252	0.612012
ENSG00000129646	QRICH2	0	-1.72293	0.549888	0.0151688	2.56156	0.418915	0.00570707	1.27189	1	0.00562637	1.24902	0.984429	0	-0.797509	1	0.00604123	1.00575	0.902435
ENSG00000158106	RHPN1	0.00205963	-2.36679	0.0525723	0.055619	2.56156	0.0215572	0	-1.62119	0.72175	0	-1.64406	0.695815	0.0371267	1.88056	0.0786252	0.00604123	-0.994252	0.484936
ENSG00000234361	RP11-52J3.3	0.00617889	0.95514	0.740685	0.0151688	2.56156	0.371204	0	0.0792464	1	0	0.0563795	1	0.00337516	0.395136	1	0	-0.994252	0.612104
ENSG00000280969	RPS4Y2	0	-1.72293	0.497031	0.0151688	2.56156	0.364492	0	0.0792464	1	0.0112527	2.05638	0.599274	0.00675031	1.20249	0.829089	0	-0.994252	0.60429
ENSG00000254860	TMEM9B-AS1	0	-1.72293	0.5146	0.0151688	2.56156	0.382515	0.00570707	1.27189	1	0.0168791	2.73445	0.273507	0	-0.797509	1	0	-0.994252	0.617389
ENSG00000186300	ZNF555	0.00205963	-0.530287	0.956137	0.0151688	2.56156	0.406902	0.00570707	1.27189	1	0.00562637	1.24902	0.99008	0	-0.797509	1	0.00302062	0.198393	1
ENSG00000225783	MIAT	0.00617889	-1.62982	0.153848	0.0707878	2.54245	0.0167132	0.0285354	0.856854	0.840724	0.0112527	-0.312854	1	0.0236261	0.502051	1	0.00302062	-1.99425	0.125342
ENSG00000160185	UBASH3A	0	-3.76733	0.00152644	0.0707878	2.54245	0.00697102	0	-1.96515	0.512599	0.0337582	1.10885	0.633518	0.0405019	1.51061	0.175672	0	-3.03865	0.0215819
ENSG00000264745	TTC39C-AS1	0.00617889	-1.93239	0.0618418	0.0859566	2.52985	0.00554944	0	-2.24268	0.426347	0	-2.26555	0.412943	0.0607528	1.99099	0.0163457	0.00302062	-2.27965	0.061608
ENSG00000174946	GPR171	0.0205963	-3.85969	7.48575e-14	0.874735	2.51908	1.0554e-08	0.176919	-0.436453	1	0.163165	-0.560292	0.860064	0.492773	1.43062	0.00095981	0.0211443	-3.60158	5.09089e-09
ENSG00000226380	AC058791.1	0.0350137	0.237539	0.903423	0.116294	2.51426	0.00170403	0.00570707	-1.64867	0.581471	0.0281319	0.0266322	1	0.0236261	-0.352098	1	0	-3.74914	0.00187793
ENSG00000117090	SLAMF1	0	-4.47782	9.63508e-06	0.116294	2.51426	0.000313685	0.0114141	-1.03623	0.73729	0.0112527	-1.0591	0.713329	0.0810038	1.93946	0.00266105	0.00604123	-2.10973	0.0282674
ENSG00000197635	DPP4	0.00823852	-2.59083	0.000275692	0.166857	2.51152	5.34003e-05	0	-3.18754	0.0626136	0	-3.21041	0.0691516	0.0810038	1.11843	0.179305	0.0453092	0.0515519	1
ENSG00000227507	LTB	0.11328	-2.02149	5.5593e-06	1.3298	2.50582	2.10194e-08	0.171212	-1.13648	0.437906	0.140659	-1.42558	0.227073	0.756035	1.43884	0.00099653	0.0241649	-4.04833	1.09367e-10
ENSG00000258384	AC068831.6	0.00205963	-0.0448605	1	0.0101125	2.46845	0.59331	0	0.494284	1	0	0.471417	1	0.00675031	1.78745	0.675485	0	-0.579214	1
ENSG00000138031	ADCY3	0	-1.30789	0.683455	0.0101125	2.46845	0.588964	0	0.494284	1	0	0.471417	1	0.0101255	2.61753	0.333997	0	-0.579214	1
ENSG00000155749	ALS2CR12	0.00205963	-0.0448605	1	0.0101125	2.46845	0.59427	0	0.494284	1	0	0.471417	1	0.00675031	1.78745	0.675485	0	-0.579214	1
ENSG00000249993	BFSP2-AS1	0	-1.30789	0.66487	0.0101125	2.46845	0.582072	0.00570707	1.75732	0.925402	0.00562637	1.73445	0.888868	0.00337516	0.880563	1	0	-0.579214	0.871285
ENSG00000023445	BIRC3	0.0350137	-1.78183	0.00441016	0.358995	2.46845	3.21317e-05	0.0285354	-1.67564	0.384511	0.0393846	-1.26555	0.539043	0.182258	1.16367	0.0933687	0.0362474	-1.56994	0.0404061
ENSG00000130643	CALY	0	-1.30789	0.64882	0.0101125	2.46845	0.573951	0	0.494284	1	0	0.471417	1	0.0101255	2.61753	0.297613	0	-0.579214	0.863474
ENSG00000184305	CCSER1	0.00411926	0.86203	0.896534	0.0101125	2.46845	0.573373	0	0.494284	1	0	0.471417	1	0.00337516	0.880563	1	0	-0.579214	0.854633
ENSG00000276509	CH17-353B19.1	0.00205963	-0.0448605	1	0.0101125	2.46845	0.607727	0	0.494284	1	0.0112527	2.64134	0.4853	0	-0.382472	1	0	-0.579214	1
ENSG00000250222	CTC-338M12.5	0.00823852	-0.924566	0.528582	0.055619	2.46845	0.0163308	0.0171212	0.494284	1	0.00562637	-0.64406	1	0.0135006	0.000856958	1	0.00906185	-0.579214	0.75519
ENSG00000234277	CTD-2090I13.1	0.00205963	-0.0448605	1	0.0101125	2.46845	0.573373	0.00570707	1.75732	0.925402	0.00562637	1.73445	0.893552	0	-0.382472	1	0	-0.579214	0.854633
ENSG00000137094	DNAJB5	0.00411926	0.86203	0.904835	0.0101125	2.46845	0.574923	0	0.494284	1	0	0.471417	1	0.00337516	0.880563	1	0	-0.579214	0.863676
ENSG00000203965	EFCAB7	0	-2.42337	0.154221	0.0252814	2.46845	0.220353	0.0114141	1.20478	0.870138	0.0168791	1.73445	0.55014	0.00675031	0.328022	1	0	-1.69469	0.37509
ENSG00000146904	EPHA1	0	-2.42337	0.18446	0.0252814	2.46845	0.260487	0.00570707	0.494284	1	0	-0.64406	1	0.00675031	0.328022	1	0.0120825	1.15775	0.571893
ENSG00000226711	FAM66C	0	-1.30789	0.689948	0.0101125	2.46845	0.591664	0.00570707	1.75732	0.919752	0.0112527	2.64134	0.470372	0	-0.382472	1	0	-0.579214	1
ENSG00000232774	FLJ22447	0.00205963	-0.0448605	1	0.0101125	2.46845	0.573373	0.00570707	1.75732	0.925402	0	0.471417	1	0.00337516	0.880563	1	0	-0.579214	0.854633
ENSG00000276116	FUT8-AS1	0	-1.30789	0.626837	0.0101125	2.46845	0.573373	0	0.494284	1	0	0.471417	1	0.0101255	2.61753	0.274268	0	-0.579214	0.854633
ENSG00000281189	GHET1	0	-1.30789	0.670013	0.0101125	2.46845	0.58467	0.0171212	3.49428	0.178681	0	0.471417	1	0	-0.382472	1	0	-0.579214	0.874042
ENSG00000132975	GPR12	0.00205963	-0.0448605	1	0.0101125	2.46845	0.573927	0	0.494284	1	0.00562637	1.73445	0.892534	0.00337516	0.880563	1	0	-0.579214	0.863474
ENSG00000143147	GPR161	0.00411926	0.86203	0.908686	0.0101125	2.46845	0.581035	0	0.494284	1	0.00562637	1.73445	0.890051	0	-0.382472	1	0	-0.579214	0.870315
ENSG00000158301	GPRASP2	0	-1.30789	0.626837	0.0101125	2.46845	0.573373	0	0.494284	1	0	0.471417	1	0	-0.382472	1	0.00906185	2.42079	0.155799
ENSG00000231133	HAR1B	0	-1.30789	0.666679	0.0101125	2.46845	0.582465	0.00570707	1.75732	0.925402	0.00562637	1.73445	0.88795	0.00337516	0.880563	1	0	-0.579214	0.872269
ENSG00000278588	HIST1H2BI	0	-1.30789	0.661625	0.0101125	2.46845	0.580954	0.00570707	1.75732	0.925402	0	0.471417	1	0.00675031	1.78745	0.668687	0	-0.579214	0.869766
ENSG00000275714	HIST1H3A	0.00205963	-0.0448605	1	0.0101125	2.46845	0.573373	0.00570707	1.75732	0.925402	0.00562637	1.73445	0.893552	0	-0.382472	1	0	-0.579214	0.863216
ENSG00000134460	IL2RA	0	-2.42337	0.15478	0.0252814	2.46845	0.221359	0.0228283	2.23125	0.324169	0.00562637	0.471417	1	0.00675031	0.328022	1	0	-1.69469	0.375875
ENSG00000132470	ITGB4	0	-1.30789	0.639506	0.0101125	2.46845	0.573373	0.00570707	1.75732	0.925402	0	0.471417	1	0.00675031	1.78745	0.664123	0	-0.579214	0.862849
ENSG00000197776	KLHDC1	0.00617889	-0.0448605	1	0.0252814	2.46845	0.18025	0.0114141	1.20478	0.87534	0.00562637	0.471417	1	0	-1.49795	0.733375	0.00302062	-0.579214	0.761066
ENSG00000268836	LA16c-OS12.2	0.00205963	-0.0448605	1	0.0101125	2.46845	0.622971	0.00570707	1.75732	0.87534	0.00562637	1.73445	0.840879	0	-0.382472	1	0	-0.579214	1
ENSG00000246366	LACTB2-AS1	0.00205963	-0.0448605	1	0.0101125	2.46845	0.5841	0.0114141	2.66421	0.4746	0	0.471417	1	0	-0.382472	1	0	-0.579214	0.873582
ENSG00000279873	LINC01126	0.00411926	0.86203	0.915067	0.0101125	2.46845	0.587486	0.00570707	1.75732	0.922859	0	0.471417	1	0	-0.382472	1	0	-0.579214	0.877514
ENSG00000080561	MID2	0.00205963	-0.0448605	1	0.0101125	2.46845	0.584386	0.00570707	1.75732	0.925402	0.00562637	1.73445	0.88795	0	-0.382472	1	0	-0.579214	0.873703
ENSG00000011028	MRC2	0.00617889	1.69211	0.40203	0.0101125	2.46845	0.573373	0	0.494284	1	0	0.471417	1	0	-0.382472	1	0	-0.579214	0.856066
ENSG00000235531	MSC-AS1	0.00205963	-0.0448605	1	0.0101125	2.46845	0.573373	0	0.494284	1	0	0.471417	1	0.00675031	1.78745	0.660232	0	-0.579214	0.854633
ENSG00000101335	MYL9	0.00411926	0.86203	0.917683	0.0101125	2.46845	0.588964	0.00570707	1.75732	0.921394	0	0.471417	1	0	-0.382472	1	0	-0.579214	1
ENSG00000099985	OSM	0.0226559	0.338468	0.920528	0.0707878	2.46845	0.0308768	0.0114141	-0.335791	1	0.00562637	-0.988015	0.963312	0.0135006	-0.382472	1	0.00302062	-2.03865	0.153107
ENSG00000174788	PCP2	0	-1.30789	0.626837	0.0101125	2.46845	0.573373	0.0114141	2.66421	0.472325	0	0.471417	1	0	-0.382472	1	0.00302062	0.68382	1
ENSG00000100311	PDGFB	0.00205963	-0.0448605	1	0.0101125	2.46845	0.573373	0	0.494284	1	0	0.471417	1	0.00675031	1.78745	0.660232	0	-0.579214	0.854633
ENSG00000121577	POPDC2	0.00205963	-0.0448605	1	0.0101125	2.46845	0.573373	0.00570707	1.75732	0.925402	0.00562637	1.73445	0.893552	0	-0.382472	1	0	-0.579214	0.8631
ENSG00000169435	RASSF6	0	-1.30789	0.626837	0.0101125	2.46845	0.573373	0.00570707	1.75732	0.925402	0	0.471417	1	0.00675031	1.78745	0.660232	0	-0.579214	0.854633
ENSG00000179240	RP11-111M22.2	0.00205963	-0.0448605	1	0.0101125	2.46845	0.573951	0.00570707	1.75732	0.925402	0	0.471417	1	0	-0.382472	1	0.00302062	0.68382	1
ENSG00000204055	RP11-247A12.2	0	-1.30789	0.626837	0.0101125	2.46845	0.573373	0.00570707	1.75732	0.925402	0	0.471417	1	0.00675031	1.78745	0.660232	0	-0.579214	0.854633
ENSG00000271964	RP11-415F23.2	0	-2.42337	0.164034	0.0252814	2.46845	0.233907	0	-0.621193	1	0.0281319	2.64134	0.156074	0.00675031	0.328022	1	0	-1.69469	0.38066
ENSG00000267801	RP11-552F3.9	0	-1.30789	0.626837	0.0101125	2.46845	0.573373	0	0.494284	1	0	0.471417	1	0.00337516	0.880563	1	0.00604123	1.59071	0.469778
ENSG00000248318	RP11-713M15.1	0	-1.30789	0.69001	0.0101125	2.46845	0.591664	0	0.494284	1	0	0.471417	1	0.0101255	2.61753	0.340934	0	-0.579214	1
ENSG00000269226	RP11-722G7.1	0.00205963	-0.0448605	1	0.0101125	2.46845	0.587855	0	0.494284	1	0.00562637	1.73445	0.887266	0.00337516	0.880563	1	0	-0.579214	0.87771
ENSG00000261693	RP13-467H17.1	0	-1.30789	0.680396	0.0101125	2.46845	0.588964	0.0114141	2.66421	0.475462	0	0.471417	1	0.00337516	0.880563	1	0	-0.579214	0.878271
ENSG00000230177	RP5-1112D6.4	0.00411926	0.86203	0.91096	0.0101125	2.46845	0.583533	0	0.494284	1	0	0.471417	1	0	-0.382472	1	0.00302062	0.68382	1
ENSG00000040608	RTN4R	0	-1.30789	0.634293	0.0101125	2.46845	0.573373	0.0114141	2.66421	0.4746	0	0.471417	1	0	-0.382472	1	0.00302062	0.68382	1
ENSG00000133488	SEC14L4	0.00205963	-0.0448605	1	0.0101125	2.46845	0.588964	0	0.494284	1	0	0.471417	1	0.00337516	0.880563	1	0.00302062	0.68382	1
ENSG00000130768	SMPDL3B	0.00205963	-0.0448605	1	0.0101125	2.46845	0.573373	0.00570707	1.75732	0.925402	0.00562637	1.73445	0.893552	0	-0.382472	1	0	-0.579214	0.854633
ENSG00000173825	TIGD3	0	-1.30789	0.626837	0.0101125	2.46845	0.573373	0.00570707	1.75732	0.925402	0	0.471417	1	0.00337516	0.880563	1	0.00302062	0.68382	1
ENSG00000117586	TNFSF4	0	-1.30789	0.652014	0.0101125	2.46845	0.575413	0.00570707	1.75732	0.925402	0	0.471417	1	0.00337516	0.880563	1	0.00302062	0.68382	1
ENSG00000036672	USP2	0	-1.30789	1	0.0101125	2.46845	0.647437	0	0.494284	1	0	0.471417	1	0.00337516	0.880563	0.955879	0.00604123	1.59071	0.487257
ENSG00000186919	ZACN	0.00205963	-0.0448605	1	0.0101125	2.46845	0.573373	0	0.494284	1	0	0.471417	1	0.00337516	0.880563	1	0.00302062	0.68382	1
ENSG00000187792	ZNF70	0	-1.30789	0.641267	0.0101125	2.46845	0.573373	0.0114141	2.66421	0.4746	0	0.471417	1	0.00337516	0.880563	1	0	-0.579214	0.863474
ENSG00000182318	ZSCAN22	0	-1.30789	0.626837	0.0101125	2.46845	0.573373	0.0114141	2.66421	0.472325	0.00562637	1.73445	0.893552	0	-0.382472	1	0	-0.579214	0.854633
ENSG00000156804	FBXO32	0.0205963	-1.78706	0.00500283	0.21742	2.46028	2.75947e-05	0.0342424	-0.698361	0.922873	0.118154	1.17596	0.243232	0.0573777	-0.0369751	1	0.0120825	-2.28703	0.00344834
ENSG00000076706	MCAM	0.0144174	0.107143	1	0.0505627	2.43603	0.0225034	0	-1.56461	0.657486	0.00562637	-0.528583	1	0.0202509	0.761918	0.785634	0	-2.63811	0.0489331
ENSG00000272918	CTB-152G17.6	0.00205963	-1.8104	0.198487	0.0353939	2.42406	0.116625	0.0171212	1.17236	0.775216	0.0168791	1.14949	0.752757	0.0101255	0.2956	1	0	-2.16418	0.220226
ENSG00000256039	RP11-291B21.2	0	-4.53029	0.000323119	0.116294	2.42406	0.0178841	0	-2.72811	0.472325	0.0225055	-0.322132	1	0.0911292	2.15186	0.0126243	0.00302062	-2.77561	0.0413601
ENSG00000259826	RP11-467D6.1	0.00411926	-1.13797	0.501278	0.0353939	2.42406	0.0966869	0.0114141	0.664209	1	0.0168791	1.14949	0.751989	0.00675031	-0.212547	1	0.00302062	-1.08171	0.473618
ENSG00000163568	AIM2	0.00411926	-1.94532	0.0623919	0.0606753	2.414	0.0116435	0.00570707	-0.778735	0.922859	0	-1.85051	0.457488	0.0472522	2.10938	0.0107911	0	-2.90114	0.0193224
ENSG00000140092	FBLN5	0.00411926	-1.94532	0.103942	0.0606753	2.414	0.0326627	0.00570707	-0.778735	1	0.0393846	1.53282	0.360268	0.0202509	0.424883	1	0.00302062	-1.85223	0.184788
ENSG00000256092	RP13-942N8.1	0.00823852	-1.10144	0.38929	0.0606753	2.414	0.0192709	0.0171212	0.324359	1	0.0168791	0.301492	1	0.0168758	0.143597	1	0.00604123	-1.21664	0.322329
ENSG00000271254	AC240274.1	0.00617889	0.277068	1	0.0202251	2.39806	0.27802	0	-0.380185	1	0.00562637	0.734451	1	0.00337516	-0.119437	1	0.00302062	-0.31618	0.955868
ENSG00000162069	CCDC64B	0	-2.18236	0.301116	0.0202251	2.39806	0.329566	0	-0.380185	1	0.00562637	0.734451	1	0.0135006	1.71706	0.460284	0.00302062	-0.31618	0.974421
ENSG00000147912	FBXO10	0.00205963	-1.04486	0.645618	0.0202251	2.39806	0.337166	0	-0.380185	1	0	-0.403052	1	0.00675031	0.617528	1	0.00906185	1.00575	0.715058
ENSG00000167733	HSD11B1L	0.00205963	-1.04486	0.626837	0.0202251	2.39806	0.311725	0.00570707	0.757318	1	0.00562637	0.734451	1	0.00675031	0.617528	1	0.00302062	-0.31618	0.967579
ENSG00000105088	OLFM2	0.00205963	-1.04486	0.629605	0.0202251	2.39806	0.318449	0.00570707	0.757318	1	0.0168791	2.05638	0.460805	0.00337516	-0.119437	1	0	-1.45368	0.476729
ENSG00000021300	PLEKHB1	0.00205963	-2.18236	0.0760966	0.0455064	2.39806	0.0469623	0.0114141	0.271891	1	0.00562637	-0.403052	1	0.0270013	1.46553	0.352016	0.00302062	-1.45368	0.301238
ENSG00000168081	PNOC	0	-3.24649	0.00951291	0.0455064	2.39806	0.0371356	0	-1.44432	0.656113	0	-1.46718	0.633518	0.0202509	0.922383	0.760903	0.0211443	1.00575	0.391306
ENSG00000263089	RP11-166P13.4	0.00617889	0.277068	1	0.0202251	2.39806	0.27802	0.0114141	1.49428	0.777622	0	-0.403052	1	0.00337516	-0.119437	1	0	-1.45368	0.445206
ENSG00000259577	RP11-430B1.2	0	-2.18236	0.287806	0.0202251	2.39806	0.315212	0	-0.380185	1	0.0168791	2.05638	0.460805	0.0101255	1.20249	0.892087	0	-1.45368	0.473706
ENSG00000272690	RP11-803B1.8	0	-2.18236	0.297775	0.0202251	2.39806	0.327163	0.0114141	1.49428	0.777622	0.0112527	1.47142	0.75536	0	-1.25694	0.892087	0.00604123	0.420786	1
ENSG00000259818	RP5-1024G6.7	0	-2.18236	0.297282	0.0202251	2.39806	0.325881	0.0114141	1.49428	0.777622	0.0112527	1.47142	0.75536	0.00675031	0.617528	1	0	-1.45368	0.481657
ENSG00000066923	STAG3	0.0123578	-1.6435	0.0499905	0.121351	2.39806	0.00218893	0.0342424	0.158681	1	0.0787692	1.47142	0.221175	0.0135006	-1.25694	0.470493	0.0120825	-1.45368	0.145443
ENSG00000104427	ZC2HC1A	0.0102982	1.27707	0.453312	0.0202251	2.39806	0.287157	0	-0.380185	1	0	-0.403052	1	0	-1.25694	0.702974	0.00302062	-0.31618	0.959635
ENSG00000186446	ZNF501	0	-2.18236	0.267632	0.0202251	2.39806	0.291714	0.0228283	2.59382	0.194484	0.0112527	1.47142	0.75536	0	-1.25694	0.706351	0	-1.45368	0.456444
ENSG00000267454	ZNF582-AS1	0	-2.18236	0.302841	0.0202251	2.39806	0.331513	0.0228283	2.59382	0.230898	0.00562637	0.734451	1	0	-1.25694	0.892087	0.00302062	-0.31618	0.974776
ENSG00000157890	MEGF11	0.00205963	-1.62982	0.321626	0.0303376	2.36892	0.160701	0.0228283	1.81621	0.443698	0.00562637	0.149489	1	0.00675031	-0.0199016	1	0.00302062	-0.901142	0.613202
ENSG00000180035	ZNF48	0	-2.72293	0.0717186	0.0303376	2.36892	0.15749	0.0171212	1.37881	0.683993	0	-0.94362	0.901579	0.00675031	-0.0199016	1	0.0120825	0.742714	0.810739
ENSG00000233559	AC016831.7	0.0247156	-1.94136	0.000932499	0.273039	2.36107	1.82839e-05	0.0570707	-0.403836	1	0.118154	0.708456	0.599274	0.11138	0.646097	0.54096	0.00604123	-3.44271	2.11805e-05
ENSG00000188389	PDCD1	0.00411926	-3.4599	2.4906e-05	0.166857	2.35624	0.000753226	0	-3.27831	0.0719409	0.0225055	-0.907095	0.833655	0.141757	2.30683	7.4228e-05	0	-4.3518	0.000128274
ENSG00000277734	TRAC	0.0535504	-3.7246	1.0762e-16	1.84048	2.35358	1.74656e-08	0.102727	-2.44266	0.0043919	0.343209	-0.686392	0.710344	1.38044	1.96908	5.31382e-08	0.0362474	-4.07353	5.87069e-13
ENSG00000273888	FRMD6-AS1	0.00411926	-1.3859	0.34134	0.0404502	2.35297	0.092797	0.0285354	1.66421	0.419315	0.0225055	1.29084	0.618348	0	-2.18983	0.342981	0.00302062	-1.31618	0.394867
ENSG00000227486	RP13-188A5.1	0.00411926	-1.3859	0.301787	0.0404502	2.35297	0.0639534	0.0171212	0.909321	0.979492	0.0112527	0.393415	1	0.0168758	0.787453	0.873289	0	-2.38657	0.0938262
ENSG00000273319	RP11-138A9.2	0.0267752	-2.32497	5.62309e-05	0.374164	2.34412	2.49889e-05	0.131263	0.342281	0.974336	0.140659	0.453038	0.831605	0.148507	0.575403	0.58336	0.00906185	-3.4861	1.00354e-05
ENSG00000127152	BCL11B	0.0144174	-2.47782	9.60785e-05	0.232588	2.32955	5.56275e-05	0.079899	0.327926	1	0.0843956	0.412523	0.916991	0.108005	0.871846	0.313399	0	-4.83974	1.71974e-06
ENSG00000115604	IL18R1	0.0185367	-1.61046	0.028324	0.166857	2.3271	0.00056916	0.0627778	0.494284	0.925402	0.0506374	0.168854	1	0.064128	0.524419	0.801081	0.00302062	-3.3518	0.000632588
ENSG00000167286	CD3D	0.0659082	-3.24839	8.36426e-14	1.61295	2.31972	3.53614e-08	0.0627778	-2.94497	0.000670533	0.258813	-0.932063	0.470417	1.25893	2.03858	1.53602e-08	0.0302062	-4.14584	6.40963e-13
ENSG00000268564	AC003956.1	0.00411926	1.86203	0.48695	0.00505627	2.29853	0.864918	0	1.07925	1	0	1.05638	1	0	0.202491	1	0	0.00574822	1
ENSG00000266933	AC005775.2	0.00205963	0.692105	1	0.00505627	2.29853	0.857991	0.00570707	2.49428	0.772495	0	1.05638	1	0	0.202491	1	0	0.00574822	1
ENSG00000267205	AC005954.4	0	-0.722932	0.853134	0.00505627	2.29853	0.864918	0	1.07925	1	0	1.05638	1	0.00337516	1.61753	0.892087	0.00302062	1.42079	0.734962
ENSG00000223911	AC009480.3	0	-0.722932	1	0.00505627	2.29853	0.841257	0	1.07925	1	0	1.05638	1	0.00337516	1.61753	0.862777	0.00302062	1.42079	0.682056
ENSG00000235522	AC009505.2	0	-0.722932	0.876143	0.00505627	2.29853	0.855912	0	1.07925	1	0.00562637	2.47142	0.748423	0.00337516	1.61753	0.884729	0	0.00574822	1
ENSG00000239920	AC015691.13	0.00205963	0.692105	1	0.00505627	2.29853	0.864918	0.00570707	2.49428	0.775364	0	1.05638	1	0	0.202491	1	0	0.00574822	1
ENSG00000224746	AC015987.1	0	-0.722932	0.865004	0.00505627	2.29853	0.864918	0	1.07925	1	0.00562637	2.47142	0.754158	0.00337516	1.61753	0.892087	0	0.00574822	1
ENSG00000233538	AC017104.2	0.00205963	0.692105	0.877026	0.00505627	2.29853	0.854932	0.00570707	2.49428	0.767874	0	1.05638	1	0	0.202491	1	0	0.00574822	1
ENSG00000206567	AC022007.5	0.00205963	0.692105	1	0.00505627	2.29853	0.860534	0.00570707	2.49428	0.775216	0	1.05638	1	0	0.202491	1	0	0.00574822	1
ENSG00000268093	AC022154.7	0	-0.722932	0.864926	0.00505627	2.29853	0.864918	0.00570707	2.49428	0.775364	0	1.05638	1	0.00337516	1.61753	0.892087	0	0.00574822	1
ENSG00000236833	AC024560.2	0.00205963	0.692105	0.876909	0.00505627	2.29853	0.854857	0	1.07925	1	0.00562637	2.47142	0.745298	0	0.202491	1	0	0.00574822	1
ENSG00000232164	AC092669.3	0.00205963	0.692105	1	0.00505627	2.29853	0.864918	0	1.07925	1	0	1.05638	1	0.00337516	1.61753	0.892087	0	0.00574822	1
ENSG00000183889	AC138969.4	0.00205963	0.692105	1	0.00505627	2.29853	0.864918	0.00570707	2.49428	0.775364	0	1.05638	1	0	0.202491	1	0	0.00574822	1
ENSG00000173567	ADGRF3	0	-0.722932	0.876214	0.00505627	2.29853	0.855912	0	1.07925	1	0	1.05638	1	0.00675031	2.78745	0.45248	0	0.00574822	1
ENSG00000170425	ADORA2B	0.00205963	0.692105	1	0.00505627	2.29853	0.864918	0	1.07925	1	0	1.05638	1	0.00337516	1.61753	0.892087	0	0.00574822	1
ENSG00000111863	ADTRP	0	-1.89286	0.34134	0.0151688	2.29853	0.446654	0	-0.0906786	1	0	-0.113545	1	0.0101255	1.61753	0.58336	0.00604123	0.783356	0.912842
ENSG00000280273	AF131216.1	0.00205963	0.692105	1	0.00505627	2.29853	0.864918	0	1.07925	1	0	1.05638	1	0.00337516	1.61753	0.892087	0	0.00574822	1
ENSG00000154856	APCDD1	0.00411926	1.86203	0.48695	0.00505627	2.29853	0.864918	0	1.07925	1	0	1.05638	1	0	0.202491	1	0	0.00574822	1
ENSG00000177191	B3GNT8	0.0185367	1.27707	0.303237	0.0353939	2.29853	0.147508	0	-1.16868	0.976266	0	-1.19155	0.947989	0.00675031	-0.30001	1	0	-2.24218	0.159393
ENSG00000256806	C17orf100	0.00205963	0.692105	1	0.00505627	2.29853	0.864918	0	1.07925	1	0	1.05638	1	0.00337516	1.61753	0.892087	0	0.00574822	1
ENSG00000125319	C17orf53	0	-0.722932	0.853134	0.00505627	2.29853	0.864918	0.00570707	2.49428	0.775364	0	1.05638	1	0.00337516	1.61753	0.892087	0	0.00574822	1
ENSG00000119147	C2orf40	0.00205963	0.692105	1	0.00505627	2.29853	0.864918	0	1.07925	1	0	1.05638	1	0	0.202491	1	0.00302062	1.42079	0.734962
ENSG00000169085	C8orf46	0	-0.722932	0.853134	0.00505627	2.29853	0.864918	0	1.07925	1	0	1.05638	1	0	0.202491	1	0.00604123	2.59071	0.240596
ENSG00000154040	CABYR	0	-0.722932	0.867704	0.00505627	2.29853	0.864918	0	1.07925	1	0.00562637	2.47142	0.753535	0	0.202491	1	0.00302062	1.42079	0.727907
ENSG00000141527	CARD14	0.00411926	1.86203	0.487203	0.00505627	2.29853	0.864918	0	1.07925	1	0	1.05638	1	0	0.202491	1	0	0.00574822	1
ENSG00000280670	CCDC163P	0.00205963	0.692105	1	0.00505627	2.29853	0.857991	0.00570707	2.49428	0.77169	0	1.05638	1	0	0.202491	1	0	0.00574822	1
ENSG00000141519	CCDC40	0.00205963	0.692105	1	0.00505627	2.29853	0.864918	0	1.07925	1	0	1.05638	1	0.00337516	1.61753	0.892087	0	0.00574822	1
ENSG00000205476	CCDC85C	0.00205963	-0.722932	0.79026	0.0151688	2.29853	0.475823	0	-0.0906786	1	0.00562637	1.05638	1	0.00337516	0.202491	1	0.00604123	0.783356	0.921452
ENSG00000256164	CCND2-AS1	0.00205963	0.692105	1	0.00505627	2.29853	0.864918	0.00570707	2.49428	0.775364	0	1.05638	1	0	0.202491	1	0	0.00574822	1
ENSG00000134256	CD101	0.00823852	1.27707	0.562982	0.0151688	2.29853	0.458192	0	-0.0906786	1	0	-0.113545	1	0	-0.967434	0.856328	0.00302062	0.00574822	1
ENSG00000185267	CDNF	0.00205963	0.692105	0.873389	0.00505627	2.29853	0.852661	0	1.07925	1	0	1.05638	1	0	0.202491	1	0.00302062	1.42079	0.699729
ENSG00000008300	CELSR3	0.00205963	0.692105	1	0.00505627	2.29853	0.864918	0	1.07925	1	0	1.05638	1	0	0.202491	1	0.00302062	1.42079	0.734962
ENSG00000213085	CFAP45	0.00205963	0.692105	1	0.00505627	2.29853	0.858262	0	1.07925	1	0.00562637	2.47142	0.751984	0	0.202491	1	0	0.00574822	1
ENSG00000154645	CHODL	0	-0.722932	0.853134	0.00505627	2.29853	0.864918	0	1.07925	1	0.00562637	2.47142	0.754158	0	0.202491	1	0.00302062	1.42079	0.734962
ENSG00000140932	CMTM2	0.00411926	1.86203	0.487789	0.00505627	2.29853	0.864918	0	1.07925	1	0	1.05638	1	0	0.202491	1	0	0.00574822	1
ENSG00000108821	COL1A1	0	-0.722932	0.87249	0.00505627	2.29853	0.857991	0.00570707	2.49428	0.771807	0.00562637	2.47142	0.751236	0	0.202491	1	0	0.00574822	1
ENSG00000214575	CPEB1	0	-0.722932	0.855309	0.00505627	2.29853	0.864918	0.00570707	2.49428	0.775364	0	1.05638	1	0.00337516	1.61753	0.892087	0	0.00574822	1
ENSG00000189149	CRYM-AS1	0.00205963	0.692105	1	0.00505627	2.29853	0.861626	0	1.07925	1	0.00562637	2.47142	0.751989	0	0.202491	1	0	0.00574822	1
ENSG00000279298	CTA-221G9.11	0	-0.722932	0.853134	0.00505627	2.29853	0.864918	0	1.07925	1	0	1.05638	1	0.00337516	1.61753	0.892087	0.00302062	1.42079	0.734962
ENSG00000267282	CTB-129P6.4	0.00205963	0.692105	1	0.00505627	2.29853	0.857991	0	1.07925	1	0	1.05638	1	0.00337516	1.61753	0.88738	0	0.00574822	1
ENSG00000269802	CTB-180A7.3	0	-0.722932	0.864254	0.00505627	2.29853	0.864918	0.00570707	2.49428	0.775364	0.00562637	2.47142	0.754158	0	0.202491	1	0	0.00574822	1
ENSG00000267147	CTC-548K16.1	0	-0.722932	0.853134	0.00505627	2.29853	0.864918	0.00570707	2.49428	0.775364	0.00562637	2.47142	0.754158	0	0.202491	1	0	0.00574822	1
ENSG00000261386	CTD-2012K14.6	0	-0.722932	1	0.00505627	2.29853	0.852661	0.00570707	2.49428	0.762832	0	1.05638	1	0.00337516	1.61753	0.8783	0	0.00574822	1
ENSG00000272382	CTD-2035E11.4	0	-0.722932	0.853134	0.00505627	2.29853	0.864918	0	1.07925	1	0.00562637	2.47142	0.754158	0.00337516	1.61753	0.892087	0	0.00574822	1
ENSG00000259363	CTD-2054N24.2	0	-0.722932	0.871432	0.00505627	2.29853	0.858262	0	1.07925	1	0	1.05638	1	0.00675031	2.78745	0.441153	0	0.00574822	1
ENSG00000259274	CTD-2501E16.2	0	-0.722932	1	0.00505627	2.29853	0.850377	0	1.07925	1	0	1.05638	1	0.00675031	2.78745	0.471168	0	0.00574822	1
ENSG00000262873	CTD-2561B21.11	0.00411926	-0.722932	0.698207	0.0252814	2.29853	0.227399	0.0171212	1.61981	0.604184	0.0168791	1.59695	0.590394	0	-1.60486	0.58336	0	-1.80161	0.240596
ENSG00000267033	CTD-2562J15.4	0	-0.722932	0.869913	0.00505627	2.29853	0.859886	0.00570707	2.49428	0.775085	0	1.05638	1	0.00337516	1.61753	0.890271	0	0.00574822	1
ENSG00000268744	CTD-3105H18.14	0.00205963	0.692105	1	0.00505627	2.29853	0.86124	0.00570707	2.49428	0.775364	0	1.05638	1	0	0.202491	1	0	0.00574822	1
ENSG00000173406	DAB1	0	-0.722932	0.867704	0.00505627	2.29853	0.861667	0	1.07925	1	0	1.05638	1	0	0.202491	1	0.00604123	2.59071	0.256924
ENSG00000109832	DDX25	0.00205963	0.692105	0.87079	0.00505627	2.29853	0.850243	0	1.07925	1	0	1.05638	1	0	0.202491	1	0.00302062	1.42079	0.693971
ENSG00000131080	EDA2R	0.00205963	0.692105	1	0.00505627	2.29853	0.864461	0	1.07925	1	0.00562637	2.47142	0.752757	0	0.202491	1	0	0.00574822	1
ENSG00000241404	EGFL8	0	-0.722932	0.853134	0.00505627	2.29853	0.864918	0	1.07925	1	0	1.05638	1	0.00675031	2.78745	0.408129	0	0.00574822	1
ENSG00000118402	ELOVL4	0	-0.722932	0.853134	0.00505627	2.29853	0.864918	0	1.07925	1	0	1.05638	1	0.00675031	2.78745	0.408129	0	0.00574822	1
ENSG00000165521	EML5	0	-0.722932	0.853134	0.00505627	2.29853	0.864918	0	1.07925	1	0	1.05638	1	0.00675031	2.78745	0.408129	0	0.00574822	1
ENSG00000178568	ERBB4	0	-0.722932	0.863457	0.00505627	2.29853	0.864918	0	1.07925	1	0	1.05638	1	0	0.202491	1	0.00604123	2.59071	0.249421
ENSG00000164283	ESM1	0	-0.722932	0.876143	0.00505627	2.29853	0.855912	0	1.07925	1	0	1.05638	1	0.00337516	1.61753	0.884729	0.00302062	1.42079	0.710119
ENSG00000184163	FAM132A	0.00205963	0.692105	1	0.00505627	2.29853	0.864918	0	1.07925	1	0.00562637	2.47142	0.754158	0	0.202491	1	0	0.00574822	1
ENSG00000182230	FAM153B	0.00411926	1.86203	0.48695	0.00505627	2.29853	0.864918	0	1.07925	1	0	1.05638	1	0	0.202491	1	0	0.00574822	1
ENSG00000215374	FAM66B	0	-0.722932	1	0.00505627	2.29853	0.852661	0.00570707	2.49428	0.76264	0.00562637	2.47142	0.739666	0	0.202491	1	0	0.00574822	1
ENSG00000255245	FXYD6-FXYD2	0	-0.722932	1	0.00505627	2.29853	0.852661	0	1.07925	1	0	1.05638	1	0	0.202491	1	0.00604123	2.59071	0.278264
ENSG00000088053	GP6	0	-0.722932	0.870117	0.00505627	2.29853	0.859886	0	1.07925	1	0.0112527	3.64134	0.293623	0	0.202491	1	0	0.00574822	1
ENSG00000113262	GRM6	0.00411926	1.86203	0.501832	0.00505627	2.29853	0.859595	0	1.07925	1	0	1.05638	1	0	0.202491	1	0	0.00574822	1
ENSG00000165905	GYLTL1B	0	-0.722932	0.853134	0.00505627	2.29853	0.864918	0	1.07925	1	0	1.05638	1	0.00675031	2.78745	0.408129	0	0.00574822	1
ENSG00000099284	H2AFY2	0.0102982	-0.385897	0.929075	0.0455064	2.29853	0.0478927	0	-1.50572	0.656113	0.00562637	-0.467182	1	0.0135006	0.202491	1	0.0120825	0.00574822	1
ENSG00000267719	HP09025	0.00205963	0.692105	0.877048	0.00505627	2.29853	0.854932	0	1.07925	1	0.00562637	2.47142	0.74598	0	0.202491	1	0	0.00574822	1
ENSG00000153976	HS3ST3A1	0.00411926	1.86203	0.48695	0.00505627	2.29853	0.864918	0	1.07925	1	0	1.05638	1	0	0.202491	1	0	0.00574822	1
ENSG00000005884	ITGA3	0	-1.89286	0.34134	0.0151688	2.29853	0.446654	0	-0.0906786	1	0	-0.113545	1	0.00337516	0.202491	1	0.0120825	2.00575	0.155799
ENSG00000166086	JAM3	0.0102982	1.86203	0.217312	0.0151688	2.29853	0.472458	0	-0.0906786	1	0	-0.113545	1	0	-0.967434	0.866554	0	-1.16418	0.640617
ENSG00000235488	JARID2-AS1	0.00205963	0.692105	1	0.00505627	2.29853	0.855655	0	1.07925	1	0.00562637	2.47142	0.747082	0	0.202491	1	0	0.00574822	1
ENSG00000272973	KB-1125A3.11	0.00205963	0.692105	1	0.00505627	2.29853	0.856069	0	1.07925	1	0.00562637	2.47142	0.749496	0	0.202491	1	0	0.00574822	1
ENSG00000253633	KB-1980E6.3	0	-0.722932	0.853134	0.00505627	2.29853	0.864918	0	1.07925	1	0	1.05638	1	0.00675031	2.78745	0.408129	0	0.00574822	1
ENSG00000162989	KCNJ3	0	-0.722932	0.869913	0.00505627	2.29853	0.859886	0	1.07925	1	0.0112527	3.64134	0.292438	0	0.202491	1	0	0.00574822	1
ENSG00000116014	KISS1R	0	-0.722932	0.872201	0.00505627	2.29853	0.857991	0	1.07925	1	0	1.05638	1	0.00675031	2.78745	0.442456	0	0.00574822	1
ENSG00000186231	KLHL32	0	-0.722932	0.853134	0.00505627	2.29853	0.864918	0.00570707	2.49428	0.775364	0.00562637	2.47142	0.754158	0	0.202491	1	0	0.00574822	1
ENSG00000089692	LAG3	0.00205963	-3.45085	0.000191161	0.106182	2.29853	0.00329278	0.00570707	-1.64867	0.4746	0.0168791	-0.616046	1	0.0810038	1.93946	0.00454991	0.00906185	-1.66668	0.0963487
ENSG00000233851	LATS2-AS1	0	-0.722932	0.873624	0.00505627	2.29853	0.857608	0	1.07925	1	0.00562637	2.47142	0.751236	0.00337516	1.61753	0.886872	0	0.00574822	1
ENSG00000260034	LCMT1-AS2	0.00205963	0.692105	1	0.00505627	2.29853	0.864918	0.00570707	2.49428	0.775364	0	1.05638	1	0	0.202491	1	0	0.00574822	1
ENSG00000153902	LGI4	0	-0.722932	0.858927	0.00505627	2.29853	0.864918	0	1.07925	1	0	1.05638	1	0	0.202491	1	0.00604123	2.59071	0.246286
ENSG00000258701	LINC00638	0.00205963	0.692105	1	0.00505627	2.29853	0.86124	0	1.07925	1	0	1.05638	1	0.00337516	1.61753	0.892087	0	0.00574822	1
ENSG00000233791	LINC01136	0.00411926	1.86203	0.504365	0.00505627	2.29853	0.857991	0	1.07925	1	0	1.05638	1	0	0.202491	1	0	0.00574822	1
ENSG00000227517	LINC01483	0.00205963	0.692105	1	0.00505627	2.29853	0.864918	0	1.07925	1	0.00562637	2.47142	0.754158	0	0.202491	1	0	0.00574822	1
ENSG00000186960	LINC01551	0.00411926	-1.22543	0.413722	0.0353939	2.29853	0.132906	0.0285354	1.85685	0.34111	0.00562637	-0.113545	1	0.00675031	-0.30001	1	0.00302062	-1.16418	0.49529
ENSG00000185565	LSAMP	0	-0.722932	0.853134	0.00505627	2.29853	0.864918	0	1.07925	1	0	1.05638	1	0.00675031	2.78745	0.408129	0	0.00574822	1
ENSG00000187391	MAGI2	0.00411926	1.86203	0.495666	0.00505627	2.29853	0.864918	0	1.07925	1	0	1.05638	1	0	0.202491	1	0	0.00574822	1
ENSG00000153898	MCOLN2	0.00823852	1.27707	0.55263	0.0151688	2.29853	0.446654	0	-0.0906786	1	0	-0.113545	1	0.00337516	0.202491	1	0	-1.16418	0.617389
ENSG00000181588	MEX3D	0.00411926	0.0546752	1	0.0151688	2.29853	0.446654	0.00570707	1.07925	1	0	-0.113545	1	0.00337516	0.202491	1	0.00302062	0.00574822	1
ENSG00000234883	MIR155HG	0.00205963	-1.42337	0.416769	0.0252814	2.29853	0.25545	0	-0.728109	1	0.0112527	1.05638	0.885646	0.0135006	1.20249	0.777141	0.00302062	-0.694691	0.787619
ENSG00000184454	NCMAP	0	-0.722932	0.870185	0.00505627	2.29853	0.859815	0	1.07925	1	0	1.05638	1	0	0.202491	1	0.00604123	2.59071	0.261493
ENSG00000165246	NLGN4Y	0.00205963	0.692105	1	0.00505627	2.29853	0.864503	0	1.07925	1	0	1.05638	1	0	0.202491	1	0.00302062	1.42079	0.726994
ENSG00000242349	NPPA-AS1	0.00205963	0.692105	1	0.00505627	2.29853	0.864918	0	1.07925	1	0	1.05638	1	0	0.202491	1	0.00302062	1.42079	0.734962
ENSG00000151623	NR3C2	0.00617889	0.692105	0.955111	0.0151688	2.29853	0.446654	0	-0.0906786	1	0	-0.113545	1	0	-0.967434	0.845472	0.00604123	0.783356	0.912842
ENSG00000175352	NRIP3	0.00205963	0.692105	1	0.00505627	2.29853	0.859815	0	1.07925	1	0	1.05638	1	0.00337516	1.61753	0.889938	0	0.00574822	1
ENSG00000169914	OTUD3	0.00823852	0.277068	1	0.0252814	2.29853	0.275039	0.0114141	1.07925	0.916384	0.00562637	0.35594	1	0.00337516	-0.497949	1	0	-1.80161	0.38623
ENSG00000158639	PAGE5	0	-0.722932	0.858458	0.00505627	2.29853	0.864918	0	1.07925	1	0	1.05638	1	0	0.202491	1	0.00604123	2.59071	0.245738
ENSG00000261485	PAN3-AS1	0.00205963	0.692105	1	0.00505627	2.29853	0.857991	0.00570707	2.49428	0.771573	0	1.05638	1	0	0.202491	1	0	0.00574822	1
ENSG00000100767	PAPLN	0.00205963	0.692105	1	0.00505627	2.29853	0.864918	0	1.07925	1	0	1.05638	1	0	0.202491	1	0.00302062	1.42079	0.734962
ENSG00000242265	PEG10	0	-0.722932	0.874383	0.00505627	2.29853	0.856684	0.00570707	2.49428	0.770881	0	1.05638	1	0	0.202491	1	0.00302062	1.42079	0.712273
ENSG00000243251	PGBD3	0.00411926	1.86203	0.501287	0.00505627	2.29853	0.859886	0	1.07925	1	0	1.05638	1	0	0.202491	1	0	0.00574822	1
ENSG00000234465	PINLYP	0	-0.722932	0.853134	0.00505627	2.29853	0.864918	0	1.07925	1	0	1.05638	1	0.00675031	2.78745	0.408129	0	0.00574822	1
ENSG00000134627	PIWIL4	0.00205963	0.692105	1	0.00505627	2.29853	0.864918	0.00570707	2.49428	0.775364	0	1.05638	1	0	0.202491	1	0	0.00574822	1
ENSG00000174348	PODN	0	-0.722932	0.867704	0.00505627	2.29853	0.864918	0.00570707	2.49428	0.775364	0.00562637	2.47142	0.753484	0	0.202491	1	0	0.00574822	1
ENSG00000132000	PODNL1	0.00411926	1.86203	0.504386	0.00505627	2.29853	0.857991	0	1.07925	1	0	1.05638	1	0	0.202491	1	0	0.00574822	1
ENSG00000146250	PRSS35	0	-1.89286	0.415939	0.0151688	2.29853	0.506011	0	-0.0906786	1	0	-0.113545	1	0.0135006	2.20249	0.327094	0.00302062	0.00574822	1
ENSG00000196090	PTPRT	0.00411926	1.86203	0.512364	0.00505627	2.29853	0.854789	0	1.07925	1	0	1.05638	1	0	0.202491	1	0	0.00574822	1
ENSG00000172819	RARG	0.00205963	-1.42337	0.386377	0.0252814	2.29853	0.226029	0.00570707	0.378807	1	0.00562637	0.35594	1	0.0168758	1.61753	0.387344	0	-1.80161	0.239672
ENSG00000170667	RASA4B	0	-1.89286	0.397255	0.0151688	2.29853	0.49234	0	-0.0906786	1	0	-0.113545	1	0.0168758	2.78745	0.117889	0	-1.16418	0.658361
ENSG00000169629	RGPD8	0.00205963	0.692105	1	0.00505627	2.29853	0.864918	0	1.07925	1	0	1.05638	1	0.00337516	1.61753	0.892087	0	0.00574822	1
ENSG00000127074	RGS13	0.00205963	0.692105	1	0.00505627	2.29853	0.864918	0	1.07925	1	0	1.05638	1	0.00337516	1.61753	0.892087	0	0.00574822	1
ENSG00000107018	RLN1	0	-0.722932	0.865614	0.00505627	2.29853	0.864918	0.00570707	2.49428	0.775364	0	1.05638	1	0.00337516	1.61753	0.892087	0	0.00574822	1
ENSG00000237429	RP1-159A19.4	0	-0.722932	0.869913	0.00505627	2.29853	0.859886	0	1.07925	1	0	1.05638	1	0.00675031	2.78745	0.436793	0	0.00574822	1
ENSG00000270659	RP11-105N14.1	0	-0.722932	0.87274	0.00505627	2.29853	0.857991	0.00570707	2.49428	0.771741	0.00562637	2.47142	0.751236	0	0.202491	1	0	0.00574822	1
ENSG00000271643	RP11-10C24.3	0	-0.722932	0.868895	0.00505627	2.29853	0.86093	0.00570707	2.49428	0.775216	0	1.05638	1	0.00337516	1.61753	0.891611	0	0.00574822	1
ENSG00000255121	RP11-110I1.12	0	-0.722932	0.853134	0.00505627	2.29853	0.864918	0	1.07925	1	0.0112527	3.64134	0.256719	0	0.202491	1	0	0.00574822	1
ENSG00000274979	RP11-1143G9.5	0.00205963	-2.24649	0.0654432	0.0455064	2.29853	0.074116	0.0171212	0.686929	1	0.0168791	0.664062	1	0.0236261	1.11503	0.565129	0	-2.57921	0.0942568
ENSG00000236305	RP11-126L15.4	0	-0.722932	0.853134	0.00505627	2.29853	0.864918	0	1.07925	1	0	1.05638	1	0.00675031	2.78745	0.408129	0	0.00574822	1
ENSG00000271204	RP11-138A9.1	0.0617889	-0.779963	0.209843	0.318545	2.29853	8.31509e-06	0.079899	-0.193772	1	0.090022	-0.016029	1	0.0945044	0.0270488	1	0.0211443	-2.24218	0.000733477
ENSG00000277476	RP11-147L13.13	0.00205963	0.692105	1	0.00505627	2.29853	0.86008	0	1.07925	1	0	1.05638	1	0	0.202491	1	0.00302062	1.42079	0.721194
ENSG00000263394	RP11-160E2.19	0.00411926	1.86203	0.48695	0.00505627	2.29853	0.864918	0	1.07925	1	0	1.05638	1	0	0.202491	1	0	0.00574822	1
ENSG00000240152	RP11-16N2.1	0.00205963	0.692105	1	0.00505627	2.29853	0.864918	0	1.07925	1	0.00562637	2.47142	0.754158	0	0.202491	1	0	0.00574822	1
ENSG00000271427	RP11-188D8.1	0	-0.722932	0.874637	0.00505627	2.29853	0.856069	0.00570707	2.49428	0.770618	0	1.05638	1	0.00337516	1.61753	0.885225	0	0.00574822	1
ENSG00000260367	RP11-264B17.4	0.00205963	0.692105	1	0.00505627	2.29853	0.864918	0	1.07925	1	0	1.05638	1	0.00337516	1.61753	0.892087	0	0.00574822	1
ENSG00000261684	RP11-265N6.1	0	-0.722932	0.867704	0.00505627	2.29853	0.862151	0.0114141	3.66421	0.28824	0	1.05638	1	0	0.202491	1	0	0.00574822	1
ENSG00000274987	RP11-295I5.3	0	-0.722932	0.853134	0.00505627	2.29853	0.864918	0	1.07925	1	0.00562637	2.47142	0.754158	0.00337516	1.61753	0.892087	0	0.00574822	1
ENSG00000269946	RP11-2B6.3	0.00205963	0.692105	1	0.00505627	2.29853	0.855912	0.00570707	2.49428	0.76975	0	1.05638	1	0	0.202491	1	0	0.00574822	1
ENSG00000274678	RP11-2C24.7	0	-0.722932	0.874393	0.00505627	2.29853	0.856673	0	1.07925	1	0	1.05638	1	0.00675031	2.78745	0.448583	0	0.00574822	1
ENSG00000234222	RP11-315I20.1	0	-1.89286	0.385813	0.0151688	2.29853	0.483045	0	-0.0906786	1	0.00562637	1.05638	1	0.0135006	2.20249	0.302446	0	-1.16418	0.650452
ENSG00000259287	RP11-3D4.2	0	-0.722932	0.867704	0.00505627	2.29853	0.861144	0	1.07925	1	0.00562637	2.47142	0.751989	0.00337516	1.61753	0.892087	0	0.00574822	1
ENSG00000263220	RP11-420A6.2	0	-0.722932	0.87249	0.00505627	2.29853	0.857991	0.00570707	2.49428	0.771807	0.00562637	2.47142	0.751236	0	0.202491	1	0	0.00574822	1
ENSG00000273312	RP11-425A6.5	0	-0.722932	0.856885	0.00505627	2.29853	0.864918	0	1.07925	1	0.00562637	2.47142	0.754158	0.00337516	1.61753	0.892087	0	0.00574822	1
ENSG00000271200	RP11-430G17.3	0.00205963	0.692105	1	0.00505627	2.29853	0.86008	0	1.07925	1	0.00562637	2.47142	0.751989	0	0.202491	1	0	0.00574822	1
ENSG00000238058	RP11-432J22.2	0.00205963	0.692105	1	0.00505627	2.29853	0.864918	0	1.07925	1	0	1.05638	1	0	0.202491	1	0.00302062	1.42079	0.728952
ENSG00000229388	RP11-442N24__B.1	0.00205963	0.692105	1	0.00505627	2.29853	0.855914	0	1.07925	1	0	1.05638	1	0.00337516	1.61753	0.884729	0	0.00574822	1
ENSG00000273151	RP11-449P15.2	0.00205963	0.692105	1	0.00505627	2.29853	0.864918	0.00570707	2.49428	0.775364	0	1.05638	1	0	0.202491	1	0	0.00574822	1
ENSG00000266718	RP11-466A19.1	0	-0.722932	0.869292	0.00505627	2.29853	0.860534	0.00570707	2.49428	0.775216	0	1.05638	1	0	0.202491	1	0.00302062	1.42079	0.721758
ENSG00000263859	RP11-498C9.16	0.00205963	0.692105	1	0.00505627	2.29853	0.864918	0	1.07925	1	0	1.05638	1	0.00337516	1.61753	0.892087	0	0.00574822	1
ENSG00000275450	RP11-4L24.3	0	-0.722932	0.85761	0.00505627	2.29853	0.864918	0.00570707	2.49428	0.775364	0.00562637	2.47142	0.754158	0	0.202491	1	0	0.00574822	1
ENSG00000259776	RP11-544D21.2	0.00205963	0.692105	1	0.00505627	2.29853	0.864918	0.00570707	2.49428	0.775364	0	1.05638	1	0	0.202491	1	0	0.00574822	1
ENSG00000229717	RP11-556N4.1	0.00411926	1.86203	0.493119	0.00505627	2.29853	0.864918	0	1.07925	1	0	1.05638	1	0	0.202491	1	0	0.00574822	1
ENSG00000260495	RP11-55K13.1	0	-0.722932	0.853134	0.00505627	2.29853	0.864918	0.00570707	2.49428	0.775364	0	1.05638	1	0.00337516	1.61753	0.892087	0	0.00574822	1
ENSG00000271888	RP11-560J1.2	0.00411926	1.86203	0.48695	0.00505627	2.29853	0.864918	0	1.07925	1	0	1.05638	1	0	0.202491	1	0	0.00574822	1
ENSG00000258168	RP11-588H23.3	0.00617889	0.692105	0.961647	0.0151688	2.29853	0.462675	0	-0.0906786	1	0	-0.113545	1	0.00675031	0.980098	1	0	-1.16418	0.632365
ENSG00000282885	RP11-596C23.6	0	-0.722932	0.863528	0.00505627	2.29853	0.864918	0.0114141	3.66421	0.276665	0	1.05638	1	0	0.202491	1	0	0.00574822	1
ENSG00000259291	RP11-617F23.1	0.00205963	0.692105	1	0.00505627	2.29853	0.864918	0.00570707	2.49428	0.775364	0	1.05638	1	0	0.202491	1	0	0.00574822	1
ENSG00000261759	RP11-626G11.3	0.00205963	0.692105	1	0.00505627	2.29853	0.864918	0	1.07925	1	0	1.05638	1	0	0.202491	1	0.00302062	1.42079	0.732547
ENSG00000260526	RP11-73K9.2	0	-0.722932	0.873334	0.00505627	2.29853	0.857991	0.00570707	2.49428	0.771639	0.00562637	2.47142	0.751236	0	0.202491	1	0	0.00574822	1
ENSG00000255320	RP11-755F10.1	0	-0.722932	0.869292	0.00505627	2.29853	0.860518	0	1.07925	1	0.00562637	2.47142	0.751989	0.00337516	1.61753	0.890896	0	0.00574822	1
ENSG00000240211	RP11-758P17.3	0	-0.722932	0.856576	0.00505627	2.29853	0.864918	0	1.07925	1	0.00562637	2.47142	0.754158	0.00337516	1.61753	0.892087	0	0.00574822	1
ENSG00000272525	RP11-79P5.9	0	-0.722932	1	0.00505627	2.29853	0.840074	0	1.07925	1	0	1.05638	1	0.00675031	2.78745	0.487182	0	0.00574822	1
ENSG00000266456	RP11-806L2.2	0	-0.722932	1	0.00505627	2.29853	0.852661	0	1.07925	1	0.0112527	3.64134	0.328754	0	0.202491	1	0	0.00574822	1
ENSG00000256448	RP11-809N8.4	0.00411926	1.86203	0.511965	0.00505627	2.29853	0.854789	0	1.07925	1	0	1.05638	1	0	0.202491	1	0	0.00574822	1
ENSG00000273816	RP11-85B7.5	0.00205963	0.692105	0.87543	0.00505627	2.29853	0.854789	0	1.07925	1	0	1.05638	1	0	0.202491	1	0.00302062	1.42079	0.704402
ENSG00000255321	RP11-91I20.4	0	-0.722932	0.853134	0.00505627	2.29853	0.864918	0.00570707	2.49428	0.775364	0.00562637	2.47142	0.754158	0	0.202491	1	0	0.00574822	1
ENSG00000259138	RP11-950C14.7	0	-0.722932	0.870041	0.00505627	2.29853	0.859886	0	1.07925	1	0	1.05638	1	0.00675031	2.78745	0.437451	0	0.00574822	1
ENSG00000258430	RP11-982M15.2	0	-0.722932	1	0.00505627	2.29853	0.852661	0	1.07925	1	0.00562637	2.47142	0.737448	0	0.202491	1	0.00302062	1.42079	0.698424
ENSG00000271754	RP3-337H4.9	0	-0.722932	0.876613	0.00505627	2.29853	0.855912	0.00570707	2.49428	0.76975	0	1.05638	1	0.00337516	1.61753	0.884506	0	0.00574822	1
ENSG00000261251	RP3-388M5.9	0	-0.722932	0.867704	0.00505627	2.29853	0.862433	0	1.07925	1	0.0112527	3.64134	0.282984	0	0.202491	1	0	0.00574822	1
ENSG00000236324	RP3-403L10.3	0.00205963	0.692105	1	0.00505627	2.29853	0.859886	0	1.07925	1	0.00562637	2.47142	0.751989	0	0.202491	1	0	0.00574822	1
ENSG00000272841	RP3-428L16.2	0	-0.722932	0.870288	0.00505627	2.29853	0.859814	0	1.07925	1	0.00562637	2.47142	0.751989	0.00337516	1.61753	0.88966	0	0.00574822	1
ENSG00000236266	RP3-467L1.4	0	-0.722932	0.853134	0.00505627	2.29853	0.864918	0.00570707	2.49428	0.775364	0.00562637	2.47142	0.754158	0	0.202491	1	0	0.00574822	1
ENSG00000258944	RP4-647C14.3	0.00205963	0.692105	1	0.00505627	2.29853	0.864918	0	1.07925	1	0	1.05638	1	0	0.202491	1	0.00302062	1.42079	0.734962
ENSG00000272874	RP5-1103G7.10	0	-0.722932	0.853134	0.00505627	2.29853	0.864918	0.00570707	2.49428	0.775364	0	1.05638	1	0.00337516	1.61753	0.892087	0	0.00574822	1
ENSG00000269902	RP6-99M1.3	0.00205963	0.692105	1	0.00505627	2.29853	0.864918	0	1.07925	1	0.00562637	2.47142	0.754158	0	0.202491	1	0	0.00574822	1
ENSG00000103494	RPGRIP1L	0	-1.89286	0.34134	0.0151688	2.29853	0.446654	0.00570707	1.07925	1	0	-0.113545	1	0.0101255	1.61753	0.58336	0.00302062	0.00574822	1
ENSG00000140986	RPL3L	0.00205963	0.692105	1	0.00505627	2.29853	0.864918	0.00570707	2.49428	0.775364	0	1.05638	1	0	0.202491	1	0	0.00574822	1
ENSG00000172426	RSPH9	0	-0.722932	1	0.00505627	2.29853	0.838127	0	1.07925	1	0	1.05638	1	0.00337516	1.61753	0.860735	0.00302062	1.42079	0.677877
ENSG00000188011	RTP5	0	-2.53029	0.183801	0.0252814	2.29853	0.283866	0	-0.728109	1	0.0112527	1.05638	0.878977	0.0202509	2.00985	0.229452	0	-1.80161	0.395114
ENSG00000130561	SAG	0.00205963	0.692105	1	0.00505627	2.29853	0.857991	0.00570707	2.49428	0.77178	0	1.05638	1	0	0.202491	1	0	0.00574822	1
ENSG00000130590	SAMD10	0.00205963	-0.722932	0.77505	0.0151688	2.29853	0.446654	0	-0.0906786	1	0.0112527	1.83399	0.647822	0.00337516	0.202491	1	0.00302062	0.00574822	1
ENSG00000196876	SCN8A	0	-0.722932	1	0.00505627	2.29853	0.841257	0	1.07925	1	0	1.05638	1	0	0.202491	1	0.00604123	2.59071	0.296605
ENSG00000168447	SCNN1B	0	-0.722932	0.853134	0.00505627	2.29853	0.864918	0	1.07925	1	0	1.05638	1	0.00337516	1.61753	0.892087	0.00302062	1.42079	0.734962
ENSG00000180592	SKIDA1	0.00205963	0.692105	1	0.00505627	2.29853	0.864918	0	1.07925	1	0	1.05638	1	0	0.202491	1	0.00302062	1.42079	0.734962
ENSG00000099960	SLC7A4	0.00205963	0.692105	1	0.00505627	2.29853	0.864918	0	1.07925	1	0	1.05638	1	0.00337516	1.61753	0.892087	0	0.00574822	1
ENSG00000112320	SOBP	0	-2.53029	0.0846686	0.0252814	2.29853	0.214934	0.0228283	2.07925	0.326037	0.00562637	0.35594	1	0.00337516	-0.497949	1	0.00604123	0.00574822	1
ENSG00000179954	SSC5D	0	-0.722932	0.867704	0.00505627	2.29853	0.863787	0.00570707	2.49428	0.775364	0	1.05638	1	0.00337516	1.61753	0.892087	0	0.00574822	1
ENSG00000123096	SSPN	0	-2.97086	0.0284595	0.0353939	2.29853	0.101302	0	-1.16868	0.775364	0.00562637	-0.113545	1	0.0270013	1.91298	0.112172	0.00604123	-0.496752	0.843734
ENSG00000254995	STX16-NPEPL1	0.00205963	0.692105	0.876741	0.00505627	2.29853	0.854857	0.00570707	2.49428	0.767183	0	1.05638	1	0	0.202491	1	0	0.00574822	1
ENSG00000166111	SVOP	0	-0.722932	0.867704	0.00505627	2.29853	0.864918	0	1.07925	1	0	1.05638	1	0.00675031	2.78745	0.426328	0	0.00574822	1
ENSG00000103534	TMC5	0	-0.722932	0.853134	0.00505627	2.29853	0.864918	0.00570707	2.49428	0.775364	0	1.05638	1	0.00337516	1.61753	0.892087	0	0.00574822	1
ENSG00000251201	TMED7-TICAM2	0.00205963	0.692105	1	0.00505627	2.29853	0.859886	0	1.07925	1	0.00562637	2.47142	0.751989	0	0.202491	1	0	0.00574822	1
ENSG00000171368	TPPP	0.00205963	0.692105	1	0.00505627	2.29853	0.861144	0	1.07925	1	0	1.05638	1	0	0.202491	1	0.00302062	1.42079	0.723337
ENSG00000211699	TRGV3	0	-0.722932	0.862625	0.00505627	2.29853	0.864918	0	1.07925	1	0	1.05638	1	0.00337516	1.61753	0.892087	0.00302062	1.42079	0.73162
ENSG00000211698	TRGV4	0	-0.722932	0.87079	0.00505627	2.29853	0.858343	0.00570707	2.49428	0.773971	0	1.05638	1	0.00337516	1.61753	0.889554	0	0.00574822	1
ENSG00000149292	TTC12	0.00205963	-0.722932	0.77505	0.0151688	2.29853	0.446654	0	-0.0906786	1	0	-0.113545	1	0.0101255	1.61753	0.58336	0.00302062	0.00574822	1
ENSG00000133985	TTC9	0.00617889	-0.182364	1	0.0252814	2.29853	0.213795	0.00570707	0.378807	1	0	-0.750975	0.887266	0.0101255	0.743059	0.959343	0.00302062	-0.694691	0.759878
ENSG00000229236	TTTY10	0.00205963	0.692105	1	0.00505627	2.29853	0.861311	0	1.07925	1	0.00562637	2.47142	0.751989	0	0.202491	1	0	0.00574822	1
ENSG00000167614	TTYH1	0	-0.722932	0.874901	0.00505627	2.29853	0.856032	0	1.07925	1	0.00562637	2.47142	0.749322	0.00337516	1.61753	0.88505	0	0.00574822	1
ENSG00000164440	TXLNB	0.00617889	0.692105	0.958944	0.0151688	2.29853	0.458192	0.00570707	1.07925	1	0	-0.113545	1	0.00337516	0.202491	1	0	-1.16418	0.625478
ENSG00000246922	UBAP1L	0.00205963	0.692105	1	0.00505627	2.29853	0.864918	0.00570707	2.49428	0.775364	0	1.05638	1	0	0.202491	1	0	0.00574822	1
ENSG00000232354	VIPR1-AS1	0.00205963	0.692105	1	0.00505627	2.29853	0.864918	0	1.07925	1	0	1.05638	1	0.00337516	1.61753	0.892087	0	0.00574822	1
ENSG00000243284	VSIG8	0	-0.722932	0.875397	0.00505627	2.29853	0.855973	0.00570707	2.49428	0.770216	0.00562637	2.47142	0.749076	0	0.202491	1	0	0.00574822	1
ENSG00000103175	WFDC1	0.00205963	0.692105	1	0.00505627	2.29853	0.864918	0	1.07925	1	0	1.05638	1	0	0.202491	1	0.00302062	1.42079	0.734962
ENSG00000198939	ZFP2	0	-0.722932	0.867704	0.00505627	2.29853	0.86124	0	1.07925	1	0.00562637	2.47142	0.751989	0	0.202491	1	0.00302062	1.42079	0.723685
ENSG00000119725	ZNF410	0.00205963	-0.722932	0.77505	0.0151688	2.29853	0.446654	0.0171212	2.49428	0.326667	0	-0.113545	1	0.00337516	0.202491	1	0	-1.16418	0.617389
ENSG00000249087	ZNF436-AS1	0	-0.722932	0.853134	0.00505627	2.29853	0.864918	0	1.07925	1	0.00562637	2.47142	0.754158	0.00337516	1.61753	0.892087	0	0.00574822	1
ENSG00000171817	ZNF540	0	-1.89286	0.39331	0.0151688	2.29853	0.489681	0.0114141	1.85685	0.673887	0.0168791	2.47142	0.363023	0	-0.967434	0.87849	0	-1.16418	0.655166
ENSG00000198205	ZXDA	0	-0.722932	0.856576	0.00505627	2.29853	0.864918	0	1.07925	1	0.00562637	2.47142	0.754158	0.00337516	1.61753	0.892087	0	0.00574822	1
ENSG00000273448	RP11-166O4.6	0.0102982	-1.91933	0.0128545	0.116294	2.259	0.00204365	0.0285354	-0.117151	1	0.0787692	1.43971	0.188854	0.0371267	0.172743	1	0.00302062	-2.87689	0.00348808
ENSG00000165195	PIGA	0.00411926	-1.78183	0.221281	0.0505627	2.25546	0.133279	0.0114141	0.0203527	1	0.0112527	-0.00251417	1	0.0236261	0.880563	0.779695	0.00906185	-0.579214	0.952845
ENSG00000170379	TCAF2	0.0102982	-0.597401	0.760675	0.0505627	2.25546	0.0583246	0.0171212	0.494284	1	0.0225055	0.854746	0.86574	0.00675031	-0.856403	0.832512	0.00604123	-1.05315	0.485841
ENSG00000122417	ODF2L	0.0803256	-1.384	0.00301076	0.576415	2.25325	1.23366e-06	0.188333	0.149901	1	0.180044	0.0784058	1	0.236261	0.557822	0.487987	0.00906185	-4.16918	1.63929e-09
ENSG00000160654	CD3G	0.016477	-3.68743	3.9367e-11	0.566302	2.23606	6.0057e-06	0.0513637	-1.72811	0.162839	0.090022	-0.948915	0.599274	0.472522	2.12287	3.2281e-07	0.00906185	-4.15412	9.7123e-09
ENSG00000261669	CTD-2515A14.1	0	-2.8104	0.0523137	0.0303376	2.23141	0.195965	0.00570707	0.0792464	1	0.0281319	2.05638	0.263345	0.0135006	0.823979	0.84805	0	-2.08171	0.195475
ENSG00000161544	CYGB	0	-2.8104	0.0700642	0.0303376	2.23141	0.239436	0	-1.00822	0.97134	0.0168791	1.24902	0.720537	0.00675031	-0.119437	1	0.0151031	1.00575	0.485966
ENSG00000204252	HLA-DOA	0.0102982	0.277068	1	0.0303376	2.23141	0.162448	0.00570707	0.0792464	1	0.00562637	0.0563795	1	0.00675031	-0.119437	1	0.00302062	-0.994252	0.60086
ENSG00000186462	NAP1L2	0.00205963	-1.72293	0.264736	0.0303376	2.23141	0.219028	0.0114141	0.757318	1	0.0281319	2.05638	0.280888	0.00675031	-0.119437	1	0	-2.08171	0.213377
ENSG00000144645	OSBPL10	0.00205963	-2.8104	0.00550369	0.0657315	2.23141	0.015841	0.0114141	-0.380185	1	0.0337582	1.00575	0.633518	0.0405019	1.37937	0.180992	0	-3.12353	0.0113031
ENSG00000174307	PHLDA3	0.00411926	-1.04486	0.48695	0.0303376	2.23141	0.174138	0.00570707	0.0792464	1	0	-1.03108	0.898195	0.0135006	0.823979	0.981612	0.00906185	0.198393	1
ENSG00000272822	RP11-302B13.5	0.00411926	-1.04486	0.487477	0.0303376	2.23141	0.177729	0.00570707	0.0792464	1	0.00562637	0.0563795	1	0.0135006	0.823979	0.981612	0.00604123	-0.31618	1
ENSG00000232019	AC074183.4	0.0102982	-0.459898	0.840284	0.0455064	2.20542	0.0721337	0.00570707	-0.505716	1	0.0281319	1.31941	0.508287	0.00675031	-0.736109	0.917708	0.00604123	-0.932851	0.456444
ENSG00000255495	AC145124.2	0.00411926	-0.459898	0.990141	0.0202251	2.20542	0.338053	0.00570707	0.619815	1	0.0112527	1.31941	0.807834	0	-1.38247	0.703042	0.00604123	0.268783	1
ENSG00000176928	GCNT4	0	-2.30789	0.200566	0.0202251	2.20542	0.368382	0.0114141	1.34228	0.830942	0	-0.528583	1	0.0135006	1.52442	0.527162	0.00302062	-0.453683	0.972602
ENSG00000178295	GEN1	0.00411926	-0.459898	1	0.0202251	2.20542	0.395873	0	-0.505716	1	0	-0.528583	1	0.0135006	1.52442	0.545265	0.00302062	-0.453683	0.982604
ENSG00000185245	GP1BA	0.00411926	-0.459898	1	0.0202251	2.20542	0.375134	0	-0.505716	1	0.0112527	1.31941	0.807177	0.0101255	1.03257	0.907667	0	-1.57921	0.358541
ENSG00000278637	HIST1H4A	0	-2.30789	0.215974	0.0202251	2.20542	0.38487	0.0114141	1.34228	0.830928	0	-0.528583	1	0.0168758	1.9801	0.285216	0	-1.57921	0.507828
ENSG00000256128	LINC00944	0.00205963	-2.30789	0.0845757	0.0455064	2.20542	0.112208	0.00570707	-0.505716	1	0.00562637	-0.528583	1	0.0405019	2.20249	0.0343972	0	-2.63811	0.0790174
ENSG00000178860	MSC	0.00205963	-2.30789	0.0682192	0.0455064	2.20542	0.0892666	0	-1.56461	0.700175	0.00562637	-0.528583	1	0.043877	2.42488	0.00925143	0	-2.63811	0.0651893
ENSG00000230510	PPP5D1	0.00617889	0.107143	1	0.0202251	2.20542	0.33796	0.00570707	0.619815	1	0.0112527	1.31941	0.807834	0.00337516	-0.256941	1	0	-1.57921	0.320309
ENSG00000272341	RP1-151F17.2	0	-2.30789	0.193184	0.0202251	2.20542	0.360612	0.0228283	2.40117	0.250843	0.00562637	0.596948	1	0.00337516	-0.256941	1	0.00302062	-0.453683	0.969542
ENSG00000013392	RWDD2A	0.00411926	-0.459898	1	0.0202251	2.20542	0.38487	0	-0.505716	1	0.0112527	1.31941	0.807097	0.00675031	0.465525	1	0.00302062	-0.453683	0.977799
ENSG00000164106	SCRG1	0.016477	0.35953	0.943052	0.0455064	2.20542	0.0756517	0	-1.56461	0.680201	0.00562637	-0.528583	1	0.0135006	0.132101	1	0.00604123	-0.932851	0.461406
ENSG00000187189	TSPYL4	0.00411926	-0.459898	1	0.0202251	2.20542	0.385112	0.00570707	0.619815	1	0.0112527	1.31941	0.807097	0.00337516	-0.256941	1	0.00302062	-0.453683	0.977799
ENSG00000101017	CD40	0.0267752	-0.439139	0.740783	0.111238	2.1976	0.00621544	0.0513637	0.757318	0.79926	0.0112527	-1.19155	0.687323	0.0101255	-1.60486	0.261036	0.0271855	-0.31618	0.948691
ENSG00000110448	CD5	0.0123578	-1.6435	0.0443455	0.111238	2.1976	0.00611024	0	-2.8034	0.164772	0.0225055	-0.403052	1	0.0843789	1.81547	0.0121383	0.00302062	-2.85223	0.007046
ENSG00000125731	SH2D3A	0.00205963	-3.21479	0.00140483	0.0859566	2.19543	0.0159002	0.00570707	-1.41261	0.693545	0.0281319	0.28379	1	0.0472522	1.10938	0.387044	0.0211443	-0.279654	1
ENSG00000280721	AC133644.2	0	-3.04486	0.0426387	0.0353939	2.18305	0.209844	0.00570707	-0.168681	1	0.00562637	-0.191548	1	0.0337516	2.33999	0.0520077	0	-2.31618	0.194499
ENSG00000188868	ZNF563	0.00823852	-0.401004	0.896534	0.0353939	2.18305	0.125687	0	-1.24268	0.775364	0.00562637	-0.191548	1	0.0135006	0.524419	1	0.00906185	-0.0817146	1
ENSG00000170222	ADPRM	0.0329541	-0.390357	0.778825	0.131463	2.17895	0.00203858	0.0114141	-1.42325	0.499909	0.0675165	0.898838	0.568469	0.0168758	-1.23491	0.393165	0.0241649	-0.778523	0.432229
ENSG00000173838	45361	0	-1.53029	0.515902	0.0101125	2.14652	0.670374	0.0114141	2.34228	0.549534	0.0112527	2.31941	0.533348	0	-0.604864	1	0	-0.801607	0.878144
ENSG00000148848	ADAM12	0	-1.53029	0.477164	0.0101125	2.14652	0.655629	0	0.271891	1	0.0112527	2.31941	0.518318	0.00675031	1.46553	0.760903	0	-0.801607	0.863474
ENSG00000279081	AL356585.2	0.00411926	-0.83841	0.716427	0.0252814	2.14652	0.283179	0	-0.827644	0.927688	0.00562637	0.249025	1	0.0135006	1.06499	0.779695	0.00604123	-0.109729	1
ENSG00000137135	ARHGEF39	0	-2.62982	0.0899283	0.0252814	2.14652	0.264079	0.0114141	0.963769	1	0.0168791	1.47142	0.633518	0.0135006	1.06499	0.779695	0	-1.90114	0.240596
ENSG00000109944	C11orf63	0.00411926	-0.83841	0.79026	0.0252814	2.14652	0.390094	0	-0.827644	1	0.0112527	0.940902	0.891429	0.0168758	1.46553	0.532221	0	-1.90114	0.358723
ENSG00000205710	C17orf107	0.00411926	0.540102	1	0.0101125	2.14652	0.655629	0	0.271891	1	0.00562637	1.47142	0.954079	0	-0.604864	1	0.00302062	0.420786	1
ENSG00000143126	CELSR2	0	-1.53029	0.522827	0.0101125	2.14652	0.671083	0.00570707	1.49428	0.963586	0	0.249025	1	0	-0.604864	1	0.00906185	2.00575	0.25885
ENSG00000267385	CTB-50L17.14	0.00411926	0.540102	0.953158	0.0101125	2.14652	0.679202	0	0.271891	1	0	0.249025	1	0	-0.604864	1	0.00604123	1.26878	0.580014
ENSG00000204165	CXorf65	0.00205963	-0.307895	0.941816	0.0101125	2.14652	0.655629	0.00570707	1.49428	0.979492	0.00562637	1.47142	0.954079	0.00337516	0.617528	1	0	-0.801607	0.863474
ENSG00000162999	DUSP19	0.00205963	-0.307895	0.941816	0.0101125	2.14652	0.655629	0.00570707	1.49428	0.979492	0	0.249025	1	0.00337516	0.617528	1	0.00302062	0.420786	1
ENSG00000225828	FAM229A	0.00411926	0.540102	0.948971	0.0101125	2.14652	0.671083	0.00570707	1.49428	0.963586	0.00562637	1.47142	0.937568	0	-0.604864	1	0	-0.801607	0.88098
ENSG00000127585	FBXL16	0	-1.53029	0.505366	0.0101125	2.14652	0.667441	0	0.271891	1	0	0.249025	1	0.0135006	2.93946	0.14409	0	-0.801607	0.875401
ENSG00000161243	FBXO27	0	-1.53029	0.477164	0.0101125	2.14652	0.655629	0	0.271891	1	0.00562637	1.47142	0.954079	0	-0.604864	1	0.00906185	2.00575	0.236503
ENSG00000155760	FZD7	0.00205963	-0.307895	1	0.0101125	2.14652	0.671157	0	0.271891	1	0	0.249025	1	0.00675031	1.46553	0.761825	0.00302062	0.420786	1
ENSG00000270379	HEATR9	0	-1.53029	0.527237	0.0101125	2.14652	0.672001	0.00570707	1.49428	0.962095	0.0168791	3.05638	0.243708	0	-0.604864	1	0	-0.801607	0.882075
ENSG00000120457	KCNJ5	0	-1.53029	0.494074	0.0101125	2.14652	0.662952	0.0171212	3.07925	0.212626	0.00562637	1.47142	0.950466	0	-0.604864	1	0	-0.801607	0.870945
ENSG00000164659	KIAA1324L	0	-1.53029	0.477164	0.0101125	2.14652	0.655629	0.00570707	1.49428	0.979492	0.0168791	3.05638	0.194313	0	-0.604864	1	0	-0.801607	0.863474
ENSG00000237352	LINC01358	0.00205963	-0.307895	0.941816	0.0101125	2.14652	0.655629	0.00570707	1.49428	0.979492	0.00562637	1.47142	0.954079	0.00337516	0.617528	1	0	-0.801607	0.863474
ENSG00000218357	LL22NC03-75H12.2	0	-2.62982	0.0981814	0.0252814	2.14652	0.27802	0	-0.827644	0.925402	0.00562637	0.249025	1	0.0270013	2.56506	0.0323487	0	-1.90114	0.250876
ENSG00000258839	MC1R	0	-1.53029	0.530056	0.0101125	2.14652	0.672607	0.00570707	1.49428	0.960456	0.0112527	2.31941	0.539213	0	-0.604864	1	0.00302062	0.420786	1
ENSG00000235280	MCF2L-AS1	0	-1.53029	0.513431	0.0101125	2.14652	0.669816	0.00570707	1.49428	0.967663	0.00562637	1.47142	0.941746	0	-0.604864	1	0.00604123	1.26878	0.580014
ENSG00000053524	MCF2L2	0	-1.53029	0.504975	0.0101125	2.14652	0.66726	0	0.271891	1	0	0.249025	1	0.0135006	2.93946	0.143687	0	-0.801607	0.875401
ENSG00000225442	MPRIP-AS1	0.00617889	-1.04486	0.480262	0.0404502	2.14652	0.11618	0.0114141	0.271891	1	0.0337582	1.77627	0.27697	0.0101255	-0.119437	1	0	-2.51781	0.0773858
ENSG00000177112	MRVI1-AS1	0.00823852	2.01403	0.225413	0.0101125	2.14652	0.655629	0	0.271891	1	0	0.249025	1	0	-0.604864	1	0	-0.801607	0.863474
ENSG00000158747	NBL1	0.00823852	-1.82727	0.0341342	0.0859566	2.14652	0.0137559	0	-2.47534	0.283328	0.00562637	-1.46718	0.564401	0.0810038	2.32279	0.000564421	0	-3.54884	0.00263541
ENSG00000078589	P2RY10	0.00205963	-3.85222	4.31254e-06	0.131463	2.14652	0.00150057	0.0342424	-0.135766	1	0.118154	1.87195	0.0138772	0.0506274	0.395136	0.897718	0.00302062	-3.12353	0.00103307
ENSG00000169116	PARM1	0	-1.53029	0.477164	0.0101125	2.14652	0.655629	0	0.271891	1	0	0.249025	1	0.0101255	2.20249	0.389387	0.00302062	0.420786	1
ENSG00000237054	PRMT5-AS1	0	-1.53029	0.492705	0.0101125	2.14652	0.662918	0.00570707	1.49428	0.976582	0.00562637	1.47142	0.951072	0.00675031	1.46553	0.761439	0	-0.801607	0.870808
ENSG00000264954	PRR29-AS1	0.00205963	-0.307895	0.945184	0.0101125	2.14652	0.661467	0.00570707	1.49428	0.97832	0	0.249025	1	0.00337516	0.617528	1	0.00302062	0.420786	1
ENSG00000105808	RASA4	0.0185367	-0.648932	0.575404	0.0859566	2.14652	0.0169521	0.0171212	-0.380185	1	0.0281319	0.249025	1	0.0371267	0.617528	0.80641	0.00302062	-2.51781	0.0218125
ENSG00000162437	RAVER2	0.00411926	0.540102	0.949895	0.0101125	2.14652	0.672606	0	0.271891	1	0.00562637	1.47142	0.935131	0.00337516	0.617528	1	0	-0.801607	0.883396
ENSG00000271857	RP1-244F24.1	0.00205963	-0.307895	1	0.0101125	2.14652	0.669778	0	0.271891	1	0.0112527	2.31941	0.531682	0.00337516	0.617528	1	0	-0.801607	0.877529
ENSG00000272345	RP1-30M3.5	0.00411926	0.540102	0.94675	0.0101125	2.14652	0.66644	0	0.271891	1	0	0.249025	1	0	-0.604864	1	0.00604123	1.26878	0.580014
ENSG00000278740	RP11-147L13.14	0	-1.53029	0.498572	0.0101125	2.14652	0.664869	0.00570707	1.49428	0.973575	0.00562637	1.47142	0.948157	0.00675031	1.46553	0.761825	0	-0.801607	0.873582
ENSG00000272195	RP11-156E8.1	0.00205963	-0.307895	0.943052	0.0101125	2.14652	0.656423	0.00570707	1.49428	0.979492	0.00562637	1.47142	0.954079	0.00337516	0.617528	1	0	-0.801607	0.864486
ENSG00000256633	RP11-169D4.2	0.00617889	-0.307895	1	0.0252814	2.14652	0.310505	0.0228283	1.94174	0.411958	0	-0.850511	1	0.00675031	0.0870136	1	0	-1.90114	0.277685
ENSG00000223552	RP11-24F11.2	0.00411926	0.540102	1	0.0101125	2.14652	0.660182	0	0.271891	1	0	0.249025	1	0.00675031	1.46553	0.761123	0	-0.801607	0.867607
ENSG00000237605	RP11-343H5.6	0.00411926	0.540102	1	0.0101125	2.14652	0.655629	0	0.271891	1	0.0112527	2.31941	0.518318	0	-0.604864	1	0	-0.801607	0.863474
ENSG00000260625	RP11-452L6.7	0	-1.53029	0.477164	0.0101125	2.14652	0.655629	0	0.271891	1	0.00562637	1.47142	0.954079	0.00337516	0.617528	1	0.00604123	1.26878	0.580014
ENSG00000243155	RP11-46A10.5	0.00205963	-0.307895	0.941816	0.0101125	2.14652	0.655629	0	0.271891	1	0.00562637	1.47142	0.954079	0.00675031	1.46553	0.760903	0	-0.801607	0.863474
ENSG00000255384	RP11-770J1.4	0	-1.53029	0.517295	0.0101125	2.14652	0.670374	0	0.271891	1	0.00562637	1.47142	0.939678	0.0101255	2.20249	0.418021	0	-0.801607	0.87852
ENSG00000261126	RP11-795F19.1	0	-1.53029	0.520328	0.0101125	2.14652	0.670799	0.0114141	2.34228	0.551148	0.00562637	1.47142	0.938746	0.00337516	0.617528	1	0	-0.801607	0.87991
ENSG00000277597	RP11-961A15.3	0.00205963	-0.307895	0.942869	0.0101125	2.14652	0.655819	0	0.271891	1	0	0.249025	1	0	-0.604864	1	0.00906185	2.00575	0.237126
ENSG00000273428	RP4-539M6.22	0	-1.53029	0.513007	0.0101125	2.14652	0.669816	0.0114141	2.34228	0.548689	0.00562637	1.47142	0.941746	0.00337516	0.617528	1	0	-0.801607	0.877667
ENSG00000182376	RP5-1142A6.8	0.00205963	-0.307895	1	0.0101125	2.14652	0.669934	0.0114141	2.34228	0.548962	0.00562637	1.47142	0.941463	0	-0.604864	1	0	-0.801607	0.878144
ENSG00000184860	SDR42E1	0.00205963	-1.53029	0.282414	0.0252814	2.14652	0.259854	0	-0.827644	0.925402	0.0112527	0.940902	1	0.0135006	1.06499	0.779695	0.00604123	-0.109729	1
ENSG00000142583	SLC2A5	0.00617889	1.27707	0.697787	0.0101125	2.14652	0.669816	0	0.271891	1	0	0.249025	1	0.00337516	0.617528	1	0	-0.801607	0.877667
ENSG00000144290	SLC4A10	0.00205963	-3.24649	0.00202312	0.0859566	2.14652	0.0308768	0.00570707	-1.44432	0.739983	0.0337582	0.506182	1	0.0708783	1.96148	0.0159012	0	-3.54884	0.00598382
ENSG00000173267	SNCG	0.00823852	2.01403	0.277303	0.0101125	2.14652	0.681599	0	0.271891	1	0	0.249025	1	0	-0.604864	1	0	-0.801607	0.897592
ENSG00000143498	TAF1A	0	-1.53029	0.477164	0.0101125	2.14652	0.655629	0.00570707	1.49428	0.979492	0.00562637	1.47142	0.954079	0.00675031	1.46553	0.760903	0	-0.801607	0.863474
ENSG00000205084	TMEM231	0	-1.53029	0.488676	0.0101125	2.14652	0.661467	0	0.271891	1	0.00562637	1.47142	0.951721	0.00337516	0.617528	1	0.00604123	1.26878	0.580014
ENSG00000050730	TNIP3	0.00411926	-1.99595	0.104549	0.055619	2.14652	0.109148	0.00570707	-0.827644	1	0.0112527	-0.216639	1	0.0472522	2.02192	0.0525372	0	-2.94845	0.0511271
ENSG00000119401	TRIM32	0.00411926	-1.53029	0.286304	0.0404502	2.14652	0.140493	0.00570707	-0.380185	1	0.0112527	0.249025	1	0.0236261	1.20249	0.533253	0.00604123	-0.801607	0.590681
ENSG00000278156	TSC22D1-AS1	0.00411926	0.540102	0.94626	0.0101125	2.14652	0.663777	0	0.271891	1	0.00562637	1.47142	0.949668	0.00337516	0.617528	1	0	-0.801607	0.871921
ENSG00000172006	ZNF554	0	-1.53029	0.477164	0.0101125	2.14652	0.655629	0.0171212	3.07925	0.194052	0	0.249025	1	0.00337516	0.617528	1	0	-0.801607	0.863474
ENSG00000174255	ZNF80	0.00205963	-0.307895	1	0.0101125	2.14652	0.67158	0.0114141	2.34228	0.552369	0	0.249025	1	0.00337516	0.617528	1	0	-0.801607	0.882075
ENSG00000177034	MTX3	0.0102982	-0.530287	0.741196	0.0455064	2.11795	0.0907302	0.0114141	0.0792464	1	0	-1.64406	0.54068	0.0236261	0.954563	0.675914	0.00604123	-0.994252	0.463834
ENSG00000109956	B3GAT1	0	-2.89286	0.0565037	0.0303376	2.10588	0.234052	0.0456566	2.92724	0.0192915	0	-1.11355	0.925997	0.00675031	-0.212547	1	0.00302062	-1.08171	0.481874
ENSG00000010818	HIVEP2	0.00823852	-0.208359	1	0.0303376	2.10588	0.230119	0.0114141	0.664209	1	0.0112527	0.641342	1	0.00675031	-0.212547	1	0.00302062	-1.08171	0.478795
ENSG00000064547	LPAR2	0.0123578	-1.55943	0.0526719	0.101125	2.10588	0.00895278	0.0114141	-1.09068	0.774538	0.0337582	0.219878	1	0.0506274	0.844939	0.561023	0.0181237	-0.830753	0.405563
ENSG00000177432	NAP1L5	0.00617889	-0.629823	0.787832	0.0303376	2.10588	0.24396	0.0171212	1.17236	0.77521	0	-1.11355	0.932302	0.0101255	0.2956	1	0.00604123	-0.409289	1
ENSG00000260360	RP11-533E19.5	0.00823852	-0.208359	1	0.0303376	2.10588	0.218348	0.0228283	1.59382	0.492643	0.00562637	-0.0310833	1	0.00337516	-0.884972	0.845472	0.00302062	-1.08171	0.469778
ENSG00000166707	ZCCHC18	0	-2.89286	0.070179	0.0303376	2.10588	0.264244	0.0285354	1.96377	0.328781	0.0168791	1.14949	0.753894	0.0101255	0.2956	1	0	-2.16418	0.233713
ENSG00000272398	CD24	0.00823852	-2.94016	0.00420907	0.176969	2.09922	0.047207	0.0114141	-1.90565	0.712182	0.0168791	-1.49821	0.833655	0.0101255	-2.3521	0.198015	0.14801	2.06464	0.00383788
ENSG00000079335	CDC14A	0.0205963	-0.511428	0.721772	0.0859566	2.09922	0.0140555	0.0342424	0.494284	1	0	-2.52858	0.212723	0.043877	0.880563	0.553141	0.00302062	-2.54884	0.0180625
ENSG00000186272	ZNF17	0.00823852	-1.04486	0.403375	0.0505627	2.09499	0.0966869	0.0114141	-0.0906786	1	0.0281319	1.05638	0.749076	0.0101255	-0.497949	1	0.0120825	-0.31618	0.936084
ENSG00000137078	SIT1	0.0102982	-2.79618	2.77774e-05	0.192138	2.08143	0.00100899	0	-3.64867	0.0228364	0.0281319	-1.01687	0.643079	0.192384	2.44576	8.05936e-07	0	-4.72217	4.27552e-06
ENSG00000227946	AC007383.3	0.00205963	-0.892857	0.786089	0.0151688	2.07613	0.524263	0	-0.242682	1	0.0112527	1.64134	0.71598	0.0101255	1.39514	0.643461	0	-1.31618	0.433976
ENSG00000234936	AC010883.5	0.00205963	-0.892857	0.793206	0.0151688	2.07613	0.550959	0.00570707	0.909321	1	0.0112527	1.64134	0.718695	0.00337516	0.0325658	1	0.00302062	-0.164177	1
ENSG00000230606	AC159540.1	0.00617889	-2.39536	0.00499175	0.0960692	2.07613	0.0138197	0.0285354	0.0494991	1	0.0731428	1.50618	0.165588	0.0405019	0.510613	0.8523	0.00302062	-2.72217	0.00827378
ENSG00000260651	AF213884.2	0.00205963	-0.892857	0.793709	0.0151688	2.07613	0.551292	0.00570707	0.909321	1	0	-0.265549	1	0.00675031	0.787453	1	0.00604123	0.590711	0.952773
ENSG00000255537	AP000708.1	0.00205963	-0.892857	0.79026	0.0151688	2.07613	0.535334	0.0114141	1.66421	0.737029	0.00562637	0.886455	1	0.00675031	0.787453	1	0	-1.31618	0.448136
ENSG00000256271	CACNA1C-AS2	0.00205963	-2.04486	0.127026	0.0353939	2.07613	0.216838	0.0171212	0.909321	1	0.0168791	0.886455	0.972836	0.0202509	1.10296	0.622994	0	-2.38657	0.126992
ENSG00000058404	CAMK2B	0	-2.04486	0.285534	0.0151688	2.07613	0.561179	0.00570707	0.909321	1	0.0168791	2.24902	0.417452	0	-1.11944	0.88738	0.00604123	0.590711	0.95438
ENSG00000128596	CCDC136	0	-2.04486	0.276211	0.0151688	2.07613	0.552762	0.0114141	1.66421	0.737926	0.00562637	0.886455	1	0.0101255	1.39514	0.659902	0	-1.31618	0.469862
ENSG00000233355	CHRM3-AS2	0	-3.11525	0.0214086	0.0353939	2.07613	0.152334	0.00570707	-0.242682	1	0	-1.33594	0.75536	0.0371267	2.46553	0.00911847	0.00302062	-1.31618	0.369536
ENSG00000269399	CTD-3222D19.12	0.00205963	-0.892857	0.838747	0.0151688	2.07613	0.573373	0.0171212	2.27189	0.472325	0	-0.265549	1	0.00675031	0.787453	1	0	-1.31618	0.721307
ENSG00000256453	DND1	0	-2.04486	0.290208	0.0151688	2.07613	0.56604	0.00570707	0.909321	1	0	-0.265549	1	0.0135006	1.93946	0.396307	0.00302062	-0.164177	1
ENSG00000015413	DPEP1	0	-2.04486	0.241332	0.0151688	2.07613	0.524263	0	-0.242682	1	0	-0.265549	1	0.0101255	1.39514	0.643461	0.00906185	1.19839	0.645098
ENSG00000186862	PDZD7	0.00411926	-0.13797	1	0.0151688	2.07613	0.551473	0.0114141	1.66421	0.737926	0.00562637	0.886455	1	0.00337516	0.0325658	1	0	-1.31618	0.469778
ENSG00000272476	RP1-191J18.66	0.00411926	-0.13797	1	0.0151688	2.07613	0.558036	0.00570707	0.909321	1	0	-0.265549	1	0.0101255	1.39514	0.660232	0	-1.31618	0.475622
ENSG00000259071	RP11-247L20.4	0	-2.04486	0.328013	0.0151688	2.07613	0.573373	0.00570707	0.909321	1	0.0168791	2.24902	0.449649	0.00337516	0.0325658	1	0.00302062	-0.164177	1
ENSG00000261335	RP11-318A15.2	0	-2.04486	0.286384	0.0151688	2.07613	0.561771	0.0114141	1.66421	0.73876	0.00562637	0.886455	1	0.0101255	1.39514	0.660232	0	-1.31618	0.47934
ENSG00000260621	RP11-413H22.2	0.00205963	-2.04486	0.110025	0.0353939	2.07613	0.190439	0.0171212	0.909321	0.989892	0.0281319	1.64134	0.407581	0.0101255	0.0325658	1	0.00302062	-1.31618	0.389757
ENSG00000275740	RP11-449H3.3	0.00205963	-0.892857	0.804873	0.0151688	2.07613	0.568024	0.0114141	1.66421	0.739196	0.00562637	0.886455	1	0.00337516	0.0325658	1	0.00302062	-0.164177	1
ENSG00000225643	RP11-70P17.1	0.00205963	-0.892857	0.787381	0.0151688	2.07613	0.526162	0.0114141	1.66421	0.736211	0.0112527	1.64134	0.716447	0	-1.11944	0.858651	0.00302062	-0.164177	1
ENSG00000245552	RP11-712B9.2	0	-2.04486	0.241332	0.0151688	2.07613	0.524263	0	-0.242682	1	0.0112527	1.64134	0.71598	0.0135006	1.93946	0.349926	0	-1.31618	0.433976
ENSG00000259658	RP11-89K11.1	0.00411926	-0.13797	1	0.0151688	2.07613	0.558592	0	-0.242682	1	0.0112527	1.64134	0.718909	0.00675031	0.787453	1	0	-1.31618	0.476163
ENSG00000241666	RP3-455J7.4	0	-2.04486	0.342943	0.0151688	2.07613	0.573373	0.0285354	3.34228	0.0982577	0	-0.265549	1	0.00337516	0.0325658	1	0	-1.31618	0.721758
ENSG00000122481	RWDD3	0.00411926	-0.13797	1	0.0151688	2.07613	0.539717	0.0114141	1.66421	0.737029	0.00562637	0.886455	1	0.00337516	0.0325658	1	0	-1.31618	0.454527
ENSG00000163935	SFMBT1	0.00411926	-1.3859	0.297321	0.0353939	2.07613	0.152334	0	-1.31307	0.779517	0.00562637	-0.265549	1	0.0236261	1.39514	0.414144	0.00906185	-0.164177	1
ENSG00000022567	SLC45A4	0.00411926	-0.13797	1	0.0151688	2.07613	0.548832	0.00570707	0.909321	1	0.00562637	0.886455	1	0.00675031	0.787453	1	0	-1.31618	0.467424
ENSG00000159648	TEPP	0	-2.04486	0.29373	0.0151688	2.07613	0.568024	0.00570707	0.909321	1	0.00562637	0.886455	1	0.0135006	1.93946	0.398788	0	-1.31618	0.686422
ENSG00000135426	TESPA1	0.00205963	-3.11525	0.0011067	0.0758441	2.07613	0.0204427	0.0627778	1.66421	0.129616	0.0506374	1.29084	0.394179	0.0202509	-0.199608	1	0	-3.42052	0.00478589
ENSG00000104689	TNFRSF10A	0.00617889	0.469713	0.977822	0.0151688	2.07613	0.524263	0	-0.242682	1	0.00562637	0.886455	1	0	-1.11944	0.856674	0.00604123	0.590711	0.947718
ENSG00000049249	TNFRSF9	0.00205963	-0.892857	0.798628	0.0151688	2.07613	0.559211	0.00570707	0.909321	1	0.00562637	0.886455	1	0.0101255	1.39514	0.660232	0	-1.31618	0.476716
ENSG00000155657	TTN	0.00411926	-0.13797	1	0.0151688	2.07613	0.573373	0	-0.242682	1	0.0168791	2.24902	0.443091	0.00337516	0.0325658	1	0	-1.31618	0.702687
ENSG00000152454	ZNF256	0	-2.04486	0.267639	0.0151688	2.07613	0.546775	0.0114141	1.66421	0.737628	0.0168791	2.24902	0.406601	0.00337516	0.0325658	1	0	-1.31618	0.463591
ENSG00000161914	ZNF653	0.00205963	-0.892857	0.786089	0.0151688	2.07613	0.524263	0.00570707	0.909321	1	0	-0.265549	1	0.0101255	1.39514	0.643461	0.00302062	-0.164177	1
ENSG00000198346	ZNF813	0.00411926	-0.13797	1	0.0151688	2.07613	0.535105	0.00570707	0.909321	1	0.0112527	1.64134	0.717442	0.00337516	0.0325658	1	0	-1.31618	0.447901
ENSG00000197057	DTHD1	0.00205963	-3.53029	0.000362375	0.101125	2.06635	0.0279654	0.0627778	1.14065	0.4746	0.0281319	-0.0590977	1	0.0573777	1.05049	0.417268	0.00604123	-2.19065	0.042074
ENSG00000204161	C10orf128	0.0205963	-1.49232	0.0265225	0.151688	2.05633	0.00165132	0.0627778	0.454756	0.979492	0.00562637	-2.33594	0.134922	0.10463	1.4476	0.0211268	0.00302062	-3.38657	0.00021335
ENSG00000146674	IGFBP3	0.00617889	-1.11525	0.396711	0.0404502	2.05341	0.147236	0.0114141	0.204777	1	0	-1.52858	0.657529	0.0202509	0.839921	0.781366	0.0120825	0.00574822	1
ENSG00000251247	ZNF345	0	-3.30789	0.00982607	0.0404502	2.05341	0.148692	0.0228283	1.07925	0.852819	0.0337582	1.69381	0.317556	0.0135006	0.202491	1	0.00302062	-1.51781	0.23987
ENSG00000153563	CD8A	0.0535504	-3.43972	4.356e-14	1.33486	2.0507	5.3365e-06	0.348131	-0.365301	1	0.337582	-0.413763	1	1.06655	1.79658	2.66847e-06	0.0241649	-4.33212	7.7201e-13
ENSG00000168421	RHOH	0.0267752	-3.48922	1.14179e-12	0.712934	2.05024	8.63654e-06	0.216869	-0.111085	1	0.438857	1.05638	0.114815	0.394893	0.971392	0.0567149	0.0181237	-3.78681	1.0193e-09
ENSG00000151150	ANK3	0.00411926	-0.597401	0.853134	0.0202251	2.03549	0.417981	0	-0.621193	1	0.00562637	0.471417	1	0.0101255	0.880563	0.931731	0.00604123	0.131279	1
ENSG00000114841	DNAH1	0.00617889	-0.0448605	1	0.0202251	2.03549	0.419262	0.0114141	1.20478	0.874246	0.00562637	0.471417	1	0.00337516	-0.382472	1	0.00302062	-0.579214	0.770272
ENSG00000197520	FAM177B	0.0102982	0.86203	0.657773	0.0202251	2.03549	0.395873	0	-0.621193	1	0	-0.64406	1	0.0101255	0.880563	0.923559	0	-1.69469	0.329391
ENSG00000090097	PCBP4	0.00823852	-0.924566	0.554795	0.0455064	2.03549	0.123128	0.0285354	1.20478	0.726498	0.00562637	-0.64406	1	0.00337516	-1.49795	0.477991	0.0181237	0.420786	0.910611
ENSG00000114631	PODXL2	0.00205963	-1.30789	0.516589	0.0202251	2.03549	0.411724	0.0228283	2.23125	0.289882	0.0112527	1.18191	0.841907	0.00337516	-0.382472	1	0	-1.69469	0.344852
ENSG00000141956	PRDM15	0.00411926	-0.597401	0.840284	0.0202251	2.03549	0.395873	0.0114141	1.20478	0.875888	0.00562637	0.471417	1	0.00675031	0.328022	1	0.00302062	-0.579214	0.75372
ENSG00000015568	RGPD5	0.016477	0.199065	1	0.0455064	2.03549	0.16193	0.0342424	1.49428	0.451419	0.0168791	0.471417	1	0	-2.5524	0.211912	0	-2.74914	0.0659671
ENSG00000167037	SGSM1	0.00411926	-0.597401	0.853134	0.0202251	2.03549	0.432847	0.0228283	2.23125	0.308819	0.0112527	1.18191	0.84054	0	-1.49795	0.752195	0	-1.69469	0.362686
ENSG00000139351	SYCP3	0.00617889	-0.0448605	1	0.0202251	2.03549	0.41135	0.00570707	0.494284	1	0.0112527	1.18191	0.841907	0.00675031	0.328022	1	0	-1.69469	0.34413
ENSG00000066294	CD84	0.0885641	0.586752	0.380695	0.202251	2.03159	0.00106591	0.0114141	-2.14315	0.158917	0.0843956	0.427023	0.913573	0.043877	-0.648366	0.720038	0	-4.82714	1.57602e-06
ENSG00000170006	TMEM154	0.0329541	-0.220432	0.907083	0.111238	2.01473	0.00562928	0.00570707	-1.89803	0.347503	0.0225055	-0.528583	0.961757	0.064128	1.03257	0.248937	0.00302062	-2.97153	0.00164173
ENSG00000100351	GRAP2	0.0205963	-1.97775	0.00121963	0.202251	2.01222	0.00108982	0.102727	0.727261	0.653061	0.0281319	-1.14002	0.566586	0.128256	1.22111	0.0562634	0.00906185	-2.80161	0.000408387
ENSG00000235314	LINC00957	0.00823852	0.0140332	1	0.0252814	2.00902	0.317257	0	-0.920754	0.925402	0.0225055	1.79335	0.417286	0.00675031	-0.0199016	1	0	-1.99425	0.173836
ENSG00000205791	LOH12CR2	0.00411926	-0.945325	0.632235	0.0252814	2.00902	0.394246	0.0171212	1.37881	0.700175	0.00562637	0.149489	1	0.0135006	0.939456	0.845472	0	-1.99425	0.330437
ENSG00000167393	PPP2R3B	0.00411926	-0.945325	0.578673	0.0252814	2.00902	0.326618	0.00570707	0.172356	1	0.0225055	1.79335	0.42467	0.0101255	0.502051	1	0	-1.99425	0.179615
ENSG00000229999	RP5-1042K10.10	0.00205963	-1.62982	0.308295	0.0252814	2.00902	0.324947	0.0114141	0.856854	1	0.0225055	1.79335	0.42369	0.0101255	0.502051	1	0	-1.99425	0.178689
ENSG00000081059	TCF7	0.0308945	-1.82096	0.000877109	0.267982	2.00902	0.000318066	0.0627778	-0.475342	1	0.24756	1.79335	0.00414993	0.0945044	0.106276	1	0	-5.24218	4.10531e-08
ENSG00000083838	ZNF446	0.00823852	0.0140332	1	0.0252814	2.00902	0.34658	0.0228283	1.81621	0.4492	0.00562637	0.149489	1	0.00337516	-0.7044	0.981612	0	-1.99425	0.2844
ENSG00000278002	RP11-596C23.2	0.0679678	-1.14326	0.0622643	0.37922	2.00213	0.00089607	0.102727	-0.294878	1	0.286945	1.39927	0.0671983	0.121506	-0.0718716	1	0.00302062	-4.73572	1.01768e-07
ENSG00000158555	GDPD5	0.0102982	0.0546752	1	0.0303376	1.9904	0.356353	0.00570707	-0.0906786	1	0.00562637	-0.113545	1	0.0168758	0.980098	0.77398	0	-2.24218	0.209753
ENSG00000266053	NDUFV2-AS1	0.00823852	-1.53029	0.139424	0.0657315	1.9904	0.0652623	0.0399495	1.07925	0.6226	0.0393846	1.05638	0.606558	0.0236261	0.202491	1	0	-3.27965	0.012567
ENSG00000205808	PLPP6	0.00205963	-1.89286	0.230646	0.0303376	1.9904	0.312506	0.0114141	0.576746	1	0.0112527	0.553879	1	0.0135006	0.617528	1	0.00906185	0.00574822	1
ENSG00000196247	ZNF107	0.0102982	-1.34742	0.13004	0.0707878	1.98303	0.0312003	0.0342424	0.716676	0.87534	0.0225055	0.13038	1	0.0405019	0.99604	0.447876	0	-3.38657	0.00376322
ENSG00000135722	FBXL8	0.00823852	-0.570929	0.808589	0.0353939	1.9766	0.209511	0.0171212	0.831319	1	0.0168791	0.808452	0.975528	0.0101255	-0.0454367	1	0.00302062	-1.38657	0.299151
ENSG00000079691	LRRC16A	0.0123578	0.0844226	1	0.0353939	1.9766	0.182328	0.00570707	-0.313071	1	0	-1.40305	0.633518	0.00337516	-1.18983	0.595088	0.0181237	0.813103	0.536713
ENSG00000272588	RP11-440L14.4	0	-3.18236	0.0164457	0.0353939	1.9766	0.196271	0.0342424	1.8866	0.239944	0.0281319	1.55388	0.425911	0.00675031	-0.534475	1	0.00302062	-1.38657	0.288949
ENSG00000165359	DDX26B	0.0102982	-0.661532	0.626837	0.0455064	1.95749	0.110817	0.0342424	1.42717	0.416108	0.0112527	-0.0590977	1	0.0101255	-0.441365	1	0.00604123	-1.10973	0.36818
ENSG00000108771	DHX58	0.016477	-0.0765693	1	0.0505627	1.9506	0.113942	0.0114141	-0.193772	1	0.0337582	1.21988	0.609303	0.0101255	-0.604864	0.979767	0.00302062	-1.90114	0.117271
ENSG00000069966	GNB5	0.0226559	-1.53029	0.0137819	0.161801	1.9506	0.0022438	0.0684849	0.404647	1	0.0843956	0.734451	0.633518	0.0506274	-0.119437	1	0.0271855	-1.09859	0.153091
ENSG00000003147	ICA1	0.016477	-0.0765693	1	0.0505627	1.9506	0.128456	0.0171212	0.271891	1	0.0112527	-0.216639	1	0.0168758	0.0870136	1	0.00604123	-1.26727	0.346518
ENSG00000177272	KCNA3	0.00205963	-2.62982	0.0123746	0.0505627	1.9506	0.104185	0.0228283	0.646287	1	0.0281319	0.940902	0.754158	0.0236261	0.617528	0.865208	0.00906185	-0.801607	0.536952
ENSG00000188001	TPRG1	0.00823852	-1.15589	0.31186	0.0505627	1.9506	0.107143	0.00570707	-0.827644	0.925402	0.00562637	-0.850511	0.893552	0.043877	1.83992	0.0473759	0.00302062	-1.90114	0.113271
ENSG00000139190	VAMP1	0.00411926	-1.99595	0.0876673	0.0505627	1.9506	0.157658	0.0114141	-0.193772	1	0.0281319	0.940902	0.780054	0.0337516	1.26961	0.378087	0.00302062	-1.90114	0.151498
ENSG00000127311	HELB	0.0205963	-1.07086	0.173587	0.111238	1.94762	0.0110275	0.0513637	0.568284	0.925402	0.045011	0.368324	1	0.043877	0.281925	1	0.00906185	-1.97153	0.0287566
ENSG00000138101	DTNB	0.00823852	-1.30789	0.208378	0.055619	1.94489	0.0814788	0.0171212	0.12505	1	0.0337582	1.05638	0.633518	0.0168758	-0.0705277	1	0.0120825	-0.579214	0.688545
ENSG00000152969	JAKMIP1	0.00823852	-2.42337	0.00119202	0.116294	1.94489	0.0104859	0.0114141	-1.40188	0.491933	0.0618901	0.783361	0.638309	0.0877541	1.53111	0.0262498	0.00604123	-2.47538	0.00665761
ENSG00000035664	DAPK2	0.0123578	-2.0855	0.00281633	0.131463	1.93794	0.00718253	0.0228283	-0.808279	0.898425	0.146286	2.11083	0.00289828	0.0506274	0.225211	1	0	-4.27965	5.51487e-05
ENSG00000113263	ITK	0.0123578	-3.54493	6.27128e-10	0.348883	1.93596	0.000226793	0.262525	1.33005	0.0436676	0.230681	1.09997	0.15692	0.135006	0.202491	1	0.00302062	-4.65959	6.84601e-09
ENSG00000240505	TNFRSF13B	0.00205963	-3.11525	0.000825664	0.0707878	1.9324	0.0351466	0	-2.34702	0.2851	0.0112527	-0.71621	0.85129	0.0607528	1.80656	0.0136513	0.0211443	-0.164177	1
ENSG00000186827	TNFRSF4	0.00823852	-1.79332	0.0861212	0.0758441	1.92929	0.098259	0.0627778	1.53493	0.271759	0	-2.46718	0.446055	0.0303764	0.314966	1	0.0181237	-0.508825	0.84627
ENSG00000198832	SELM	0.039133	-1.10144	0.0655102	0.207307	1.91826	0.00104776	0.0228283	-1.49364	0.336183	0.0281319	-1.2413	0.43422	0.121506	0.969001	0.161517	0.0513505	-0.552247	0.50139
ENSG00000124243	BCAS4	0	-4.85222	7.68324e-07	0.116294	1.91386	0.0123869	0.0513637	0.470437	1	0.106901	1.70588	0.0459225	0.0540025	0.535066	0.779695	0.00604123	-2.49675	0.00535261
ENSG00000069493	CLEC2D	0.0803256	-2.42891	4.23681e-09	0.950579	1.9027	1.54167e-05	0.536465	0.781823	0.309902	0.466989	0.54783	0.546707	0.506274	0.757901	0.168409	0.0181237	-4.30324	6.74324e-13
ENSG00000100167	45538	0	0.277068	1	0	1.88349	1	0	2.07925	1	0	2.05638	1	0.00337516	3.20249	0.58336	0	1.00575	1
ENSG00000184702	45540	0.00205963	2.27707	0.574793	0	1.88349	1	0	2.07925	1	0	2.05638	1	0	1.20249	1	0	1.00575	1
ENSG00000144452	ABCA12	0	0.277068	1	0	1.88349	1	0	2.07925	1	0.00562637	4.05638	0.460805	0	1.20249	1	0	1.00575	1
ENSG00000225498	AC002064.5	0.00205963	2.27707	0.574793	0	1.88349	1	0	2.07925	1	0	2.05638	1	0	1.20249	1	0	1.00575	1
ENSG00000267698	AC002116.7	0	0.277068	1	0	1.88349	1	0	2.07925	1	0	2.05638	1	0.00337516	3.20249	0.58336	0	1.00575	1
ENSG00000267328	AC002398.12	0	0.277068	1	0	1.88349	1	0	2.07925	1	0	2.05638	1	0	1.20249	1	0.00302062	3.00575	0.38066
ENSG00000237819	AC002454.1	0	0.277068	1	0	1.88349	1	0	2.07925	1	0	2.05638	1	0.00337516	3.20249	0.58336	0	1.00575	1
ENSG00000261312	AC002550.5	0.00205963	2.27707	0.574793	0	1.88349	1	0	2.07925	1	0	2.05638	1	0	1.20249	1	0	1.00575	1
ENSG00000234826	AC003084.2	0	0.277068	1	0	1.88349	1	0	2.07925	1	0	2.05638	1	0.00337516	3.20249	0.58336	0	1.00575	1
ENSG00000233942	AC004012.1	0	0.277068	1	0	1.88349	1	0	2.07925	1	0	2.05638	1	0	1.20249	1	0.00302062	3.00575	0.38066
ENSG00000267666	AC004156.3	0.00205963	0.277068	1	0.00505627	1.88349	0.953779	0.0114141	3.07925	0.393462	0	0.734451	1	0	-0.119437	1	0	-0.31618	1
ENSG00000234477	AC004231.2	0.00205963	2.27707	0.574793	0	1.88349	1	0	2.07925	1	0	2.05638	1	0	1.20249	1	0	1.00575	1
ENSG00000269635	AC004257.1	0	0.277068	1	0	1.88349	1	0	2.07925	1	0	2.05638	1	0.00337516	3.20249	0.58336	0	1.00575	1
ENSG00000227078	AC004448.2	0	0.277068	1	0	1.88349	1	0.00570707	4.07925	0.4746	0	2.05638	1	0	1.20249	1	0	1.00575	1
ENSG00000234183	AC004854.4	0	-1.04486	0.867704	0.00505627	1.88349	0.956349	0	0.757318	1	0.00562637	2.05638	0.833655	0.00675031	2.20249	0.567977	0	-0.31618	1
ENSG00000263081	AC004878.8	0.00205963	2.27707	0.574793	0	1.88349	1	0	2.07925	1	0	2.05638	1	0	1.20249	1	0	1.00575	1
ENSG00000224046	AC005076.5	0	0.277068	1	0	1.88349	1	0	2.07925	1	0	2.05638	1	0	1.20249	1	0.00302062	3.00575	0.38066
ENSG00000228639	AC005152.3	0	0.277068	1	0	1.88349	1	0	2.07925	1	0	2.05638	1	0	1.20249	1	0.00302062	3.00575	0.38066
ENSG00000269694	AC005197.2	0.00205963	2.27707	0.574793	0	1.88349	1	0	2.07925	1	0	2.05638	1	0	1.20249	1	0	1.00575	1
ENSG00000236352	AC005220.3	0	0.277068	1	0	1.88349	1	0	2.07925	1	0	2.05638	1	0	1.20249	1	0.00302062	3.00575	0.38066
ENSG00000231595	AC005224.2	0	-1.04486	0.880677	0.00505627	1.88349	0.950404	0	0.757318	1	0.00562637	2.05638	0.823404	0.00337516	1.20249	0.972263	0.00302062	1.00575	0.827367
ENSG00000267243	AC005307.3	0	0.277068	1	0	1.88349	1	0	2.07925	1	0	2.05638	1	0.00337516	3.20249	0.58336	0	1.00575	1
ENSG00000267421	AC005498.3	0.00205963	2.27707	0.574793	0	1.88349	1	0	2.07925	1	0	2.05638	1	0	1.20249	1	0	1.00575	1
ENSG00000267224	AC005498.4	0.00205963	2.27707	0.574793	0	1.88349	1	0	2.07925	1	0	2.05638	1	0	1.20249	1	0	1.00575	1
ENSG00000268536	AC005523.3	0	0.277068	1	0	1.88349	1	0	2.07925	1	0	2.05638	1	0.00337516	3.20249	0.58336	0	1.00575	1
ENSG00000235852	AC005540.3	0	0.277068	1	0	1.88349	1	0.00570707	4.07925	0.4746	0	2.05638	1	0	1.20249	1	0	1.00575	1
ENSG00000267549	AC006116.17	0	0.277068	1	0	1.88349	1	0	2.07925	1	0	2.05638	1	0.00337516	3.20249	0.58336	0	1.00575	1
ENSG00000266958	AC006126.3	0	0.277068	1	0	1.88349	1	0	2.07925	1	0.00562637	4.05638	0.460805	0	1.20249	1	0	1.00575	1
ENSG00000268355	AC006129.1	0.00205963	2.27707	0.574793	0	1.88349	1	0	2.07925	1	0	2.05638	1	0	1.20249	1	0	1.00575	1
ENSG00000267530	AC006273.5	0	0.277068	1	0	1.88349	1	0	2.07925	1	0	2.05638	1	0	1.20249	1	0.00302062	3.00575	0.38066
ENSG00000273442	AC006946.17	0.00205963	2.27707	0.574793	0	1.88349	1	0	2.07925	1	0	2.05638	1	0	1.20249	1	0	1.00575	1
ENSG00000228384	AC007040.6	0	0.277068	1	0	1.88349	1	0.00570707	4.07925	0.4746	0	2.05638	1	0	1.20249	1	0	1.00575	1
ENSG00000237166	AC007163.3	0	0.277068	1	0	1.88349	1	0.00570707	4.07925	0.4746	0	2.05638	1	0	1.20249	1	0	1.00575	1
ENSG00000269124	AC007193.10	0	0.277068	1	0	1.88349	1	0.00570707	4.07925	0.4746	0	2.05638	1	0	1.20249	1	0	1.00575	1
ENSG00000267980	AC007292.6	0.00205963	2.27707	0.574793	0	1.88349	1	0	2.07925	1	0	2.05638	1	0	1.20249	1	0	1.00575	1
ENSG00000277196	AC007325.2	0	0.277068	1	0	1.88349	1	0	2.07925	1	0	2.05638	1	0	1.20249	1	0.00302062	3.00575	0.38066
ENSG00000237638	AC007386.2	0	-1.04486	0.867704	0.00505627	1.88349	0.956349	0	0.757318	1	0.00562637	2.05638	0.833655	0.00675031	2.20249	0.567977	0	-0.31618	1
ENSG00000244055	AC007566.10	0	0.277068	1	0	1.88349	1	0	2.07925	1	0.00562637	4.05638	0.460805	0	1.20249	1	0	1.00575	1
ENSG00000233251	AC007743.1	0	0.277068	1	0	1.88349	1	0.00570707	4.07925	0.4746	0	2.05638	1	0	1.20249	1	0	1.00575	1
ENSG00000267213	AC007773.2	0	-1.04486	0.876143	0.00505627	1.88349	0.951407	0.00570707	2.07925	0.859406	0	0.734451	1	0.00675031	2.20249	0.58336	0	-0.31618	1
ENSG00000279018	AC007906.1	0	0.277068	1	0	1.88349	1	0	2.07925	1	0	2.05638	1	0.00337516	3.20249	0.58336	0	1.00575	1
ENSG00000232220	AC008440.5	0.00205963	2.27707	0.574793	0	1.88349	1	0	2.07925	1	0	2.05638	1	0	1.20249	1	0	1.00575	1
ENSG00000228737	AC008781.7	0	0.277068	1	0	1.88349	1	0	2.07925	1	0	2.05638	1	0	1.20249	1	0.00302062	3.00575	0.38066
ENSG00000261248	AC009120.10	0	0.277068	1	0	1.88349	1	0.00570707	4.07925	0.4746	0	2.05638	1	0	1.20249	1	0	1.00575	1
ENSG00000224375	AC009276.4	0	0.277068	1	0	1.88349	1	0.00570707	4.07925	0.4746	0	2.05638	1	0	1.20249	1	0	1.00575	1
ENSG00000232411	AC009495.3	0	0.277068	1	0	1.88349	1	0	2.07925	1	0.00562637	4.05638	0.460805	0	1.20249	1	0	1.00575	1
ENSG00000229195	AC009495.4	0	0.277068	1	0	1.88349	1	0	2.07925	1	0.00562637	4.05638	0.460805	0	1.20249	1	0	1.00575	1
ENSG00000234162	AC009505.4	0	0.277068	1	0	1.88349	1	0	2.07925	1	0.00562637	4.05638	0.460805	0	1.20249	1	0	1.00575	1
ENSG00000231794	AC009542.2	0	0.277068	1	0	1.88349	1	0	2.07925	1	0	2.05638	1	0.00337516	3.20249	0.58336	0	1.00575	1
ENSG00000236107	AC010127.3	0	0.277068	1	0	1.88349	1	0	2.07925	1	0	2.05638	1	0	1.20249	1	0.00302062	3.00575	0.38066
ENSG00000223923	AC010136.2	0.00205963	2.27707	0.574793	0	1.88349	1	0	2.07925	1	0	2.05638	1	0	1.20249	1	0	1.00575	1
ENSG00000235419	AC010149.4	0	0.277068	1	0	1.88349	1	0	2.07925	1	0	2.05638	1	0	1.20249	1	0.00302062	3.00575	0.38066
ENSG00000268686	AC010524.2	0	0.277068	1	0	1.88349	1	0	2.07925	1	0.00562637	4.05638	0.460805	0	1.20249	1	0	1.00575	1
ENSG00000268157	AC010524.4	0.00205963	2.27707	0.574793	0	1.88349	1	0	2.07925	1	0	2.05638	1	0	1.20249	1	0	1.00575	1
ENSG00000237798	AC010894.5	0.00205963	2.27707	0.574793	0	1.88349	1	0	2.07925	1	0	2.05638	1	0	1.20249	1	0	1.00575	1
ENSG00000228033	AC010967.2	0	0.277068	1	0	1.88349	1	0	2.07925	1	0	2.05638	1	0.00337516	3.20249	0.58336	0	1.00575	1
ENSG00000231731	AC010976.2	0	0.277068	1	0	1.88349	1	0.00570707	4.07925	0.4746	0	2.05638	1	0	1.20249	1	0	1.00575	1
ENSG00000274044	AC011718.2	0	0.277068	1	0	1.88349	1	0	2.07925	1	0	2.05638	1	0	1.20249	1	0.00302062	3.00575	0.38066
ENSG00000237017	AC012314.8	0	0.277068	1	0	1.88349	1	0.00570707	4.07925	0.4746	0	2.05638	1	0	1.20249	1	0	1.00575	1
ENSG00000203327	AC012358.7	0	0.277068	1	0	1.88349	1	0	2.07925	1	0.00562637	4.05638	0.460805	0	1.20249	1	0	1.00575	1
ENSG00000224789	AC012363.4	0	0.277068	1	0	1.88349	1	0	2.07925	1	0	2.05638	1	0.00337516	3.20249	0.58336	0	1.00575	1
ENSG00000228079	AC012368.1	0	0.277068	1	0	1.88349	1	0.00570707	4.07925	0.4746	0	2.05638	1	0	1.20249	1	0	1.00575	1
ENSG00000226994	AC012593.1	0.00205963	2.27707	0.574793	0	1.88349	1	0	2.07925	1	0	2.05638	1	0	1.20249	1	0	1.00575	1
ENSG00000231013	AC013275.2	0	0.277068	1	0	1.88349	1	0	2.07925	1	0	2.05638	1	0	1.20249	1	0.00302062	3.00575	0.38066
ENSG00000231189	AC013448.1	0.00205963	2.27707	0.574793	0	1.88349	1	0	2.07925	1	0	2.05638	1	0	1.20249	1	0	1.00575	1
ENSG00000270829	AC015849.12	0	0.277068	1	0	1.88349	1	0	2.07925	1	0	2.05638	1	0.00337516	3.20249	0.58336	0	1.00575	1
ENSG00000228925	AC016722.4	0	0.277068	1	0	1.88349	1	0.00570707	4.07925	0.4746	0	2.05638	1	0	1.20249	1	0	1.00575	1
ENSG00000232451	AC016768.1	0	0.277068	1	0	1.88349	1	0	2.07925	1	0	2.05638	1	0	1.20249	1	0.00302062	3.00575	0.38066
ENSG00000225539	AC018799.1	0	0.277068	1	0	1.88349	1	0	2.07925	1	0	2.05638	1	0	1.20249	1	0.00302062	3.00575	0.38066
ENSG00000279386	AC021106.1	0	0.277068	1	0	1.88349	1	0	2.07925	1	0	2.05638	1	0.00337516	3.20249	0.58336	0	1.00575	1
ENSG00000254777	AC022182.1	0	0.277068	1	0	1.88349	1	0	2.07925	1	0	2.05638	1	0.00337516	3.20249	0.58336	0	1.00575	1
ENSG00000235885	AC023115.2	0	0.277068	1	0	1.88349	1	0	2.07925	1	0	2.05638	1	0	1.20249	1	0.00302062	3.00575	0.38066
ENSG00000224713	AC025165.8	0.00205963	2.27707	0.574793	0	1.88349	1	0	2.07925	1	0	2.05638	1	0	1.20249	1	0	1.00575	1
ENSG00000260693	AC026150.8	0.00205963	2.27707	0.574793	0	1.88349	1	0	2.07925	1	0	2.05638	1	0	1.20249	1	0	1.00575	1
ENSG00000227432	AC053503.11	0.00205963	2.27707	0.574793	0	1.88349	1	0	2.07925	1	0	2.05638	1	0	1.20249	1	0	1.00575	1
ENSG00000267737	AC061992.2	0.00205963	2.27707	0.574793	0	1.88349	1	0	2.07925	1	0	2.05638	1	0	1.20249	1	0	1.00575	1
ENSG00000236682	AC068282.3	0	0.277068	1	0	1.88349	1	0.00570707	4.07925	0.4746	0	2.05638	1	0	1.20249	1	0	1.00575	1
ENSG00000249319	AC068533.7	0	0.277068	1	0	1.88349	1	0	2.07925	1	0.00562637	4.05638	0.460805	0	1.20249	1	0	1.00575	1
ENSG00000235027	AC068580.6	0	0.277068	1	0	1.88349	1	0	2.07925	1	0	2.05638	1	0	1.20249	1	0.00302062	3.00575	0.38066
ENSG00000214432	AC068831.10	0	0.277068	1	0	1.88349	1	0	2.07925	1	0	2.05638	1	0.00337516	3.20249	0.58336	0	1.00575	1
ENSG00000229178	AC069513.4	0.00411926	1.27707	0.626837	0.00505627	1.88349	0.951407	0	0.757318	1	0.00562637	2.05638	0.827166	0	-0.119437	1	0	-0.31618	1
ENSG00000226963	AC078883.4	0.00205963	2.27707	0.574793	0	1.88349	1	0	2.07925	1	0	2.05638	1	0	1.20249	1	0	1.00575	1
ENSG00000204460	AC079586.1	0	0.277068	1	0	1.88349	1	0	2.07925	1	0	2.05638	1	0.00337516	3.20249	0.58336	0	1.00575	1
ENSG00000237574	AC079776.3	0.00205963	2.27707	0.574793	0	1.88349	1	0	2.07925	1	0	2.05638	1	0	1.20249	1	0	1.00575	1
ENSG00000186019	AC084219.4	0.00205963	2.27707	0.574793	0	1.88349	1	0	2.07925	1	0	2.05638	1	0	1.20249	1	0	1.00575	1
ENSG00000235530	AC087294.2	0	0.277068	1	0	1.88349	1	0	2.07925	1	0	2.05638	1	0.00337516	3.20249	0.58336	0	1.00575	1
ENSG00000230401	AC090505.4	0.00205963	2.27707	0.574793	0	1.88349	1	0	2.07925	1	0	2.05638	1	0	1.20249	1	0	1.00575	1
ENSG00000214708	AC090616.2	0.00205963	2.27707	0.574793	0	1.88349	1	0	2.07925	1	0	2.05638	1	0	1.20249	1	0	1.00575	1
ENSG00000228541	AC093159.1	0	0.277068	1	0	1.88349	1	0	2.07925	1	0	2.05638	1	0.00337516	3.20249	0.58336	0	1.00575	1
ENSG00000226276	AC093382.1	0	0.277068	1	0	1.88349	1	0.00570707	4.07925	0.4746	0	2.05638	1	0	1.20249	1	0	1.00575	1
ENSG00000233654	AC093388.3	0	-1.72293	0.524369	0.0101125	1.88349	0.747237	0.00570707	1.27189	1	0.0112527	2.05638	0.606558	0.00337516	0.395136	1	0.00302062	0.198393	1
ENSG00000242474	AC093627.9	0	0.277068	1	0	1.88349	1	0	2.07925	1	0	2.05638	1	0.00337516	3.20249	0.58336	0	1.00575	1
ENSG00000237576	AC097495.2	0.00205963	2.27707	0.574793	0	1.88349	1	0	2.07925	1	0	2.05638	1	0	1.20249	1	0	1.00575	1
ENSG00000231682	AC097713.4	0	0.277068	1	0	1.88349	1	0	2.07925	1	0	2.05638	1	0.00337516	3.20249	0.58336	0	1.00575	1
ENSG00000228043	AC097721.2	0	0.277068	1	0	1.88349	1	0.00570707	4.07925	0.4746	0	2.05638	1	0	1.20249	1	0	1.00575	1
ENSG00000228133	AC099684.1	0	0.277068	1	0	1.88349	1	0	2.07925	1	0	2.05638	1	0	1.20249	1	0.00302062	3.00575	0.38066
ENSG00000224638	AC106900.6	0	0.277068	1	0	1.88349	1	0	2.07925	1	0.00562637	4.05638	0.460805	0	1.20249	1	0	1.00575	1
ENSG00000241525	AC108004.3	0	0.277068	1	0	1.88349	1	0	2.07925	1	0	2.05638	1	0	1.20249	1	0.00302062	3.00575	0.38066
ENSG00000227680	AC108051.2	0	0.277068	1	0	1.88349	1	0	2.07925	1	0	2.05638	1	0.00337516	3.20249	0.58336	0	1.00575	1
ENSG00000235351	AC114730.11	0	0.277068	1	0	1.88349	1	0	2.07925	1	0.00562637	4.05638	0.460805	0	1.20249	1	0	1.00575	1
ENSG00000224272	AC114730.3	0	0.277068	1	0	1.88349	1	0	2.07925	1	0	2.05638	1	0	1.20249	1	0.00302062	3.00575	0.38066
ENSG00000227260	AC116035.1	0.00205963	2.27707	0.574793	0	1.88349	1	0	2.07925	1	0	2.05638	1	0	1.20249	1	0	1.00575	1
ENSG00000238160	AC116366.5	0	0.277068	1	0	1.88349	1	0	2.07925	1	0.00562637	4.05638	0.460805	0	1.20249	1	0	1.00575	1
ENSG00000235688	AC116614.1	0	0.277068	1	0	1.88349	1	0	2.07925	1	0	2.05638	1	0.00337516	3.20249	0.58336	0	1.00575	1
ENSG00000236452	AC123023.1	0	0.277068	1	0	1.88349	1	0	2.07925	1	0.00562637	4.05638	0.460805	0	1.20249	1	0	1.00575	1
ENSG00000280550	AC131263.1	0.00205963	2.27707	0.574793	0	1.88349	1	0	2.07925	1	0	2.05638	1	0	1.20249	1	0	1.00575	1
ENSG00000267251	AC139100.3	0	0.277068	1	0	1.88349	1	0	2.07925	1	0	2.05638	1	0.00337516	3.20249	0.58336	0	1.00575	1
ENSG00000274847	AC145212.2	0.00205963	0.277068	1	0.00505627	1.88349	0.956349	0	0.757318	1	0	0.734451	1	0.00337516	1.20249	0.981612	0.00302062	1.00575	0.843734
ENSG00000275063	AC233755.1	0	-1.04486	0.867704	0.00505627	1.88349	0.956349	0	0.757318	1	0	0.734451	1	0.0101255	3.20249	0.168544	0	-0.31618	1
ENSG00000277856	AC233755.2	0	0.277068	1	0	1.88349	1	0	2.07925	1	0	2.05638	1	0.00337516	3.20249	0.58336	0	1.00575	1
ENSG00000130234	ACE2	0	0.277068	1	0	1.88349	1	0	2.07925	1	0	2.05638	1	0	1.20249	1	0.00302062	3.00575	0.38066
ENSG00000167769	ACER1	0	-1.04486	0.870288	0.00505627	1.88349	0.956349	0.00570707	2.07925	0.866779	0	0.734451	1	0	-0.119437	1	0.00604123	2.00575	0.372617
ENSG00000205669	ACOT6	0	0.277068	1	0	1.88349	1	0	2.07925	1	0	2.05638	1	0	1.20249	1	0.00302062	3.00575	0.38066
ENSG00000100312	ACR	0.00205963	2.27707	0.574793	0	1.88349	1	0	2.07925	1	0	2.05638	1	0	1.20249	1	0	1.00575	1
ENSG00000160323	ADAMTS13	0	0.277068	1	0	1.88349	1	0	2.07925	1	0.00562637	4.05638	0.460805	0	1.20249	1	0	1.00575	1
ENSG00000140873	ADAMTS18	0	0.277068	1	0	1.88349	1	0.00570707	4.07925	0.4746	0	2.05638	1	0	1.20249	1	0	1.00575	1
ENSG00000241684	ADAMTS9-AS2	0	0.277068	1	0	1.88349	1	0	2.07925	1	0	2.05638	1	0	1.20249	1	0.00302062	3.00575	0.38066
ENSG00000185736	ADARB2	0	0.277068	1	0	1.88349	1	0	2.07925	1	0	2.05638	1	0.00337516	3.20249	0.58336	0	1.00575	1
ENSG00000143199	ADCY10	0	0.277068	1	0	1.88349	1	0	2.07925	1	0	2.05638	1	0	1.20249	1	0.00302062	3.00575	0.38066
ENSG00000135298	ADGRB3	0.00205963	2.27707	0.574793	0	1.88349	1	0	2.07925	1	0	2.05638	1	0	1.20249	1	0	1.00575	1
ENSG00000180264	ADGRD2	0	0.277068	1	0	1.88349	1	0	2.07925	1	0	2.05638	1	0.00337516	3.20249	0.58336	0	1.00575	1
ENSG00000128165	ADM2	0	0.277068	1	0	1.88349	1	0	2.07925	1	0.00562637	4.05638	0.460805	0	1.20249	1	0	1.00575	1
ENSG00000274286	ADRA2B	0	0.277068	1	0	1.88349	1	0	2.07925	1	0.00562637	4.05638	0.460805	0	1.20249	1	0	1.00575	1
ENSG00000184160	ADRA2C	0	0.277068	1	0	1.88349	1	0	2.07925	1	0	2.05638	1	0	1.20249	1	0.00302062	3.00575	0.38066
ENSG00000263335	AF001548.5	0.00205963	0.277068	1	0.00505627	1.88349	0.95382	0	0.757318	1	0.0112527	3.05638	0.383274	0	-0.119437	1	0	-0.31618	1
ENSG00000238039	AF011889.2	0.00205963	2.27707	0.574793	0	1.88349	1	0	2.07925	1	0	2.05638	1	0	1.20249	1	0	1.00575	1
ENSG00000241489	AF011889.5	0	0.277068	1	0	1.88349	1	0.00570707	4.07925	0.4746	0	2.05638	1	0	1.20249	1	0	1.00575	1
ENSG00000232884	AF127936.3	0.00205963	2.27707	0.574793	0	1.88349	1	0	2.07925	1	0	2.05638	1	0	1.20249	1	0	1.00575	1
ENSG00000270076	AF131215.8	0	0.277068	1	0	1.88349	1	0.00570707	4.07925	0.4746	0	2.05638	1	0	1.20249	1	0	1.00575	1
ENSG00000227170	AF178030.2	0.00205963	2.27707	0.574793	0	1.88349	1	0	2.07925	1	0	2.05638	1	0	1.20249	1	0	1.00575	1
ENSG00000204172	AGAP9	0.00411926	-0.307895	0.986525	0.0151688	1.88349	0.573373	0.00570707	0.757318	1	0	-0.403052	1	0.00675031	0.617528	1	0.00604123	0.420786	1
ENSG00000165923	AGBL2	0.00411926	-0.307895	0.986133	0.0151688	1.88349	0.573373	0	-0.380185	1	0.0112527	1.47142	0.75536	0.00675031	0.617528	1	0.00302062	-0.31618	0.955868
ENSG00000111732	AICDA	0	0.277068	1	0	1.88349	1	0	2.07925	1	0	2.05638	1	0.00337516	3.20249	0.58336	0	1.00575	1
ENSG00000126878	AIF1L	0.00205963	2.27707	0.574793	0	1.88349	1	0	2.07925	1	0	2.05638	1	0	1.20249	1	0	1.00575	1
ENSG00000176092	AIM1L	0	0.277068	1	0	1.88349	1	0	2.07925	1	0	2.05638	1	0.00337516	3.20249	0.58336	0	1.00575	1
ENSG00000129221	AIPL1	0.00205963	2.27707	0.574793	0	1.88349	1	0	2.07925	1	0	2.05638	1	0	1.20249	1	0	1.00575	1
ENSG00000151320	AKAP6	0.00205963	2.27707	0.574793	0	1.88349	1	0	2.07925	1	0	2.05638	1	0	1.20249	1	0	1.00575	1
ENSG00000165568	AKR1E2	0.00205963	2.27707	0.574793	0	1.88349	1	0	2.07925	1	0	2.05638	1	0	1.20249	1	0	1.00575	1
ENSG00000233922	AL133493.2	0.00205963	2.27707	0.574793	0	1.88349	1	0	2.07925	1	0	2.05638	1	0	1.20249	1	0	1.00575	1
ENSG00000280316	AL365181.2	0	-1.04486	0.873652	0.00505627	1.88349	0.953779	0.0114141	3.07925	0.393462	0.00562637	2.05638	0.831346	0	-0.119437	1	0	-0.31618	1
ENSG00000234614	AL450992.2	0	0.277068	1	0	1.88349	1	0	2.07925	1	0	2.05638	1	0.00337516	3.20249	0.58336	0	1.00575	1
ENSG00000229487	ALG13-AS1	0	0.277068	1	0	1.88349	1	0.00570707	4.07925	0.4746	0	2.05638	1	0	1.20249	1	0	1.00575	1
ENSG00000251287	ALG1L2	0.00411926	-0.307895	0.995897	0.0151688	1.88349	0.580925	0.00570707	0.757318	1	0	-0.403052	1	0.00337516	-0.119437	1	0.00906185	1.00575	0.704892
ENSG00000179477	ALOX12B	0	0.277068	1	0	1.88349	1	0.00570707	4.07925	0.4746	0	2.05638	1	0	1.20249	1	0	1.00575	1
ENSG00000155754	ALS2CR11	0.00205963	2.27707	0.574793	0	1.88349	1	0	2.07925	1	0	2.05638	1	0	1.20249	1	0	1.00575	1
ENSG00000135409	AMHR2	0.00205963	2.27707	0.574793	0	1.88349	1	0	2.07925	1	0	2.05638	1	0	1.20249	1	0	1.00575	1
ENSG00000181754	AMIGO1	0.00205963	-0.530287	0.94511	0.0101125	1.88349	0.741818	0.00570707	1.27189	1	0	0.0563795	1	0.00337516	0.395136	1	0.00604123	1.00575	0.884379
ENSG00000126016	AMOT	0	0.277068	1	0	1.88349	1	0	2.07925	1	0.00562637	4.05638	0.460805	0	1.20249	1	0	1.00575	1
ENSG00000254996	ANKHD1-EIF4EBP3	0.00617889	2.27707	0.348094	0.00505627	1.88349	0.897925	0	0.757318	1	0	0.734451	1	0	-0.119437	1	0	-0.31618	1
ENSG00000170209	ANKK1	0	0.277068	1	0	1.88349	1	0	2.07925	1	0	2.05638	1	0.00337516	3.20249	0.58336	0	1.00575	1
ENSG00000230453	ANKRD18B	0	0.277068	1	0	1.88349	1	0	2.07925	1	0	2.05638	1	0	1.20249	1	0.00302062	3.00575	0.38066
ENSG00000165887	ANKRD2	0	0.277068	1	0	1.88349	1	0	2.07925	1	0	2.05638	1	0	1.20249	1	0.00302062	3.00575	0.38066
ENSG00000164236	ANKRD33B	0	0.277068	1	0	1.88349	1	0	2.07925	1	0	2.05638	1	0.00337516	3.20249	0.58336	0	1.00575	1
ENSG00000183831	ANKRD45	0.00205963	2.27707	0.574793	0	1.88349	1	0	2.07925	1	0	2.05638	1	0	1.20249	1	0	1.00575	1
ENSG00000181626	ANKRD62	0.00205963	2.27707	0.574793	0	1.88349	1	0	2.07925	1	0	2.05638	1	0	1.20249	1	0	1.00575	1
ENSG00000206199	ANKUB1	0.00205963	2.27707	0.574793	0	1.88349	1	0	2.07925	1	0	2.05638	1	0	1.20249	1	0	1.00575	1
ENSG00000261610	AP000265.1	0.00205963	2.27707	0.574793	0	1.88349	1	0	2.07925	1	0	2.05638	1	0	1.20249	1	0	1.00575	1
ENSG00000272659	AP000295.10	0	0.277068	1	0	1.88349	1	0	2.07925	1	0	2.05638	1	0	1.20249	1	0.00302062	3.00575	0.38066
ENSG00000214955	AP000318.2	0	0.277068	1	0	1.88349	1	0.00570707	4.07925	0.4746	0	2.05638	1	0	1.20249	1	0	1.00575	1
ENSG00000234928	AP000344.3	0	0.277068	1	0	1.88349	1	0.00570707	4.07925	0.4746	0	2.05638	1	0	1.20249	1	0	1.00575	1
ENSG00000257002	AP000438.2	0.00205963	2.27707	0.574793	0	1.88349	1	0	2.07925	1	0	2.05638	1	0	1.20249	1	0	1.00575	1
ENSG00000233818	AP000695.4	0.00205963	2.27707	0.574793	0	1.88349	1	0	2.07925	1	0	2.05638	1	0	1.20249	1	0	1.00575	1
ENSG00000256100	AP000721.4	0	0.277068	1	0	1.88349	1	0.00570707	4.07925	0.4746	0	2.05638	1	0	1.20249	1	0	1.00575	1
ENSG00000270117	AP000769.7	0	0.277068	1	0	1.88349	1	0	2.07925	1	0.00562637	4.05638	0.460805	0	1.20249	1	0	1.00575	1
ENSG00000229986	AP001042.1	0.00205963	2.27707	0.574793	0	1.88349	1	0	2.07925	1	0	2.05638	1	0	1.20249	1	0	1.00575	1
ENSG00000237604	AP001056.1	0.00205963	2.27707	0.574793	0	1.88349	1	0	2.07925	1	0	2.05638	1	0	1.20249	1	0	1.00575	1
ENSG00000232010	AP001059.5	0	0.277068	1	0	1.88349	1	0	2.07925	1	0	2.05638	1	0	1.20249	1	0.00302062	3.00575	0.38066
ENSG00000275799	AP001059.7	0.00411926	1.27707	0.626837	0.00505627	1.88349	0.954293	0	0.757318	1	0	0.734451	1	0.00337516	1.20249	0.980205	0	-0.31618	1
ENSG00000184441	AP001062.7	0	0.277068	1	0	1.88349	1	0.00570707	4.07925	0.4746	0	2.05638	1	0	1.20249	1	0	1.00575	1
ENSG00000224905	AP001347.6	0	0.277068	1	0	1.88349	1	0	2.07925	1	0	2.05638	1	0.00337516	3.20249	0.58336	0	1.00575	1
ENSG00000272948	AP001412.1	0	0.277068	1	0	1.88349	1	0	2.07925	1	0	2.05638	1	0.00337516	3.20249	0.58336	0	1.00575	1
ENSG00000255176	AP002954.3	0.00205963	2.27707	0.574793	0	1.88349	1	0	2.07925	1	0	2.05638	1	0	1.20249	1	0	1.00575	1
ENSG00000232500	AP005273.1	0.00205963	2.27707	0.574793	0	1.88349	1	0	2.07925	1	0	2.05638	1	0	1.20249	1	0	1.00575	1
ENSG00000227306	AP006285.6	0	0.277068	1	0	1.88349	1	0	2.07925	1	0	2.05638	1	0	1.20249	1	0.00302062	3.00575	0.38066
ENSG00000231487	AP006285.7	0	0.277068	1	0	1.88349	1	0	2.07925	1	0	2.05638	1	0	1.20249	1	0.00302062	3.00575	0.38066
ENSG00000129354	AP1M2	0	0.277068	1	0	1.88349	1	0	2.07925	1	0	2.05638	1	0	1.20249	1	0.00302062	3.00575	0.38066
ENSG00000152056	AP1S3	0.00617889	-0.530287	0.872418	0.0252814	1.88349	0.352919	0	-1.00822	0.925402	0.0168791	1.24902	0.708242	0.0101255	0.395136	1	0.00604123	-0.31618	1
ENSG00000235910	APOA1-AS	0	0.277068	1	0	1.88349	1	0.00570707	4.07925	0.4746	0	2.05638	1	0	1.20249	1	0	1.00575	1
ENSG00000124701	APOBEC2	0	0.277068	1	0	1.88349	1	0.00570707	4.07925	0.4746	0	2.05638	1	0	1.20249	1	0	1.00575	1
ENSG00000249310	APOBEC3B-AS1	0	0.277068	1	0	1.88349	1	0	2.07925	1	0	2.05638	1	0.00337516	3.20249	0.58336	0	1.00575	1
ENSG00000260372	AQP4-AS1	0	0.277068	1	0	1.88349	1	0	2.07925	1	0.00562637	4.05638	0.460805	0	1.20249	1	0	1.00575	1
ENSG00000198576	ARC	0	-1.04486	0.867704	0.00505627	1.88349	0.956349	0	0.757318	1	0.00562637	2.05638	0.833655	0.00675031	2.20249	0.567977	0	-0.31618	1
ENSG00000112379	ARFGEF3	0.00205963	2.27707	0.574793	0	1.88349	1	0	2.07925	1	0	2.05638	1	0	1.20249	1	0	1.00575	1
ENSG00000269891	ARHGAP19-SLIT1	0.00205963	2.27707	0.574793	0	1.88349	1	0	2.07925	1	0	2.05638	1	0	1.20249	1	0	1.00575	1
ENSG00000137727	ARHGAP20	0.00205963	2.27707	0.574793	0	1.88349	1	0	2.07925	1	0	2.05638	1	0	1.20249	1	0	1.00575	1
ENSG00000242173	ARHGDIG	0	0.277068	1	0	1.88349	1	0	2.07925	1	0	2.05638	1	0.00337516	3.20249	0.58336	0	1.00575	1
ENSG00000104728	ARHGEF10	0.00411926	-0.722932	0.7198	0.0202251	1.88349	0.49094	0.0285354	2.49428	0.163935	0.00562637	0.35594	1	0	-1.60486	0.595088	0.00302062	-0.694691	0.7875
ENSG00000214694	ARHGEF33	0	0.277068	1	0	1.88349	1	0	2.07925	1	0	2.05638	1	0	1.20249	1	0.00302062	3.00575	0.38066
ENSG00000205143	ARID3C	0	0.277068	1	0	1.88349	1	0	2.07925	1	0	2.05638	1	0	1.20249	1	0.00302062	3.00575	0.38066
ENSG00000157343	ARMC12	0	0.277068	1	0	1.88349	1	0	2.07925	1	0.00562637	4.05638	0.460805	0	1.20249	1	0	1.00575	1
ENSG00000172995	ARPP21	0	0.277068	1	0	1.88349	1	0	2.07925	1	0	2.05638	1	0	1.20249	1	0.00302062	3.00575	0.38066
ENSG00000180801	ARSJ	0	0.277068	1	0	1.88349	1	0	2.07925	1	0	2.05638	1	0.00337516	3.20249	0.58336	0	1.00575	1
ENSG00000214435	AS3MT	0	0.277068	1	0	1.88349	1	0	2.07925	1	0	2.05638	1	0	1.20249	1	0.00302062	3.00575	0.38066
ENSG00000239388	ASB14	0	0.277068	1	0	1.88349	1	0.00570707	4.07925	0.4746	0	2.05638	1	0	1.20249	1	0	1.00575	1
ENSG00000110881	ASIC1	0	0.277068	1	0	1.88349	1	0	2.07925	1	0	2.05638	1	0.00337516	3.20249	0.58336	0	1.00575	1
ENSG00000188886	ASTL	0	0.277068	1	0	1.88349	1	0	2.07925	1	0	2.05638	1	0.00337516	3.20249	0.58336	0	1.00575	1
ENSG00000229105	ASTN2-AS1	0	0.277068	1	0	1.88349	1	0	2.07925	1	0	2.05638	1	0.00337516	3.20249	0.58336	0	1.00575	1
ENSG00000127249	ATP13A4	0	0.277068	1	0	1.88349	1	0	2.07925	1	0	2.05638	1	0	1.20249	1	0.00302062	3.00575	0.38066
ENSG00000244124	ATP1B3-AS1	0	0.277068	1	0	1.88349	1	0	2.07925	1	0	2.05638	1	0.00337516	3.20249	0.58336	0	1.00575	1
ENSG00000196296	ATP2A1	0	0.277068	1	0	1.88349	1	0	2.07925	1	0.00562637	4.05638	0.460805	0	1.20249	1	0	1.00575	1
ENSG00000248919	ATP5J2-PTCD1	0.00205963	2.27707	0.574793	0	1.88349	1	0	2.07925	1	0	2.05638	1	0	1.20249	1	0	1.00575	1
ENSG00000143882	ATP6V1C2	0	0.277068	1	0	1.88349	1	0	2.07925	1	0	2.05638	1	0.00337516	3.20249	0.58336	0	1.00575	1
ENSG00000164053	ATRIP	0.00205963	2.27707	0.574793	0	1.88349	1	0	2.07925	1	0	2.05638	1	0	1.20249	1	0	1.00575	1
ENSG00000162779	AXDND1	0	0.277068	1	0	1.88349	1	0	2.07925	1	0	2.05638	1	0.00337516	3.20249	0.58336	0	1.00575	1
ENSG00000172318	B3GALT1	0.00205963	2.27707	0.574793	0	1.88349	1	0	2.07925	1	0	2.05638	1	0	1.20249	1	0	1.00575	1
ENSG00000128298	BAIAP2L2	0	0.277068	1	0	1.88349	1	0.00570707	4.07925	0.4746	0	2.05638	1	0	1.20249	1	0	1.00575	1
ENSG00000043039	BARX2	0	0.277068	1	0	1.88349	1	0	2.07925	1	0	2.05638	1	0	1.20249	1	0.00302062	3.00575	0.38066
ENSG00000121380	BCL2L14	0.00205963	0.277068	1	0.00505627	1.88349	0.950608	0	0.757318	1	0.00562637	2.05638	0.823928	0	-0.119437	1	0.00302062	1.00575	0.82887
ENSG00000100739	BDKRB1	0	0.277068	1	0	1.88349	1	0	2.07925	1	0	2.05638	1	0	1.20249	1	0.00302062	3.00575	0.38066
ENSG00000183092	BEGAIN	0	0.277068	1	0	1.88349	1	0	2.07925	1	0	2.05638	1	0.00337516	3.20249	0.58336	0	1.00575	1
ENSG00000162373	BEND5	0	-1.04486	0.874393	0.00505627	1.88349	0.95354	0.00570707	2.07925	0.862249	0	0.734451	1	0.00675031	2.20249	0.58336	0	-0.31618	1
ENSG00000039987	BEST2	0	0.277068	1	0	1.88349	1	0	2.07925	1	0	2.05638	1	0.00337516	3.20249	0.58336	0	1.00575	1
ENSG00000127325	BEST3	0.00205963	2.27707	0.574793	0	1.88349	1	0	2.07925	1	0	2.05638	1	0	1.20249	1	0	1.00575	1
ENSG00000180535	BHLHA15	0	0.277068	1	0	1.88349	1	0	2.07925	1	0	2.05638	1	0.00337516	3.20249	0.58336	0	1.00575	1
ENSG00000125845	BMP2	0.00205963	2.27707	0.574793	0	1.88349	1	0	2.07925	1	0	2.05638	1	0	1.20249	1	0	1.00575	1
ENSG00000101144	BMP7	0	0.277068	1	0	1.88349	1	0	2.07925	1	0	2.05638	1	0.00337516	3.20249	0.58336	0	1.00575	1
ENSG00000102010	BMX	0.00205963	2.27707	0.574793	0	1.88349	1	0	2.07925	1	0	2.05638	1	0	1.20249	1	0	1.00575	1
ENSG00000078898	BPIFB2	0	0.277068	1	0	1.88349	1	0	2.07925	1	0	2.05638	1	0.00337516	3.20249	0.58336	0	1.00575	1
ENSG00000182685	BRICD5	0.00823852	0.277068	1	0.0202251	1.88349	0.462372	0.00570707	0.378807	1	0	-0.750975	1	0.0135006	1.20249	0.757509	0	-1.80161	0.236926
ENSG00000238141	BRWD1-AS1	0.00205963	2.27707	0.574793	0	1.88349	1	0	2.07925	1	0	2.05638	1	0	1.20249	1	0	1.00575	1
ENSG00000183826	BTBD9	0.00411926	0.277068	1	0.0101125	1.88349	0.740736	0	0.0792464	1	0.0112527	2.05638	0.599442	0	-0.797509	1	0.00302062	0.198393	1
ENSG00000186265	BTLA	0.00205963	-1.72293	0.216537	0.0252814	1.88349	0.352919	0	-1.00822	0.925402	0	-1.03108	0.893552	0.0337516	2.85457	0.00458967	0	-2.08171	0.169879
ENSG00000112276	BVES	0	0.277068	1	0	1.88349	1	0	2.07925	1	0.00562637	4.05638	0.460805	0	1.20249	1	0	1.00575	1
ENSG00000228355	BX322559.3	0	0.277068	1	0	1.88349	1	0	2.07925	1	0	2.05638	1	0	1.20249	1	0.00302062	3.00575	0.38066
ENSG00000176236	C10orf111	0	0.277068	1	0	1.88349	1	0	2.07925	1	0.00562637	4.05638	0.460805	0	1.20249	1	0	1.00575	1
ENSG00000183644	C11orf88	0	0.277068	1	0	1.88349	1	0	2.07925	1	0.00562637	4.05638	0.460805	0	1.20249	1	0	1.00575	1
ENSG00000165805	C12orf50	0	0.277068	1	0	1.88349	1	0.00570707	4.07925	0.4746	0	2.05638	1	0	1.20249	1	0	1.00575	1
ENSG00000177627	C12orf54	0	0.277068	1	0	1.88349	1	0	2.07925	1	0	2.05638	1	0.00337516	3.20249	0.58336	0	1.00575	1
ENSG00000140104	C14orf79	0.00205963	0.277068	1	0.00505627	1.88349	0.956349	0	0.757318	1	0	0.734451	1	0	-0.119437	1	0.00604123	2.00575	0.36921
ENSG00000153446	C16orf89	0.00205963	2.27707	0.574793	0	1.88349	1	0	2.07925	1	0	2.05638	1	0	1.20249	1	0	1.00575	1
ENSG00000187013	C17orf82	0.00205963	2.27707	0.574793	0	1.88349	1	0	2.07925	1	0	2.05638	1	0	1.20249	1	0	1.00575	1
ENSG00000275763	C18orf65	0	0.277068	1	0	1.88349	1	0.00570707	4.07925	0.4746	0	2.05638	1	0	1.20249	1	0	1.00575	1
ENSG00000198723	C19orf45	0.00205963	2.27707	0.574793	0	1.88349	1	0	2.07925	1	0	2.05638	1	0	1.20249	1	0	1.00575	1
ENSG00000132016	C19orf57	0	0.277068	1	0	1.88349	1	0	2.07925	1	0	2.05638	1	0.00337516	3.20249	0.58336	0	1.00575	1
ENSG00000223658	C1GALT1C1L	0	0.277068	1	0	1.88349	1	0	2.07925	1	0	2.05638	1	0.00337516	3.20249	0.58336	0	1.00575	1
ENSG00000180999	C1orf105	0	0.277068	1	0	1.88349	1	0	2.07925	1	0	2.05638	1	0	1.20249	1	0.00302062	3.00575	0.38066
ENSG00000171722	C1orf111	0	0.277068	1	0	1.88349	1	0.00570707	4.07925	0.4746	0	2.05638	1	0	1.20249	1	0	1.00575	1
ENSG00000162913	C1orf145	0	0.277068	1	0	1.88349	1	0.00570707	4.07925	0.4746	0	2.05638	1	0	1.20249	1	0	1.00575	1
ENSG00000188004	C1orf204	0	0.277068	1	0	1.88349	1	0	2.07925	1	0.00562637	4.05638	0.460805	0	1.20249	1	0	1.00575	1
ENSG00000253313	C1orf210	0	0.277068	1	0	1.88349	1	0	2.07925	1	0	2.05638	1	0	1.20249	1	0.00302062	3.00575	0.38066
ENSG00000145861	C1QTNF2	0	0.277068	1	0	1.88349	1	0	2.07925	1	0.00562637	4.05638	0.460805	0	1.20249	1	0	1.00575	1
ENSG00000281756	C2-AS1	0	0.277068	1	0	1.88349	1	0	2.07925	1	0	2.05638	1	0	1.20249	1	0.00302062	3.00575	0.38066
ENSG00000169314	C22orf15	0	0.277068	1	0	1.88349	1	0.00570707	4.07925	0.4746	0	2.05638	1	0	1.20249	1	0	1.00575	1
ENSG00000172478	C2orf54	0	0.277068	1	0	1.88349	1	0	2.07925	1	0	2.05638	1	0	1.20249	1	0.00302062	3.00575	0.38066
ENSG00000197826	C4orf22	0.00205963	2.27707	0.574793	0	1.88349	1	0	2.07925	1	0	2.05638	1	0	1.20249	1	0	1.00575	1
ENSG00000164123	C4orf45	0	0.277068	1	0	1.88349	1	0	2.07925	1	0	2.05638	1	0.00337516	3.20249	0.58336	0	1.00575	1
ENSG00000178776	C5orf46	0	0.277068	1	0	1.88349	1	0	2.07925	1	0	2.05638	1	0	1.20249	1	0.00302062	3.00575	0.38066
ENSG00000224186	C5orf66	0	0.277068	1	0	1.88349	1	0	2.07925	1	0	2.05638	1	0	1.20249	1	0.00302062	3.00575	0.38066
ENSG00000197261	C6orf141	0	0.277068	1	0	1.88349	1	0	2.07925	1	0	2.05638	1	0.00337516	3.20249	0.58336	0	1.00575	1
ENSG00000164746	C7orf57	0	0.277068	1	0	1.88349	1	0	2.07925	1	0.00562637	4.05638	0.460805	0	1.20249	1	0	1.00575	1
ENSG00000156172	C8orf37	0.00205963	2.27707	0.574793	0	1.88349	1	0	2.07925	1	0	2.05638	1	0	1.20249	1	0	1.00575	1
ENSG00000164743	C8orf48	0.00205963	2.27707	0.574793	0	1.88349	1	0	2.07925	1	0	2.05638	1	0	1.20249	1	0	1.00575	1
ENSG00000164972	C9orf24	0	0.277068	1	0	1.88349	1	0.00570707	4.07925	0.4746	0	2.05638	1	0	1.20249	1	0	1.00575	1
ENSG00000157653	C9orf43	0	0.277068	1	0	1.88349	1	0	2.07925	1	0	2.05638	1	0	1.20249	1	0.00302062	3.00575	0.38066
ENSG00000074410	CA12	0	0.277068	1	0	1.88349	1	0	2.07925	1	0.00562637	4.05638	0.460805	0	1.20249	1	0	1.00575	1
ENSG00000118298	CA14	0	0.277068	1	0	1.88349	1	0	2.07925	1	0	2.05638	1	0.00337516	3.20249	0.58336	0	1.00575	1
ENSG00000253549	CA3-AS1	0	0.277068	1	0	1.88349	1	0	2.07925	1	0	2.05638	1	0	1.20249	1	0.00302062	3.00575	0.38066
ENSG00000131686	CA6	0	0.277068	1	0	1.88349	1	0	2.07925	1	0	2.05638	1	0.00337516	3.20249	0.58336	0	1.00575	1
ENSG00000107159	CA9	0	0.277068	1	0	1.88349	1	0	2.07925	1	0	2.05638	1	0.00337516	3.20249	0.58336	0	1.00575	1
ENSG00000157782	CABP1	0.00205963	2.27707	0.574793	0	1.88349	1	0	2.07925	1	0	2.05638	1	0	1.20249	1	0	1.00575	1
ENSG00000246627	CACNA1C-AS1	0	0.277068	1	0	1.88349	1	0.00570707	4.07925	0.4746	0	2.05638	1	0	1.20249	1	0	1.00575	1
ENSG00000198216	CACNA1E	0	0.277068	1	0	1.88349	1	0	2.07925	1	0	2.05638	1	0.00337516	3.20249	0.58336	0	1.00575	1
ENSG00000100346	CACNA1I	0	0.277068	1	0	1.88349	1	0	2.07925	1	0	2.05638	1	0.00337516	3.20249	0.58336	0	1.00575	1
ENSG00000225670	CADM3-AS1	0	0.277068	1	0	1.88349	1	0	2.07925	1	0	2.05638	1	0.00337516	3.20249	0.58336	0	1.00575	1
ENSG00000175868	CALCB	0	0.277068	1	0	1.88349	1	0.00570707	4.07925	0.4746	0	2.05638	1	0	1.20249	1	0	1.00575	1
ENSG00000183166	CALN1	0	0.277068	1	0	1.88349	1	0	2.07925	1	0	2.05638	1	0	1.20249	1	0.00302062	3.00575	0.38066
ENSG00000249375	CASC11	0.00411926	1.27707	0.626837	0.00505627	1.88349	0.956349	0	0.757318	1	0.00562637	2.05638	0.833655	0	-0.119437	1	0	-0.31618	1
ENSG00000137757	CASP5	0.00205963	2.27707	0.574793	0	1.88349	1	0	2.07925	1	0	2.05638	1	0	1.20249	1	0	1.00575	1
ENSG00000133962	CATSPERB	0	0.277068	1	0	1.88349	1	0	2.07925	1	0	2.05638	1	0	1.20249	1	0.00302062	3.00575	0.38066
ENSG00000139899	CBLN3	0	0.277068	1	0	1.88349	1	0	2.07925	1	0	2.05638	1	0	1.20249	1	0.00302062	3.00575	0.38066
ENSG00000054803	CBLN4	0	0.277068	1	0	1.88349	1	0	2.07925	1	0	2.05638	1	0	1.20249	1	0.00302062	3.00575	0.38066
ENSG00000159231	CBR3	0	0.277068	1	0	1.88349	1	0	2.07925	1	0	2.05638	1	0.00337516	3.20249	0.58336	0	1.00575	1
ENSG00000274276	CBSL	0	0.277068	1	0	1.88349	1	0	2.07925	1	0	2.05638	1	0	1.20249	1	0.00302062	3.00575	0.38066
ENSG00000247844	CCAT1	0	0.277068	1	0	1.88349	1	0	2.07925	1	0	2.05638	1	0	1.20249	1	0.00302062	3.00575	0.38066
ENSG00000168491	CCDC110	0.00205963	2.27707	0.574793	0	1.88349	1	0	2.07925	1	0	2.05638	1	0	1.20249	1	0	1.00575	1
ENSG00000103021	CCDC113	0	0.277068	1	0	1.88349	1	0	2.07925	1	0	2.05638	1	0	1.20249	1	0.00302062	3.00575	0.38066
ENSG00000242715	CCDC169	0	0.277068	1	0	1.88349	1	0	2.07925	1	0	2.05638	1	0.00337516	3.20249	0.58336	0	1.00575	1
ENSG00000164989	CCDC171	0	0.277068	1	0	1.88349	1	0.00570707	4.07925	0.4746	0	2.05638	1	0	1.20249	1	0	1.00575	1
ENSG00000229140	CCDC26	0.00205963	2.27707	0.574793	0	1.88349	1	0	2.07925	1	0	2.05638	1	0	1.20249	1	0	1.00575	1
ENSG00000165972	CCDC38	0	0.277068	1	0	1.88349	1	0	2.07925	1	0	2.05638	1	0	1.20249	1	0.00302062	3.00575	0.38066
ENSG00000130783	CCDC62	0	0.277068	1	0	1.88349	1	0	2.07925	1	0	2.05638	1	0.00337516	3.20249	0.58336	0	1.00575	1
ENSG00000150076	CCDC7	0.00205963	2.27707	0.574793	0	1.88349	1	0	2.07925	1	0	2.05638	1	0	1.20249	1	0	1.00575	1
ENSG00000186714	CCDC73	0.00205963	2.27707	0.574793	0	1.88349	1	0	2.07925	1	0	2.05638	1	0	1.20249	1	0	1.00575	1
ENSG00000152076	CCDC74B	0	0.277068	1	0	1.88349	1	0	2.07925	1	0.00562637	4.05638	0.460805	0	1.20249	1	0	1.00575	1
ENSG00000110148	CCKBR	0.00205963	2.27707	0.574793	0	1.88349	1	0	2.07925	1	0	2.05638	1	0	1.20249	1	0	1.00575	1
ENSG00000131142	CCL25	0	0.277068	1	0	1.88349	1	0	2.07925	1	0	2.05638	1	0.00337516	3.20249	0.58336	0	1.00575	1
ENSG00000006606	CCL26	0.00205963	2.27707	0.574793	0	1.88349	1	0	2.07925	1	0	2.05638	1	0	1.20249	1	0	1.00575	1
ENSG00000177675	CD163L1	0.00205963	2.27707	0.574793	0	1.88349	1	0	2.07925	1	0	2.05638	1	0	1.20249	1	0	1.00575	1
ENSG00000158477	CD1A	0.00205963	2.27707	0.574793	0	1.88349	1	0	2.07925	1	0	2.05638	1	0	1.20249	1	0	1.00575	1
ENSG00000174807	CD248	0	0.277068	1	0	1.88349	1	0	2.07925	1	0	2.05638	1	0.00337516	3.20249	0.58336	0	1.00575	1
ENSG00000161649	CD300LG	0.00205963	2.27707	0.574793	0	1.88349	1	0	2.07925	1	0	2.05638	1	0	1.20249	1	0	1.00575	1
ENSG00000013725	CD6	0.0123578	-2.84631	1.79087e-06	0.212363	1.88349	0.00121469	0.125556	0.874888	0.415005	0.090022	0.336487	1	0.138381	1.15186	0.0593011	0	-4.99425	1.89115e-07
ENSG00000140945	CDH13	0	0.277068	1	0	1.88349	1	0	2.07925	1	0	2.05638	1	0	1.20249	1	0.00302062	3.00575	0.38066
ENSG00000129910	CDH15	0.00205963	2.27707	0.574793	0	1.88349	1	0	2.07925	1	0	2.05638	1	0	1.20249	1	0	1.00575	1
ENSG00000145526	CDH18	0	0.277068	1	0	1.88349	1	0	2.07925	1	0.00562637	4.05638	0.460805	0	1.20249	1	0	1.00575	1
ENSG00000101542	CDH20	0	0.277068	1	0	1.88349	1	0	2.07925	1	0	2.05638	1	0.00337516	3.20249	0.58336	0	1.00575	1
ENSG00000139880	CDH24	0.00205963	2.27707	0.574793	0	1.88349	1	0	2.07925	1	0	2.05638	1	0	1.20249	1	0	1.00575	1
ENSG00000062038	CDH3	0	0.277068	1	0	1.88349	1	0.00570707	4.07925	0.4746	0	2.05638	1	0	1.20249	1	0	1.00575	1
ENSG00000187492	CDHR4	0	-1.04486	0.869292	0.00505627	1.88349	0.956349	0.00570707	2.07925	0.866779	0.0112527	3.05638	0.367211	0	-0.119437	1	0	-0.31618	1
ENSG00000171450	CDK5R2	0	0.277068	1	0	1.88349	1	0	2.07925	1	0	2.05638	1	0.00337516	3.20249	0.58336	0	1.00575	1
ENSG00000064309	CDON	0.00205963	2.27707	0.574793	0	1.88349	1	0	2.07925	1	0	2.05638	1	0	1.20249	1	0	1.00575	1
ENSG00000105388	CEACAM5	0	0.277068	1	0	1.88349	1	0	2.07925	1	0.00562637	4.05638	0.460805	0	1.20249	1	0	1.00575	1
ENSG00000101489	CELF4	0.00205963	2.27707	0.574793	0	1.88349	1	0	2.07925	1	0	2.05638	1	0	1.20249	1	0	1.00575	1
ENSG00000161082	CELF5	0	0.277068	1	0	1.88349	1	0	2.07925	1	0	2.05638	1	0	1.20249	1	0.00302062	3.00575	0.38066
ENSG00000205923	CEMP1	0	0.277068	1	0	1.88349	1	0	2.07925	1	0.00562637	4.05638	0.460805	0	1.20249	1	0	1.00575	1
ENSG00000110318	CEP126	0	-2.18236	0.289054	0.0151688	1.88349	0.578661	0.0228283	2.59382	0.216651	0.0168791	2.05638	0.460805	0	-1.25694	0.892087	0	-1.45368	0.474579
ENSG00000178404	CEP295NL	0.00205963	2.27707	0.574793	0	1.88349	1	0	2.07925	1	0	2.05638	1	0	1.20249	1	0	1.00575	1
ENSG00000278916	CEP83-AS1	0	0.277068	1	0	1.88349	1	0.00570707	4.07925	0.4746	0	2.05638	1	0	1.20249	1	0	1.00575	1
ENSG00000154227	CERS3	0	0.277068	1	0	1.88349	1	0	2.07925	1	0	2.05638	1	0.00337516	3.20249	0.58336	0	1.00575	1
ENSG00000259430	CERS3-AS1	0	0.277068	1	0	1.88349	1	0	2.07925	1	0	2.05638	1	0	1.20249	1	0.00302062	3.00575	0.38066
ENSG00000171811	CFAP46	0.00205963	2.27707	0.574793	0	1.88349	1	0	2.07925	1	0	2.05638	1	0	1.20249	1	0	1.00575	1
ENSG00000188523	CFAP77	0	0.277068	1	0	1.88349	1	0	2.07925	1	0	2.05638	1	0.00337516	3.20249	0.58336	0	1.00575	1
ENSG00000278903	CH507-145C22.1	0	0.277068	1	0	1.88349	1	0	2.07925	1	0.00562637	4.05638	0.460805	0	1.20249	1	0	1.00575	1
ENSG00000278955	CH507-210P18.4	0	0.277068	1	0	1.88349	1	0.00570707	4.07925	0.4746	0	2.05638	1	0	1.20249	1	0	1.00575	1
ENSG00000277991	CH507-338C24.1	0	0.277068	1	0	1.88349	1	0	2.07925	1	0	2.05638	1	0	1.20249	1	0.00302062	3.00575	0.38066
ENSG00000278996	CH507-513H4.1	0	0.277068	1	0	1.88349	1	0	2.07925	1	0.00562637	4.05638	0.460805	0	1.20249	1	0	1.00575	1
ENSG00000280441	CH507-528H12.1	0	0.277068	1	0	1.88349	1	0	2.07925	1	0	2.05638	1	0.00337516	3.20249	0.58336	0	1.00575	1
ENSG00000277117	CH507-9B2.1	0.00205963	2.27707	0.574793	0	1.88349	1	0	2.07925	1	0	2.05638	1	0	1.20249	1	0	1.00575	1
ENSG00000116254	CHD5	0	-1.04486	0.890154	0.00505627	1.88349	0.943953	0.00570707	2.07925	0.846048	0.00562637	2.05638	0.816771	0.00337516	1.20249	0.965627	0	-0.31618	1
ENSG00000101204	CHRNA4	0	0.277068	1	0	1.88349	1	0	2.07925	1	0	2.05638	1	0	1.20249	1	0.00302062	3.00575	0.38066
ENSG00000169684	CHRNA5	0	0.277068	1	0	1.88349	1	0	2.07925	1	0.00562637	4.05638	0.460805	0	1.20249	1	0	1.00575	1
ENSG00000183196	CHST6	0	0.277068	1	0	1.88349	1	0	2.07925	1	0	2.05638	1	0.00337516	3.20249	0.58336	0	1.00575	1
ENSG00000267493	CIRBP-AS1	0	0.277068	1	0	1.88349	1	0.00570707	4.07925	0.4746	0	2.05638	1	0	1.20249	1	0	1.00575	1
ENSG00000273145	CITF22-92A6.1	0.00411926	1.27707	0.626837	0.00505627	1.88349	0.956349	0	0.757318	1	0	0.734451	1	0	-0.119437	1	0.00302062	1.00575	0.847679
ENSG00000175505	CLCF1	0.00205963	-1.04486	0.608901	0.0151688	1.88349	0.573373	0	-0.380185	1	0	-0.403052	1	0.0135006	1.71706	0.427788	0.00604123	0.420786	1
ENSG00000256660	CLEC12B	0.00205963	2.27707	0.574793	0	1.88349	1	0	2.07925	1	0	2.05638	1	0	1.20249	1	0	1.00575	1
ENSG00000140839	CLEC18B	0	0.277068	1	0	1.88349	1	0.00570707	4.07925	0.4746	0	2.05638	1	0	1.20249	1	0	1.00575	1
ENSG00000153132	CLGN	0	0.277068	1	0	1.88349	1	0	2.07925	1	0	2.05638	1	0	1.20249	1	0.00302062	3.00575	0.38066
ENSG00000257127	CLLU1	0.00205963	2.27707	0.574793	0	1.88349	1	0	2.07925	1	0	2.05638	1	0	1.20249	1	0	1.00575	1
ENSG00000158258	CLSTN2	0	0.277068	1	0	1.88349	1	0	2.07925	1	0	2.05638	1	0	1.20249	1	0.00302062	3.00575	0.38066
ENSG00000070371	CLTCL1	0	0.277068	1	0	1.88349	1	0	2.07925	1	0	2.05638	1	0	1.20249	1	0.00302062	3.00575	0.38066
ENSG00000170289	CNGB3	0.00205963	2.27707	0.574793	0	1.88349	1	0	2.07925	1	0	2.05638	1	0	1.20249	1	0	1.00575	1
ENSG00000149970	CNKSR2	0	0.277068	1	0	1.88349	1	0	2.07925	1	0	2.05638	1	0	1.20249	1	0.00302062	3.00575	0.38066
ENSG00000122756	CNTFR	0.00205963	2.27707	0.574793	0	1.88349	1	0	2.07925	1	0	2.05638	1	0	1.20249	1	0	1.00575	1
ENSG00000113805	CNTN3	0	0.277068	1	0	1.88349	1	0	2.07925	1	0	2.05638	1	0	1.20249	1	0.00302062	3.00575	0.38066
ENSG00000155052	CNTNAP5	0.00205963	2.27707	0.574793	0	1.88349	1	0	2.07925	1	0	2.05638	1	0	1.20249	1	0	1.00575	1
ENSG00000232814	COL4A2-AS1	0.00205963	2.27707	0.574793	0	1.88349	1	0	2.07925	1	0	2.05638	1	0	1.20249	1	0	1.00575	1
ENSG00000080573	COL5A3	0	0.277068	1	0	1.88349	1	0	2.07925	1	0	2.05638	1	0	1.20249	1	0.00302062	3.00575	0.38066
ENSG00000171812	COL8A2	0.00205963	2.27707	0.574793	0	1.88349	1	0	2.07925	1	0	2.05638	1	0	1.20249	1	0	1.00575	1
ENSG00000198756	COLGALT2	0.00205963	0.277068	1	0.00505627	1.88349	0.956349	0	0.757318	1	0.00562637	2.05638	0.833655	0.00337516	1.20249	0.981612	0	-0.31618	1
ENSG00000105664	COMP	0.00205963	2.27707	0.574793	0	1.88349	1	0	2.07925	1	0	2.05638	1	0	1.20249	1	0	1.00575	1
ENSG00000167549	CORO6	0.00205963	2.27707	0.574793	0	1.88349	1	0	2.07925	1	0	2.05638	1	0	1.20249	1	0	1.00575	1
ENSG00000103426	CORO7-PAM16	0	0.277068	1	0	1.88349	1	0	2.07925	1	0	2.05638	1	0	1.20249	1	0.00302062	3.00575	0.38066
ENSG00000160471	COX6B2	0	-1.72293	0.503539	0.0101125	1.88349	0.741818	0	0.0792464	1	0.0225055	3.37831	0.0780611	0.00337516	0.395136	1	0	-0.994252	0.610998
ENSG00000153002	CPB1	0	0.277068	1	0	1.88349	1	0	2.07925	1	0	2.05638	1	0.00337516	3.20249	0.58336	0	1.00575	1
ENSG00000235903	CPB2-AS1	0	0.277068	1	0	1.88349	1	0.00570707	4.07925	0.4746	0	2.05638	1	0	1.20249	1	0	1.00575	1
ENSG00000259462	CPEB1-AS1	0.00205963	2.27707	0.574793	0	1.88349	1	0	2.07925	1	0	2.05638	1	0	1.20249	1	0	1.00575	1
ENSG00000213578	CPLX3	0.00205963	2.27707	0.574793	0	1.88349	1	0	2.07925	1	0	2.05638	1	0	1.20249	1	0	1.00575	1
ENSG00000166569	CPLX4	0	0.277068	1	0	1.88349	1	0	2.07925	1	0	2.05638	1	0.00337516	3.20249	0.58336	0	1.00575	1
ENSG00000100884	CPNE6	0	0.277068	1	0	1.88349	1	0	2.07925	1	0	2.05638	1	0	1.20249	1	0.00302062	3.00575	0.38066
ENSG00000144550	CPNE9	0.00205963	2.27707	0.574793	0	1.88349	1	0	2.07925	1	0	2.05638	1	0	1.20249	1	0	1.00575	1
ENSG00000148204	CRB2	0	0.277068	1	0	1.88349	1	0	2.07925	1	0	2.05638	1	0.00337516	3.20249	0.58336	0	1.00575	1
ENSG00000175874	CREG2	0	0.277068	1	0	1.88349	1	0.00570707	4.07925	0.4746	0	2.05638	1	0	1.20249	1	0	1.00575	1
ENSG00000226321	CROCC2	0.00205963	2.27707	0.574793	0	1.88349	1	0	2.07925	1	0	2.05638	1	0	1.20249	1	0	1.00575	1
ENSG00000095713	CRTAC1	0.00205963	2.27707	0.574793	0	1.88349	1	0	2.07925	1	0	2.05638	1	0	1.20249	1	0	1.00575	1
ENSG00000244752	CRYBB2	0	0.277068	1	0	1.88349	1	0	2.07925	1	0	2.05638	1	0.00337516	3.20249	0.58336	0	1.00575	1
ENSG00000213139	CRYGS	0.00205963	0.277068	1	0.00505627	1.88349	0.933036	0.00570707	2.07925	0.833036	0	0.734451	1	0.00337516	1.20249	0.957487	0	-0.31618	1
ENSG00000164400	CSF2	0	0.277068	1	0	1.88349	1	0	2.07925	1	0.00562637	4.05638	0.460805	0	1.20249	1	0	1.00575	1
ENSG00000121904	CSMD2	0	0.277068	1	0	1.88349	1	0	2.07925	1	0.00562637	4.05638	0.460805	0	1.20249	1	0	1.00575	1
ENSG00000180138	CSNK1A1L	0.00205963	2.27707	0.574793	0	1.88349	1	0	2.07925	1	0	2.05638	1	0	1.20249	1	0	1.00575	1
ENSG00000178662	CSRNP3	0	0.277068	1	0	1.88349	1	0	2.07925	1	0	2.05638	1	0	1.20249	1	0.00302062	3.00575	0.38066
ENSG00000170373	CST1	0.00205963	2.27707	0.574793	0	1.88349	1	0	2.07925	1	0	2.05638	1	0	1.20249	1	0	1.00575	1
ENSG00000125823	CSTL1	0	0.277068	1	0	1.88349	1	0.00570707	4.07925	0.4746	0	2.05638	1	0	1.20249	1	0	1.00575	1
ENSG00000273243	CTA-217C2.2	0	0.277068	1	0	1.88349	1	0.00570707	4.07925	0.4746	0	2.05638	1	0	1.20249	1	0	1.00575	1
ENSG00000279006	CTA-243E7.2	0	0.277068	1	0	1.88349	1	0	2.07925	1	0	2.05638	1	0	1.20249	1	0.00302062	3.00575	0.38066
ENSG00000279548	CTA-243E7.3	0.00205963	2.27707	0.574793	0	1.88349	1	0	2.07925	1	0	2.05638	1	0	1.20249	1	0	1.00575	1
ENSG00000282602	CTA-286B10.7	0	0.277068	1	0	1.88349	1	0	2.07925	1	0.00562637	4.05638	0.460805	0	1.20249	1	0	1.00575	1
ENSG00000282041	CTA-286B10.8	0.00205963	2.27707	0.574793	0	1.88349	1	0	2.07925	1	0	2.05638	1	0	1.20249	1	0	1.00575	1
ENSG00000260934	CTA-363E6.7	0.00205963	2.27707	0.574793	0	1.88349	1	0	2.07925	1	0	2.05638	1	0	1.20249	1	0	1.00575	1
ENSG00000212710	CTAGE1	0	0.277068	1	0	1.88349	1	0	2.07925	1	0.00562637	4.05638	0.460805	0	1.20249	1	0	1.00575	1
ENSG00000250274	CTB-114C7.4	0.00205963	2.27707	0.574793	0	1.88349	1	0	2.07925	1	0	2.05638	1	0	1.20249	1	0	1.00575	1
ENSG00000269292	CTB-12A17.3	0.00205963	2.27707	0.574793	0	1.88349	1	0	2.07925	1	0	2.05638	1	0	1.20249	1	0	1.00575	1
ENSG00000275719	CTB-147N14.6	0.00411926	1.27707	0.626837	0.00505627	1.88349	0.953762	0.00570707	2.07925	0.862858	0	0.734451	1	0	-0.119437	1	0	-0.31618	1
ENSG00000267934	CTB-176F20.3	0.00205963	2.27707	0.574793	0	1.88349	1	0	2.07925	1	0	2.05638	1	0	1.20249	1	0	1.00575	1
ENSG00000267348	CTB-179K24.3	0	0.277068	1	0	1.88349	1	0	2.07925	1	0.00562637	4.05638	0.460805	0	1.20249	1	0	1.00575	1
ENSG00000272742	CTB-43P18.1	0	-1.04486	0.876397	0.00505627	1.88349	0.951407	0.00570707	2.07925	0.859406	0.00562637	2.05638	0.82779	0.00337516	1.20249	0.97706	0	-0.31618	1
ENSG00000249593	CTB-46B19.2	0	0.277068	1	0	1.88349	1	0	2.07925	1	0	2.05638	1	0.00337516	3.20249	0.58336	0	1.00575	1
ENSG00000277182	CTB-58E17.5	0.00205963	2.27707	0.574793	0	1.88349	1	0	2.07925	1	0	2.05638	1	0	1.20249	1	0	1.00575	1
ENSG00000269524	CTB-83J4.1	0.00205963	2.27707	0.574793	0	1.88349	1	0	2.07925	1	0	2.05638	1	0	1.20249	1	0	1.00575	1
ENSG00000276241	CTB-91J4.1	0.00205963	2.27707	0.574793	0	1.88349	1	0	2.07925	1	0	2.05638	1	0	1.20249	1	0	1.00575	1
ENSG00000253172	CTC-209H22.3	0	0.277068	1	0	1.88349	1	0.00570707	4.07925	0.4746	0	2.05638	1	0	1.20249	1	0	1.00575	1
ENSG00000251027	CTC-254B4.1	0	0.277068	1	0	1.88349	1	0	2.07925	1	0	2.05638	1	0.00337516	3.20249	0.58336	0	1.00575	1
ENSG00000269814	CTC-273B12.10	0.00205963	2.27707	0.574793	0	1.88349	1	0	2.07925	1	0	2.05638	1	0	1.20249	1	0	1.00575	1
ENSG00000197813	CTC-301O7.4	0.00205963	2.27707	0.574793	0	1.88349	1	0	2.07925	1	0	2.05638	1	0	1.20249	1	0	1.00575	1
ENSG00000249655	CTC-325J23.2	0	0.277068	1	0	1.88349	1	0	2.07925	1	0	2.05638	1	0.00337516	3.20249	0.58336	0	1.00575	1
ENSG00000249637	CTC-329D1.2	0	0.277068	1	0	1.88349	1	0	2.07925	1	0	2.05638	1	0	1.20249	1	0.00302062	3.00575	0.38066
ENSG00000253965	CTC-329D1.3	0	0.277068	1	0	1.88349	1	0	2.07925	1	0	2.05638	1	0.00337516	3.20249	0.58336	0	1.00575	1
ENSG00000250258	CTC-431G16.2	0	0.277068	1	0	1.88349	1	0	2.07925	1	0	2.05638	1	0	1.20249	1	0.00302062	3.00575	0.38066
ENSG00000267871	CTC-444N24.6	0	-1.04486	0.876682	0.00505627	1.88349	0.951407	0	0.757318	1	0	0.734451	1	0.00675031	2.20249	0.58336	0.00302062	1.00575	0.834448
ENSG00000268713	CTC-444N24.8	0.0123578	0.624991	0.784225	0.0252814	1.88349	0.405097	0	-1.00822	0.959055	0.0225055	1.67787	0.46264	0.00337516	-0.797509	0.996038	0	-2.08171	0.212604
ENSG00000197332	CTC-499B15.5	0	0.277068	1	0	1.88349	1	0	2.07925	1	0	2.05638	1	0.00337516	3.20249	0.58336	0	1.00575	1
ENSG00000267767	CTC-523E23.4	0	0.277068	1	0	1.88349	1	0	2.07925	1	0	2.05638	1	0.00337516	3.20249	0.58336	0	1.00575	1
ENSG00000269086	CTC-523E23.5	0.00205963	2.27707	0.574793	0	1.88349	1	0	2.07925	1	0	2.05638	1	0	1.20249	1	0	1.00575	1
ENSG00000266913	CTC-548K16.2	0	0.277068	1	0	1.88349	1	0	2.07925	1	0.00562637	4.05638	0.460805	0	1.20249	1	0	1.00575	1
ENSG00000254042	CTC-558O2.1	0	0.277068	1	0	1.88349	1	0	2.07925	1	0	2.05638	1	0	1.20249	1	0.00302062	3.00575	0.38066
ENSG00000247877	CTD-2001C12.1	0	0.277068	1	0	1.88349	1	0	2.07925	1	0	2.05638	1	0	1.20249	1	0.00302062	3.00575	0.38066
ENSG00000254731	CTD-2005H7.1	0.00205963	2.27707	0.574793	0	1.88349	1	0	2.07925	1	0	2.05638	1	0	1.20249	1	0	1.00575	1
ENSG00000261396	CTD-2012K14.2	0.00205963	2.27707	0.574793	0	1.88349	1	0	2.07925	1	0	2.05638	1	0	1.20249	1	0	1.00575	1
ENSG00000259945	CTD-2012K14.3	0.00205963	2.27707	0.574793	0	1.88349	1	0	2.07925	1	0	2.05638	1	0	1.20249	1	0	1.00575	1
ENSG00000267703	CTD-2013N17.4	0.00205963	2.27707	0.574793	0	1.88349	1	0	2.07925	1	0	2.05638	1	0	1.20249	1	0	1.00575	1
ENSG00000272710	CTD-2026G6.3	0	0.277068	1	0	1.88349	1	0	2.07925	1	0	2.05638	1	0.00337516	3.20249	0.58336	0	1.00575	1
ENSG00000274515	CTD-2026K11.5	0.00205963	2.27707	0.574793	0	1.88349	1	0	2.07925	1	0	2.05638	1	0	1.20249	1	0	1.00575	1
ENSG00000262136	CTD-2033A16.3	0	0.277068	1	0	1.88349	1	0.00570707	4.07925	0.4746	0	2.05638	1	0	1.20249	1	0	1.00575	1
ENSG00000278621	CTD-2033D15.3	0.00205963	2.27707	0.574793	0	1.88349	1	0	2.07925	1	0	2.05638	1	0	1.20249	1	0	1.00575	1
ENSG00000276831	CTD-2105E13.16	0	0.277068	1	0	1.88349	1	0	2.07925	1	0	2.05638	1	0.00337516	3.20249	0.58336	0	1.00575	1
ENSG00000267706	CTD-2105E13.6	0	0.277068	1	0	1.88349	1	0	2.07925	1	0	2.05638	1	0.00337516	3.20249	0.58336	0	1.00575	1
ENSG00000259316	CTD-2116N17.1	0	0.277068	1	0	1.88349	1	0	2.07925	1	0	2.05638	1	0.00337516	3.20249	0.58336	0	1.00575	1
ENSG00000250081	CTD-2116N20.1	0	0.277068	1	0	1.88349	1	0	2.07925	1	0	2.05638	1	0.00337516	3.20249	0.58336	0	1.00575	1
ENSG00000259786	CTD-2118P12.1	0.00205963	2.27707	0.574793	0	1.88349	1	0	2.07925	1	0	2.05638	1	0	1.20249	1	0	1.00575	1
ENSG00000262732	CTD-2135D7.2	0	0.277068	1	0	1.88349	1	0.00570707	4.07925	0.4746	0	2.05638	1	0	1.20249	1	0	1.00575	1
ENSG00000262097	CTD-2135D7.5	0.00205963	2.27707	0.574793	0	1.88349	1	0	2.07925	1	0	2.05638	1	0	1.20249	1	0	1.00575	1
ENSG00000265478	CTD-2145A24.5	0.00411926	1.27707	0.626837	0.00505627	1.88349	0.956349	0.00570707	2.07925	0.866779	0	0.734451	1	0	-0.119437	1	0	-0.31618	1
ENSG00000250240	CTD-2154I11.2	0	0.277068	1	0	1.88349	1	0	2.07925	1	0.00562637	4.05638	0.460805	0	1.20249	1	0	1.00575	1
ENSG00000251575	CTD-2170G1.2	0	0.277068	1	0	1.88349	1	0	2.07925	1	0	2.05638	1	0	1.20249	1	0.00302062	3.00575	0.38066
ENSG00000254718	CTD-2184C24.2	0	0.277068	1	0	1.88349	1	0	2.07925	1	0.00562637	4.05638	0.460805	0	1.20249	1	0	1.00575	1
ENSG00000269242	CTD-2192J16.22	0.00411926	1.27707	0.626837	0.00505627	1.88349	0.956349	0	0.757318	1	0	0.734451	1	0.00337516	1.20249	0.981612	0	-0.31618	1
ENSG00000261723	CTD-2196E14.3	0	0.277068	1	0	1.88349	1	0	2.07925	1	0	2.05638	1	0	1.20249	1	0.00302062	3.00575	0.38066
ENSG00000249572	CTD-2203K17.1	0	0.277068	1	0	1.88349	1	0	2.07925	1	0	2.05638	1	0	1.20249	1	0.00302062	3.00575	0.38066
ENSG00000250365	CTD-2213F21.2	0.00205963	2.27707	0.574793	0	1.88349	1	0	2.07925	1	0	2.05638	1	0	1.20249	1	0	1.00575	1
ENSG00000249236	CTD-2227I18.1	0	0.277068	1	0	1.88349	1	0	2.07925	1	0	2.05638	1	0.00337516	3.20249	0.58336	0	1.00575	1
ENSG00000247372	CTD-2235C13.2	0	0.277068	1	0	1.88349	1	0.00570707	4.07925	0.4746	0	2.05638	1	0	1.20249	1	0	1.00575	1
ENSG00000278029	CTD-2240J17.2	0	0.277068	1	0	1.88349	1	0	2.07925	1	0	2.05638	1	0	1.20249	1	0.00302062	3.00575	0.38066
ENSG00000268842	CTD-2245F17.2	0	0.277068	1	0	1.88349	1	0	2.07925	1	0.00562637	4.05638	0.460805	0	1.20249	1	0	1.00575	1
ENSG00000276791	CTD-2270P14.5	0	-1.72293	0.539204	0.0101125	1.88349	0.750294	0.00570707	1.27189	1	0.0225055	3.37831	0.104494	0	-0.797509	1	0	-0.994252	0.639621
ENSG00000267345	CTD-2293H3.2	0	0.277068	1	0	1.88349	1	0	2.07925	1	0	2.05638	1	0	1.20249	1	0.00302062	3.00575	0.38066
ENSG00000223597	CTD-2296D1.5	0	0.277068	1	0	1.88349	1	0	2.07925	1	0	2.05638	1	0.00337516	3.20249	0.58336	0	1.00575	1
ENSG00000206249	CTD-2308N23.2	0	0.277068	1	0	1.88349	1	0.00570707	4.07925	0.4746	0	2.05638	1	0	1.20249	1	0	1.00575	1
ENSG00000248029	CTD-2313F11.3	0	0.277068	1	0	1.88349	1	0.00570707	4.07925	0.4746	0	2.05638	1	0	1.20249	1	0	1.00575	1
ENSG00000259285	CTD-2330J20.2	0	0.277068	1	0	1.88349	1	0	2.07925	1	0	2.05638	1	0	1.20249	1	0.00302062	3.00575	0.38066
ENSG00000276250	CTD-2349P21.12	0	0.277068	1	0	1.88349	1	0.00570707	4.07925	0.4746	0	2.05638	1	0	1.20249	1	0	1.00575	1
ENSG00000263603	CTD-2349P21.5	0	0.277068	1	0	1.88349	1	0.00570707	4.07925	0.4746	0	2.05638	1	0	1.20249	1	0	1.00575	1
ENSG00000276867	CTD-2358C21.5	0	0.277068	1	0	1.88349	1	0	2.07925	1	0	2.05638	1	0.00337516	3.20249	0.58336	0	1.00575	1
ENSG00000267105	CTD-2369P2.4	0	0.277068	1	0	1.88349	1	0.00570707	4.07925	0.4746	0	2.05638	1	0	1.20249	1	0	1.00575	1
ENSG00000254397	CTD-2371O3.2	0	0.277068	1	0	1.88349	1	0.00570707	4.07925	0.4746	0	2.05638	1	0	1.20249	1	0	1.00575	1
ENSG00000258560	CTD-2376I20.1	0	0.277068	1	0	1.88349	1	0.00570707	4.07925	0.4746	0	2.05638	1	0	1.20249	1	0	1.00575	1
ENSG00000271926	CTD-2376I4.1	0.00205963	2.27707	0.574793	0	1.88349	1	0	2.07925	1	0	2.05638	1	0	1.20249	1	0	1.00575	1
ENSG00000272081	CTD-2376I4.2	0.00205963	2.27707	0.574793	0	1.88349	1	0	2.07925	1	0	2.05638	1	0	1.20249	1	0	1.00575	1
ENSG00000244649	CTD-2377D24.6	0	0.277068	1	0	1.88349	1	0	2.07925	1	0	2.05638	1	0.00337516	3.20249	0.58336	0	1.00575	1
ENSG00000248027	CTD-2383M3.1	0	0.277068	1	0	1.88349	1	0	2.07925	1	0	2.05638	1	0	1.20249	1	0.00302062	3.00575	0.38066
ENSG00000246084	CTD-2506J14.1	0	0.277068	1	0	1.88349	1	0	2.07925	1	0	2.05638	1	0.00337516	3.20249	0.58336	0	1.00575	1
ENSG00000264272	CTD-2514K5.4	0.00205963	2.27707	0.574793	0	1.88349	1	0	2.07925	1	0	2.05638	1	0	1.20249	1	0	1.00575	1
ENSG00000269720	CTD-2521M24.5	0	0.277068	1	0	1.88349	1	0.00570707	4.07925	0.4746	0	2.05638	1	0	1.20249	1	0	1.00575	1
ENSG00000260037	CTD-2524L6.3	0	0.277068	1	0	1.88349	1	0.00570707	4.07925	0.4746	0	2.05638	1	0	1.20249	1	0	1.00575	1
ENSG00000269303	CTD-2527I21.7	0	0.277068	1	0	1.88349	1	0	2.07925	1	0	2.05638	1	0.00337516	3.20249	0.58336	0	1.00575	1
ENSG00000267334	CTD-2534I21.8	0	0.277068	1	0	1.88349	1	0	2.07925	1	0.00562637	4.05638	0.460805	0	1.20249	1	0	1.00575	1
ENSG00000267580	CTD-2540B15.11	0	0.277068	1	0	1.88349	1	0	2.07925	1	0	2.05638	1	0	1.20249	1	0.00302062	3.00575	0.38066
ENSG00000260810	CTD-2547L24.4	0	0.277068	1	0	1.88349	1	0	2.07925	1	0.00562637	4.05638	0.460805	0	1.20249	1	0	1.00575	1
ENSG00000261924	CTD-2561B21.5	0	0.277068	1	0	1.88349	1	0.00570707	4.07925	0.4746	0	2.05638	1	0	1.20249	1	0	1.00575	1
ENSG00000263218	CTD-2561B21.7	0	0.277068	1	0	1.88349	1	0.00570707	4.07925	0.4746	0	2.05638	1	0	1.20249	1	0	1.00575	1
ENSG00000268375	CTD-2568A17.8	0	0.277068	1	0	1.88349	1	0	2.07925	1	0	2.05638	1	0	1.20249	1	0.00302062	3.00575	0.38066
ENSG00000268746	CTD-2571L23.8	0	0.277068	1	0	1.88349	1	0.00570707	4.07925	0.4746	0	2.05638	1	0	1.20249	1	0	1.00575	1
ENSG00000268912	CTD-2619J13.17	0	0.277068	1	0	1.88349	1	0	2.07925	1	0	2.05638	1	0.00337516	3.20249	0.58336	0	1.00575	1
ENSG00000269473	CTD-2619J13.19	0	0.277068	1	0	1.88349	1	0	2.07925	1	0	2.05638	1	0.00337516	3.20249	0.58336	0	1.00575	1
ENSG00000269106	CTD-2619J13.23	0.00205963	2.27707	0.574793	0	1.88349	1	0	2.07925	1	0	2.05638	1	0	1.20249	1	0	1.00575	1
ENSG00000268049	CTD-2619J13.9	0	0.277068	1	0	1.88349	1	0	2.07925	1	0	2.05638	1	0.00337516	3.20249	0.58336	0	1.00575	1
ENSG00000249085	CTD-2631K10.1	0.00205963	2.27707	0.574793	0	1.88349	1	0	2.07925	1	0	2.05638	1	0	1.20249	1	0	1.00575	1
ENSG00000255438	CTD-2653D5.1	0	0.277068	1	0	1.88349	1	0	2.07925	1	0	2.05638	1	0.00337516	3.20249	0.58336	0	1.00575	1
ENSG00000267212	CTD-2659N19.9	0.00205963	2.27707	0.574793	0	1.88349	1	0	2.07925	1	0	2.05638	1	0	1.20249	1	0	1.00575	1
ENSG00000258884	CTD-3035D6.2	0	0.277068	1	0	1.88349	1	0	2.07925	1	0	2.05638	1	0	1.20249	1	0.00302062	3.00575	0.38066
ENSG00000259876	CTD-3037G24.4	0	0.277068	1	0	1.88349	1	0	2.07925	1	0	2.05638	1	0.00337516	3.20249	0.58336	0	1.00575	1
ENSG00000259212	CTD-3065B20.2	0.00205963	2.27707	0.574793	0	1.88349	1	0	2.07925	1	0	2.05638	1	0	1.20249	1	0	1.00575	1
ENSG00000188897	CTD-3088G3.8	0.00205963	0.277068	1	0.00505627	1.88349	0.950005	0.00570707	2.07925	0.852819	0	0.734451	1	0.00337516	1.20249	0.971584	0	-0.31618	1
ENSG00000268886	CTD-3099C6.7	0.00205963	2.27707	0.574793	0	1.88349	1	0	2.07925	1	0	2.05638	1	0	1.20249	1	0	1.00575	1
ENSG00000262692	CTD-3195I5.3	0	0.277068	1	0	1.88349	1	0	2.07925	1	0.00562637	4.05638	0.460805	0	1.20249	1	0	1.00575	1
ENSG00000274092	CTD-3203P2.3	0.00411926	1.27707	0.626837	0.00505627	1.88349	0.953779	0	0.757318	1	0	0.734451	1	0.00337516	1.20249	0.979892	0	-0.31618	1
ENSG00000183230	CTNNA3	0	0.277068	1	0	1.88349	1	0	2.07925	1	0	2.05638	1	0	1.20249	1	0.00302062	3.00575	0.38066
ENSG00000136943	CTSV	0.00205963	2.27707	0.574793	0	1.88349	1	0	2.07925	1	0	2.05638	1	0	1.20249	1	0	1.00575	1
ENSG00000178531	CTXN1	0.00205963	2.27707	0.574793	0	1.88349	1	0	2.07925	1	0	2.05638	1	0	1.20249	1	0	1.00575	1
ENSG00000107611	CUBN	0	-1.04486	0.876293	0.00505627	1.88349	0.951407	0.00570707	2.07925	0.859406	0.0112527	3.05638	0.390984	0	-0.119437	1	0	-0.31618	1
ENSG00000138161	CUZD1	0	0.277068	1	0	1.88349	1	0.00570707	4.07925	0.4746	0	2.05638	1	0	1.20249	1	0	1.00575	1
ENSG00000147113	CXorf36	0	0.277068	1	0	1.88349	1	0	2.07925	1	0	2.05638	1	0.00337516	3.20249	0.58336	0	1.00575	1
ENSG00000187690	CXorf67	0	0.277068	1	0	1.88349	1	0.00570707	4.07925	0.4746	0	2.05638	1	0	1.20249	1	0	1.00575	1
ENSG00000282301	CYP3A7-CYP3A51P	0	0.277068	1	0	1.88349	1	0	2.07925	1	0	2.05638	1	0	1.20249	1	0.00302062	3.00575	0.38066
ENSG00000197191	CYSRT1	0.00205963	2.27707	0.574793	0	1.88349	1	0	2.07925	1	0	2.05638	1	0	1.20249	1	0	1.00575	1
ENSG00000179284	DAND5	0	-1.04486	0.873947	0.00505627	1.88349	0.953779	0.0114141	3.07925	0.393871	0.00562637	2.05638	0.831011	0	-0.119437	1	0	-0.31618	1
ENSG00000123454	DBH	0.00205963	2.27707	0.574793	0	1.88349	1	0	2.07925	1	0	2.05638	1	0	1.20249	1	0	1.00575	1
ENSG00000182308	DCAF4L1	0	0.277068	1	0	1.88349	1	0	2.07925	1	0	2.05638	1	0.00337516	3.20249	0.58336	0	1.00575	1
ENSG00000222046	DCDC2B	0	0.277068	1	0	1.88349	1	0.00570707	4.07925	0.4746	0	2.05638	1	0	1.20249	1	0	1.00575	1
ENSG00000204580	DDR1	0	0.277068	1	0	1.88349	1	0	2.07925	1	0	2.05638	1	0.00337516	3.20249	0.58336	0	1.00575	1
ENSG00000225235	DDX26B-AS1	0	0.277068	1	0	1.88349	1	0	2.07925	1	0	2.05638	1	0.00337516	3.20249	0.58336	0	1.00575	1
ENSG00000214643	DEFB133	0	0.277068	1	0	1.88349	1	0	2.07925	1	0	2.05638	1	0	1.20249	1	0.00302062	3.00575	0.38066
ENSG00000239801	DENND6A-AS1	0	0.277068	1	0	1.88349	1	0	2.07925	1	0.00562637	4.05638	0.460805	0	1.20249	1	0	1.00575	1
ENSG00000234264	DEPDC1-AS1	0.00205963	2.27707	0.574793	0	1.88349	1	0	2.07925	1	0	2.05638	1	0	1.20249	1	0	1.00575	1
ENSG00000274588	DGKK	0	0.277068	1	0	1.88349	1	0.00570707	4.07925	0.4746	0	2.05638	1	0	1.20249	1	0	1.00575	1
ENSG00000235706	DICER1-AS1	0.00205963	-0.530287	0.943052	0.0101125	1.88349	0.740157	0	0.0792464	1	0.0112527	2.05638	0.599274	0.00675031	1.20249	0.829089	0	-0.994252	0.60429
ENSG00000262075	DKFZP434A062	0.00205963	2.27707	0.574793	0	1.88349	1	0	2.07925	1	0	2.05638	1	0	1.20249	1	0	1.00575	1
ENSG00000261439	DKFZP434H168	0.00205963	2.27707	0.574793	0	1.88349	1	0	2.07925	1	0	2.05638	1	0	1.20249	1	0	1.00575	1
ENSG00000225930	DKFZP434L187	0	0.277068	1	0	1.88349	1	0	2.07925	1	0	2.05638	1	0.00337516	3.20249	0.58336	0	1.00575	1
ENSG00000155011	DKK2	0.00205963	2.27707	0.574793	0	1.88349	1	0	2.07925	1	0	2.05638	1	0	1.20249	1	0	1.00575	1
ENSG00000237152	DLEU7-AS1	0.00205963	2.27707	0.574793	0	1.88349	1	0	2.07925	1	0	2.05638	1	0	1.20249	1	0	1.00575	1
ENSG00000082458	DLG3	0	-2.18236	0.335671	0.0151688	1.88349	0.603032	0.00570707	0.757318	1	0.0281319	3.05638	0.113893	0.00337516	-0.119437	1	0	-1.45368	0.520094
ENSG00000170579	DLGAP1	0.00205963	2.27707	0.574793	0	1.88349	1	0	2.07925	1	0	2.05638	1	0	1.20249	1	0	1.00575	1
ENSG00000198010	DLGAP2	0.00205963	2.27707	0.574793	0	1.88349	1	0	2.07925	1	0	2.05638	1	0	1.20249	1	0	1.00575	1
ENSG00000171462	DLK2	0.00205963	0.277068	1	0.00505627	1.88349	0.956349	0	0.757318	1	0.00562637	2.05638	0.833655	0.00337516	1.20249	0.981612	0	-0.31618	1
ENSG00000090932	DLL3	0	0.277068	1	0	1.88349	1	0.00570707	4.07925	0.4746	0	2.05638	1	0	1.20249	1	0	1.00575	1
ENSG00000128917	DLL4	0.00205963	2.27707	0.574793	0	1.88349	1	0	2.07925	1	0	2.05638	1	0	1.20249	1	0	1.00575	1
ENSG00000197653	DNAH10	0	0.277068	1	0	1.88349	1	0	2.07925	1	0.00562637	4.05638	0.460805	0	1.20249	1	0	1.00575	1
ENSG00000174844	DNAH12	0.00205963	2.27707	0.574793	0	1.88349	1	0	2.07925	1	0	2.05638	1	0	1.20249	1	0	1.00575	1
ENSG00000183914	DNAH2	0	0.277068	1	0	1.88349	1	0.00570707	4.07925	0.4746	0	2.05638	1	0	1.20249	1	0	1.00575	1
ENSG00000118997	DNAH7	0.00205963	2.27707	0.574793	0	1.88349	1	0	2.07925	1	0	2.05638	1	0	1.20249	1	0	1.00575	1
ENSG00000187726	DNAJB13	0	0.277068	1	0	1.88349	1	0	2.07925	1	0.00562637	4.05638	0.460805	0	1.20249	1	0	1.00575	1
ENSG00000115137	DNAJC27	0.00617889	-0.810395	0.645618	0.0303376	1.88349	0.295204	0.0228283	1.40117	0.577502	0	-1.26555	0.76185	0.0168758	0.880563	0.865785	0.00302062	-1.24218	0.379759
ENSG00000224165	DNAJC27-AS1	0.00617889	-0.182364	1	0.0202251	1.88349	0.462941	0	-0.728109	1	0	-0.750975	1	0.00337516	-0.497949	1	0.0151031	1.42079	0.360344
ENSG00000177692	DNAJC28	0	0.277068	1	0	1.88349	1	0	2.07925	1	0	2.05638	1	0	1.20249	1	0.00302062	3.00575	0.38066
ENSG00000236756	DNAJC9-AS1	0	0.277068	1	0	1.88349	1	0	2.07925	1	0	2.05638	1	0.00337516	3.20249	0.58336	0	1.00575	1
ENSG00000137976	DNASE2B	0.00205963	2.27707	0.574793	0	1.88349	1	0	2.07925	1	0	2.05638	1	0	1.20249	1	0	1.00575	1
ENSG00000187957	DNER	0.00205963	2.27707	0.574793	0	1.88349	1	0	2.07925	1	0	2.05638	1	0	1.20249	1	0	1.00575	1
ENSG00000197959	DNM3	0	0.277068	1	0	1.88349	1	0	2.07925	1	0	2.05638	1	0	1.20249	1	0.00302062	3.00575	0.38066
ENSG00000141096	DPEP3	0.00205963	2.27707	0.574793	0	1.88349	1	0	2.07925	1	0	2.05638	1	0	1.20249	1	0	1.00575	1
ENSG00000011332	DPF1	0	0.277068	1	0	1.88349	1	0	2.07925	1	0	2.05638	1	0.00337516	3.20249	0.58336	0	1.00575	1
ENSG00000248079	DPH6-AS1	0.00205963	2.27707	0.574793	0	1.88349	1	0	2.07925	1	0	2.05638	1	0	1.20249	1	0	1.00575	1
ENSG00000175497	DPP10	0.00205963	2.27707	0.574793	0	1.88349	1	0	2.07925	1	0	2.05638	1	0	1.20249	1	0	1.00575	1
ENSG00000184845	DRD1	0	0.277068	1	0	1.88349	1	0	2.07925	1	0	2.05638	1	0	1.20249	1	0.00302062	3.00575	0.38066
ENSG00000230366	DSCR9	0.00205963	2.27707	0.574793	0	1.88349	1	0	2.07925	1	0	2.05638	1	0	1.20249	1	0	1.00575	1
ENSG00000149599	DUSP15	0.00205963	2.27707	0.574793	0	1.88349	1	0	2.07925	1	0	2.05638	1	0	1.20249	1	0	1.00575	1
ENSG00000133665	DYDC2	0	0.277068	1	0	1.88349	1	0	2.07925	1	0	2.05638	1	0	1.20249	1	0.00302062	3.00575	0.38066
ENSG00000158163	DZIP1L	0.00205963	2.27707	0.574793	0	1.88349	1	0	2.07925	1	0	2.05638	1	0	1.20249	1	0	1.00575	1
ENSG00000203734	ECT2L	0	0.277068	1	0	1.88349	1	0	2.07925	1	0	2.05638	1	0	1.20249	1	0.00302062	3.00575	0.38066
ENSG00000225579	EDNRB-AS1	0.00205963	2.27707	0.574793	0	1.88349	1	0	2.07925	1	0	2.05638	1	0	1.20249	1	0	1.00575	1
ENSG00000172771	EFCAB12	0.00205963	2.27707	0.574793	0	1.88349	1	0	2.07925	1	0	2.05638	1	0	1.20249	1	0	1.00575	1
ENSG00000228237	EFCAB14-AS1	0.00205963	2.27707	0.574793	0	1.88349	1	0	2.07925	1	0	2.05638	1	0	1.20249	1	0	1.00575	1
ENSG00000172421	EFCAB3	0.00205963	2.27707	0.574793	0	1.88349	1	0	2.07925	1	0	2.05638	1	0	1.20249	1	0	1.00575	1
ENSG00000186976	EFCAB6	0	0.277068	1	0	1.88349	1	0	2.07925	1	0.00562637	4.05638	0.460805	0	1.20249	1	0	1.00575	1
ENSG00000115380	EFEMP1	0	0.277068	1	0	1.88349	1	0	2.07925	1	0	2.05638	1	0.00337516	3.20249	0.58336	0	1.00575	1
ENSG00000198759	EGFL6	0	0.277068	1	0	1.88349	1	0	2.07925	1	0	2.05638	1	0.00337516	3.20249	0.58336	0	1.00575	1
ENSG00000224057	EGFR-AS1	0	0.277068	1	0	1.88349	1	0	2.07925	1	0	2.05638	1	0	1.20249	1	0.00302062	3.00575	0.38066
ENSG00000237080	EHMT2-AS1	0.00205963	2.27707	0.574793	0	1.88349	1	0	2.07925	1	0	2.05638	1	0	1.20249	1	0	1.00575	1
ENSG00000197561	ELANE	0.00205963	2.27707	0.574793	0	1.88349	1	0	2.07925	1	0	2.05638	1	0	1.20249	1	0	1.00575	1
ENSG00000162374	ELAVL4	0.00205963	2.27707	0.574793	0	1.88349	1	0	2.07925	1	0	2.05638	1	0	1.20249	1	0	1.00575	1
ENSG00000166897	ELFN2	0	0.277068	1	0	1.88349	1	0	2.07925	1	0	2.05638	1	0.00337516	3.20249	0.58336	0	1.00575	1
ENSG00000119915	ELOVL3	0	0.277068	1	0	1.88349	1	0	2.07925	1	0	2.05638	1	0.00337516	3.20249	0.58336	0	1.00575	1
ENSG00000164181	ELOVL7	0	0.277068	1	0	1.88349	1	0	2.07925	1	0	2.05638	1	0	1.20249	1	0.00302062	3.00575	0.38066
ENSG00000170370	EMX2	0	0.277068	1	0	1.88349	1	0	2.07925	1	0	2.05638	1	0	1.20249	1	0.00302062	3.00575	0.38066
ENSG00000229847	EMX2OS	0	0.277068	1	0	1.88349	1	0.00570707	4.07925	0.4746	0	2.05638	1	0	1.20249	1	0	1.00575	1
ENSG00000151023	ENKUR	0.00205963	2.27707	0.574793	0	1.88349	1	0	2.07925	1	0	2.05638	1	0	1.20249	1	0	1.00575	1
ENSG00000088367	EPB41L1	0	0.277068	1	0	1.88349	1	0	2.07925	1	0	2.05638	1	0	1.20249	1	0.00302062	3.00575	0.38066
ENSG00000044524	EPHA3	0	0.277068	1	0	1.88349	1	0	2.07925	1	0	2.05638	1	0.00337516	3.20249	0.58336	0	1.00575	1
ENSG00000130427	EPO	0	0.277068	1	0	1.88349	1	0	2.07925	1	0	2.05638	1	0	1.20249	1	0.00302062	3.00575	0.38066
ENSG00000280303	ERICD	0.00205963	2.27707	0.574793	0	1.88349	1	0	2.07925	1	0	2.05638	1	0	1.20249	1	0	1.00575	1
ENSG00000237647	ERICH1-AS1	0.00205963	2.27707	0.574793	0	1.88349	1	0	2.07925	1	0	2.05638	1	0	1.20249	1	0	1.00575	1
ENSG00000204334	ERICH2	0	0.277068	1	0	1.88349	1	0	2.07925	1	0	2.05638	1	0	1.20249	1	0.00302062	3.00575	0.38066
ENSG00000158220	ESYT3	0	0.277068	1	0	1.88349	1	0	2.07925	1	0	2.05638	1	0.00337516	3.20249	0.58336	0	1.00575	1
ENSG00000072840	EVC	0.00205963	2.27707	0.574793	0	1.88349	1	0	2.07925	1	0	2.05638	1	0	1.20249	1	0	1.00575	1
ENSG00000178997	EXD1	0	0.277068	1	0	1.88349	1	0	2.07925	1	0	2.05638	1	0	1.20249	1	0.00302062	3.00575	0.38066
ENSG00000246339	EXTL3-AS1	0	0.277068	1	0	1.88349	1	0	2.07925	1	0.00562637	4.05638	0.460805	0	1.20249	1	0	1.00575	1
ENSG00000188107	EYS	0	0.277068	1	0	1.88349	1	0	2.07925	1	0	2.05638	1	0	1.20249	1	0.00302062	3.00575	0.38066
ENSG00000117525	F3	0.00205963	2.27707	0.574793	0	1.88349	1	0	2.07925	1	0	2.05638	1	0	1.20249	1	0	1.00575	1
ENSG00000274791	F8A2	0.00205963	2.27707	0.574793	0	1.88349	1	0	2.07925	1	0	2.05638	1	0	1.20249	1	0	1.00575	1
ENSG00000165591	FAAH2	0.00205963	2.27707	0.574793	0	1.88349	1	0	2.07925	1	0	2.05638	1	0	1.20249	1	0	1.00575	1
ENSG00000213077	FAM106A	0.00205963	2.27707	0.574793	0	1.88349	1	0	2.07925	1	0	2.05638	1	0	1.20249	1	0	1.00575	1
ENSG00000150510	FAM124A	0.00205963	2.27707	0.574793	0	1.88349	1	0	2.07925	1	0	2.05638	1	0	1.20249	1	0	1.00575	1
ENSG00000212747	FAM127C	0	0.277068	1	0	1.88349	1	0	2.07925	1	0	2.05638	1	0	1.20249	1	0.00302062	3.00575	0.38066
ENSG00000179083	FAM133A	0	0.277068	1	0	1.88349	1	0.00570707	4.07925	0.4746	0	2.05638	1	0	1.20249	1	0	1.00575	1
ENSG00000196711	FAM150A	0	0.277068	1	0	1.88349	1	0	2.07925	1	0	2.05638	1	0.00337516	3.20249	0.58336	0	1.00575	1
ENSG00000170074	FAM153A	0	0.277068	1	0	1.88349	1	0	2.07925	1	0	2.05638	1	0.00337516	3.20249	0.58336	0	1.00575	1
ENSG00000268350	FAM156A	0.00205963	2.27707	0.574793	0	1.88349	1	0	2.07925	1	0	2.05638	1	0	1.20249	1	0	1.00575	1
ENSG00000164142	FAM160A1	0	0.277068	1	0	1.88349	1	0	2.07925	1	0	2.05638	1	0.00337516	3.20249	0.58336	0	1.00575	1
ENSG00000215187	FAM166B	0	0.277068	1	0	1.88349	1	0	2.07925	1	0.00562637	4.05638	0.460805	0	1.20249	1	0	1.00575	1
ENSG00000161682	FAM171A2	0	0.277068	1	0	1.88349	1	0.00570707	4.07925	0.4746	0	2.05638	1	0	1.20249	1	0	1.00575	1
ENSG00000204767	FAM196B	0.00205963	2.27707	0.574793	0	1.88349	1	0	2.07925	1	0	2.05638	1	0	1.20249	1	0	1.00575	1
ENSG00000139438	FAM222A	0	0.277068	1	0	1.88349	1	0	2.07925	1	0.00562637	4.05638	0.460805	0	1.20249	1	0	1.00575	1
ENSG00000167695	FAM57A	0.00823852	0.791641	0.804621	0.0151688	1.88349	0.573373	0.0114141	1.49428	0.777622	0	-0.403052	1	0.00337516	-0.119437	1	0	-1.45368	0.45923
ENSG00000149926	FAM57B	0	0.277068	1	0	1.88349	1	0	2.07925	1	0.00562637	4.05638	0.460805	0	1.20249	1	0	1.00575	1
ENSG00000145002	FAM86B2	0.00205963	2.27707	0.574793	0	1.88349	1	0	2.07925	1	0	2.05638	1	0	1.20249	1	0	1.00575	1
ENSG00000177757	FAM87B	0.00205963	2.27707	0.574793	0	1.88349	1	0	2.07925	1	0	2.05638	1	0	1.20249	1	0	1.00575	1
ENSG00000187268	FAM9C	0	0.277068	1	0	1.88349	1	0	2.07925	1	0	2.05638	1	0.00337516	3.20249	0.58336	0	1.00575	1
ENSG00000231194	FARP1-AS1	0.00205963	2.27707	0.574793	0	1.88349	1	0	2.07925	1	0	2.05638	1	0	1.20249	1	0	1.00575	1
ENSG00000161040	FBXL13	0	0.277068	1	0	1.88349	1	0	2.07925	1	0.00562637	4.05638	0.460805	0	1.20249	1	0	1.00575	1
ENSG00000254508	FBXO3-AS1	0.00205963	2.27707	0.574793	0	1.88349	1	0	2.07925	1	0	2.05638	1	0	1.20249	1	0	1.00575	1
ENSG00000171931	FBXW10	0	0.277068	1	0	1.88349	1	0	2.07925	1	0.00562637	4.05638	0.460805	0	1.20249	1	0	1.00575	1
ENSG00000164049	FBXW12	0	0.277068	1	0	1.88349	1	0	2.07925	1	0.00562637	4.05638	0.460805	0	1.20249	1	0	1.00575	1
ENSG00000179639	FCER1A	0.00205963	2.27707	0.574793	0	1.88349	1	0	2.07925	1	0	2.05638	1	0	1.20249	1	0	1.00575	1
ENSG00000101311	FERMT1	0	0.277068	1	0	1.88349	1	0	2.07925	1	0	2.05638	1	0	1.20249	1	0.00302062	3.00575	0.38066
ENSG00000185897	FFAR3	0.00205963	2.27707	0.574793	0	1.88349	1	0	2.07925	1	0	2.05638	1	0	1.20249	1	0	1.00575	1
ENSG00000102302	FGD1	0.00205963	2.27707	0.574793	0	1.88349	1	0	2.07925	1	0	2.05638	1	0	1.20249	1	0	1.00575	1
[truncated: 16,855 more rows]
