# Supplementary material for: Harnessing Porphyrin Accumulation in Liver Cancer: Combining Genomic Data and Drug Targeting
Source: Biomolecules. 2024 Aug 7;14(8):959. doi: 10.3390/biom14080959 (PMC11352895; doi:10.3390/biom14080959)
Supplement: Supplementary file 1 [file biomolecules-14-00959-s001.zip › SupplementalTableS5.xlsx]

## Sheet: Sheet1
Supplemental Table S5 - scRNAseq normal human liver cell population markers
Cluster	Cell Number	Cell Type	Ajusted P value of Cell Population identification	GSEA overlapping marker set	Cell population marker genes
Cluster1	293	Kupffer cell	4.95208e-17	4/87	MSR1,C1QC,C1QB,ADAP2
cluster2	196	Alpha-beta T cell _ 1	0.000213448	4/499	CCR7,IL2,CTLA4,FBLN7
Cluster3	180	Natural killer cell _ 1	1.96344e-05	4/61	FGFBP2,PTGDS,GZMB,LAIR2
Cluster4	178	Natural killer cell _ 2	1.74974e-09	6/433	XCL1,CMC1,KLRC1,CD160,XCL2,TXK
Cluster5	168	Alpha-beta T cell _ 2	0.0138595	10/302	BIRC5,TYMS,CDKN3,CCNB2,RRM2,PTTG1,TK1,CCND2,TOP2A,HMGA1
Cluster6	155	Hepatocyte	0.00077255	13/280	ITIH2,SLC22A7,CP,LPA,SLC13A5,SPINK1,SAA1,C4BPA,CPS1,ORM2,ACSM2A,ORM1,BAAT
