# Supplementary material for: Harnessing Porphyrin Accumulation in Liver Cancer: Combining Genomic Data and Drug Targeting
Source: Biomolecules. 2024 Aug 7;14(8):959. doi: 10.3390/biom14080959 (PMC11352895; doi:10.3390/biom14080959)
Supplement: Supplementary file 1 [file biomolecules-14-00959-s001.zip › SupplementalTableS6.xlsx]

## Sheet: Sheet1
Supplemental Table S6 - Normal liver scRNAseq proliferating cell expression differences
Gene Name	Proliferating sub-population Average	Non-proliferating sub population Average	Proliferating vs non proliferating Log2 Fold Change	P-Value		Proliferation Marer Set
KLRF1	0.0632652	1.12794	-3.57955	6.49461e-12		CD3D
NKG7	0.558384	4.98143	-2.7197	3.54321e-09		RGS13
KLRD1	0.236557	1.97112	-2.63071	1.43916e-08		WDFY4
CMC1	0.431854	3.82205	-2.71248	2.28234e-08		GALM
PTGDS	0.0742678	2.23184	-4.20578	2.58244e-08		ATAD2
CD7	0.327329	2.35943	-2.50318	3.47733e-08		HIST1H1E
PRF1	0.379591	2.85498	-2.48488	1.57877e-07		MCM8
CST7	0.277817	1.79176	-2.37014	2.41228e-07		SKAP1
GNLY	0.514373	4.41746	-2.66079	2.45141e-07		EEFSEC
GZMB	0.173292	1.65123	-2.71237	5.04373e-07		HMGB2
CD247	0.195297	1.23704	-2.28691	1.16933e-06		DCP2
FGFBP2	0.104525	1.09096	-2.73709	2.4422e-06		MUTYH
IFITM1	0.231055	1.26107	-2.13233	5.40139e-06		POLD3
CTSW	0.327329	1.62904	-1.99909	1.84011e-05		SLC25A24
CCL5	0.734426	2.75513	-1.89243	3.83305e-05		C8orf76
GZMK	0.316326	1.08541	-1.86304	0.000225225		MCM3
GZMA	0.552883	1.82874	-1.60236	0.000663346		MCM4
KLRB1	1.29281	4.07907	-1.57033	0.000888914		TACC3
DUSP2	0.294321	1.01699	-1.60192	0.00269203		FANCI
BTG1	2.19228	5.832	-1.3725	0.00313352		MXD3
DNASE1L3	0.0687665	1.10575	-3.39776	0.00488374		RGS18
TXNIP	1.94197	5.37528	-1.32466	0.00536922		CDC25B
CCL4	0.759182	2.08391	-1.50404	0.00614188		BARD1
CCND3	0.37409	1.07801	-1.32269	0.00957453		CENPH
FCN3	0.0907718	1.11685	-3.14449	0.0111519		FBXO5
RNASE1	0.629901	1.81765	-1.54363	0.0168598		MCM5
HCST	0.858206	2.1135	-1.21379	0.0168872		PCNA
CXCR4	1.74942	3.86458	-1.20058	0.0197501		SMC2
CCL3	0.45661	1.38681	-1.50788	0.0360791		NUSAP1
						PRC1
						MCM2
						DTYMK
						KIF11
						FEN1
						EIF4EBP1
						CCNB1
						CENPN
						TPX2
						CENPU
						ASPM
						CENPE
						UBE2C
						TOP2A
						TJP2
						MKI67
						CDK1
						CLEC12A
						TK1
						RRM2
						TYMS
