# Supplementary material for: Harnessing Porphyrin Accumulation in Liver Cancer: Combining Genomic Data and Drug Targeting
Source: Biomolecules. 2024 Aug 7;14(8):959. doi: 10.3390/biom14080959 (PMC11352895; doi:10.3390/biom14080959)
Supplement: Supplementary file 1 [file biomolecules-14-00959-s001.zip › SupplementalTableS7.xlsx]

## Sheet: Sheet1
Supplemental Table S7 : Liver pathology and cancer developmental gene expression data
Name	Description	GSM155919:stage_0	GSM155926:stage_0	GSM155927:stage_0	GSM155928:stage_0	GSM155947:stage_0	GSM155948:stage_0	GSM155961:stage_0	GSM155964:stage_0	GSM155920:stage_1	GSM155921:stage_1	GSM155922:stage_1	GSM155923:stage_1	GSM155931:stage_1	GSM155951:stage_1	GSM155952:stage_1	GSM155965:stage_1	GSM155966:stage_1	GSM155967:stage_1	GSM155968:stage_1	GSM155969:stage_1	GSM155984:stage_1	GSM155924:stage_2	GSM155925:stage_2	GSM155971:stage_2	GSM155972:stage_2	GSM155973:stage_2	GSM155974:stage_2	GSM155976:stage_2	GSM155978:stage_2	GSM155979:stage_2	GSM155980:stage_2	GSM155929:stage_3	GSM155930:stage_3	GSM155970:stage_3	GSM155975:stage_3	GSM155977:stage_3	GSM155981:stage_3	GSM155982:stage_3	GSM155932:HCC_1	GSM155933:HCC_1	GSM155934:HCC_1	GSM155935:HCC_1	GSM155987:HCC_1	GSM155937:HCC_2	GSM155939:HCC_2	GSM155945:HCC_2	GSM155946:HCC_2	GSM155955:HCC_2
ALAD	aminolevulinate, delta-, dehydratase	1917.83	1531.56	1654.06	2345.45	1310.99	1903.02	413.336	1732.77	1282.7	600.291	733.214	1060.57	930.728	429.728	996.667	978.279	793.813	1166.42	1308.13	1273.85	708.698	1095.64	763.863	962.102	864.125	1009.44	1253.28	817.706	1121.35	999.091	927.82	1004.93	1220.02	996.341	1214.99	1054.4	1032.21	1041.17	328.062	1104.44	797.813	2060.88	1183.23	1834.57	1058.07	1361.22	449.885	1197.91
ALAS1	aminolevulinate, delta-, synthase 1	5455.09	5257.71	2396.49	5556.72	1248.3	7319.88	740.014	3438.48	8188.12	3793.38	3843.03	2761.97	5283.33	1971.58	4421.98	4354.02	7277.66	2105.28	1829.16	3916.31	4756.06	3486.65	4116.7	2705.26	4272.35	2805.87	2816.94	3561.47	3370.93	5688.03	1897.29	4727.04	1625.37	2138.35	2827.94	3655.05	5594.03	2340.06	3961.21	1829.66	1496.27	2644.37	3528.37	4871.81	3590.04	1354.37	1948.74	1671.89
ALAS2	aminolevulinate, delta-, synthase 2 (sideroblastic/hypochromic anemia)	7.83005	5.61728	6.02657	5.67218	5.12768	5.37993	5.41059	5.71506	5.3845	5.30703	5.25745	5.34447	5.22955	5.16254	5.49223	5.29573	5.32395	5.64576	5.78521	5.29704	5.19912	5.49898	5.71912	5.60629	5.20374	6.89706	5.32495	5.51363	5.39194	5.30356	5.31863	5.62557	5.75934	7.97682	5.32748	6.23447	5.354	5.39212	6.20757	5.5678	5.60863	5.45007	5.41454	5.27707	5.27402	6.23612	5.00243	5.28631
APOB	Apolipoprotein B (including Ag(x) antigen)	31164.8	28403.5	32944	30040.4	26859.7	31208.7	25325.5	31450.1	29497.3	24215.3	30247	26422.9	22081.7	28588.7	32020.5	28872.8	31719.3	30570.3	30776.1	27422.7	33451.9	33095.4	31468.2	33070.2	35654.1	34580.2	34310.8	31710	30164.5	30102.2	35064	27126.1	31189.2	39233.8	35100	30696.3	30193.7	34486.4	27326.4	31005.4	34668	36545.1	35820.8	18950	27462.4	27123.7	22676.4	25708.1
FAM121B	family with sequence similarity 121B	183.836	125.559	150.968	144.636	167.96	150.392	258.373	69.532	206.831	168.846	228.372	195.122	91.8825	195.985	166.014	190.38	148.496	195.463	121.091	130.652	212.951	208.894	136.273	226.128	115.201	221.076	243.049	200.801	148.808	158.315	147.168	127.66	157.515	198.592	239.438	257.234	167.063	209.5	256.484	168.913	296.124	131.827	135.239	200.795	346.273	203.332	171.717	118.563
CPO	carboxypeptidase O	5.09831	5.07545	5.17797	5.03423	4.71603	4.8938	4.91628	5.03565	4.90075	4.96895	4.76753	4.87315	4.74176	4.78541	5.04535	4.77829	4.82465	5.02404	6.62504	4.81681	4.76006	4.98516	5.1177	5.0346	4.67501	4.9527	5.49033	4.90842	4.90729	4.7815	4.84774	5.04043	5.19131	5.14283	4.90842	5.04634	4.85253	4.91169	5.7386	5.03967	4.90486	5.52667	4.89496	4.83247	4.72513	4.84285	4.62686	6.28647
CPOX	Coproporphyrinogen oxidase	263.987	364.353	289.329	515.582	373.214	444.41	344.21	263.947	324.11	215.006	236.551	282.827	218.088	195.092	276.192	219.214	306.795	290.359	271.245	264.969	395.593	491.509	230.753	231.275	244.663	246.61	371.816	283.748	290.711	218.479	284.603	237.316	330.812	420.503	346.646	261.603	227.978	283.5	177.049	287.77	160.263	376.069	203.73	398.989	332.319	254.52	288.736	265.702
DERL1	Der1-like domain family, member 1	749.614	900.383	963.572	829.458	863.604	790.499	1120.52	1110.02	1077.22	882.855	1057.24	1029.48	1116.63	1215.34	978.502	1129.73	1110.44	892.827	1037.1	989.678	1142.91	1107.51	853.112	1554.44	1069.58	1036.5	939.28	1515.06	899.677	976.722	1060.48	1185.92	1494.42	1085.34	949.691	997.221	950.027	988.323	813.898	1235.88	1546.85	1829.1	3173.28	1925.1	1348.99	2471.87	1201.07	1681.49
EPHX2	epoxide hydrolase 2, cytoplasmic	1997.33	1102.42	1641.16	1546.5	970.725	1751.9	241.187	1434.44	972.2	452.473	627.9	796.855	635.925	573.061	837.427	388.179	953.952	911.115	1339.85	643.035	777.386	944.315	962.393	605.183	733.669	857.321	675.563	489.187	747.935	618.694	553.364	257.926	923.651	784.82	714.519	845.86	636.069	850.408	671.414	706.686	169.909	633.088	97.492	179.921	199.689	169.299	294.834	416.109
FECH	ferrochelatase (protoporphyria)	250.35	251.54	204.817	223.89	309.125	294.817	332.243	253.491	199.93	140.739	236.141	216.029	94.3153	300.197	202.105	224.782	202.766	195.242	202.454	197.902	228.833	253.803	206.07	221.185	201.537	237.657	217.77	207.119	182.632	165.518	223.814	146.504	223.814	210.399	218.852	199.399	175.556	230.339	238.99	201.841	377.283	317.193	172.686	492.128	303.858	277.686	201.886	437.114
FLVCR	feline leukemia virus subgroup C cellular receptor	13.0043	10.4679	14.3113	15.1898	19.826	18.5121	20.21	16.3334	24.2726	25.7118	33.6236	28.7604	33.615	42.9239	24.7233	24.9505	17.9155	17.2988	17.6088	18.4148	18.3197	24.4063	18.968	21.6111	20.38	17.9012	20.6072	24.4348	16.5981	27.1944	48.914	20.2224	18.5787	16.2779	19.7858	17.553	18.4936	22.2613	37.8343	52.7209	48.6591	16.2408	80.9661	87.8136	38.7609	130.674	29.9963	137.582
HIBADH	3-hydroxyisobutyrate dehydrogenase	1165.92	1520.24	1683.76	1714.17	1690.38	1769.93	881.903	1404.79	1681.56	828.852	1076.18	1149.13	790.063	688.691	1218.65	1164.06	1409.99	1277.4	1516.46	1367.77	1212.38	1463.31	1054.55	956.121	1103.67	1620.78	1563.94	920.497	1168.51	1326.46	903.936	1054.76	1358.41	1452.2	1477.69	1442.53	1302.99	1386.39	1016.97	1144.09	862.832	1517.64	644.762	1688.48	1599.23	2062.45	935.087	3124.25
HMBS	hydroxymethylbilane synthase	111.921	96.0107	105.524	128.777	154.176	152.716	278.099	90.3181	131.242	113.832	150.618	126.462	86.9441	149.119	134.165	120.415	76.1344	154.706	115.122	107.016	133.903	172.322	127.367	143.388	115.612	112.114	115.174	118.102	141.702	151.944	122.629	98.6238	99.2284	112.075	133.007	117.313	158.946	109.241	186.16	111.922	195.827	160.394	137.522	172.156	182.226	125.25	195.899	172.937
IFIT3	interferon-induced protein with tetratricopeptide repeats 3	154.931	76.3952	118.43	95.9361	464.33	103.523	55.5848	117.55	2313.44	110.416	1307.84	1095.98	210.39	275.021	174.063	633.25	1284.9	489.907	326.683	369.741	1522.51	1530.5	42.5539	1765.96	214.229	368.069	305.709	1661.64	182.103	117.061	278.604	125.972	554.258	428.488	313.884	239.878	129.874	340.679	1170.25	565.596	218.78	1197.32	363.912	373.545	185.315	649.521	317.22	700.839
MCM5	MCM5 minichromosome maintenance deficient 5, cell division cycle 46 (S. cerevisiae)	127.227	56.7498	46.1486	54.1653	47.0464	99.3775	169.992	31.4332	157.918	122.066	102.001	113.369	88.9215	76.8354	110.233	99.3775	95.6021	120.748	74.3986	78.5469	103.07	94.7358	63.6663	64.0038	85.3477	89.296	94.0452	72.8371	89.3865	93.8549	99.3775	53.526	125.723	85.2557	87.4425	85.517	102.274	109.333	30.6609	78.5282	80.7142	81.2255	47.7591	92.5262	82.0367	56.6115	158.258	39.9476
MCM7	MCM7 minichromosome maintenance deficient 7 (S. cerevisiae)	188.171	114.84	110.124	144.354	136.423	202.919	227.577	119.147	148.424	138.416	111.926	147.562	133.978	94.0578	145.299	138.163	138.798	159.308	145.047	115.008	120.177	122.806	150.403	144.258	133.22	123.389	139.325	100.108	146.989	119.819	150.403	127.122	136.234	118.999	139.493	144.535	133.547	131.484	129.382	106.68	213.555	242.222	106.168	141.162	137.491	139.872	170.466	138.279
MKI67	antigen identified by monoclonal antibody Ki-67	64.9223	34.6795	37.9037	34.2508	28.3089	36.304	43.7416	34.9949	36.3767	33.8698	28.2722	33.3514	34.1616	33.6485	34.4207	49.4821	33.0943	43.7509	57.0231	36.4792	29.1787	34.0213	31.8206	44.5806	31.7466	49.8141	33.0144	33.6408	31.755	29.5487	33.0496	35.6315	36.4747	36.9688	33.262	45.6929	30.7193	33.7397	44.3475	45.516	51.7322	33.4168	54.3638	63.8595	39.8712	53.4087	72.5406	36.0778
PCNA	proliferating cell nuclear antigen	459.838	477.881	320.27	338.692	610.079	403.127	781.546	316.782	805.984	618.55	635.655	680.957	510.396	461.311	626.546	810.479	628.451	676.523	417.811	611.178	405.785	865.816	499.207	563.551	571.224	721.864	1048.28	618.209	659.896	645.917	610.972	404.521	788.604	789.814	1042.94	700.656	615.93	611.274	706.367	679.988	803.612	360.303	717.743	722.045	727.25	743.667	669.954	762.075
S100A11	S100 calcium binding protein A11 (calgizzarin)	255.311	254.63	199.077	208.487	286.868	162.937	212.02	366.094	421.224	755.934	687.769	584.402	640.431	1022.2	641.48	732.929	365.001	407.693	380.278	586.037	433.869	263.91	182.331	391.839	491.409	310.025	330.414	359.816	309.453	351.041	396.626	204.669	189.905	246.053	323.923	266.315	325.578	328.109	277.231	369.008	470.533	88.9421	134.673	264.264	379.79	159.277	514.195	67.1541
S100P	S100 calcium binding protein P	31.3795	69.3345	19.3604	18.4499	41.3051	6.16109	707.182	130.877	9.20766	7.9656	54.5453	7.22481	10.9624	156.319	16.3212	25.6672	7.42706	7.59013	11.2889	61.2498	153.242	14.6562	11.6089	1190.1	72.0886	7.68074	7.75388	819.061	7.27197	14.3071	7.03164	7.51363	10.8738	9.11841	8.46267	7.52483	10.9193	7.60542	28.1577	18.2614	387.579	370.754	17.6881	13.6018	7.21723	6.12958	13.4927	6.1662
TMED9	Transmembrane emp24 protein transport domain containing 9	1623.87	1657.46	1478.54	1389.37	1585.07	1249.55	4167.03	1235.64	1780.86	1919.32	2376.55	1986.05	1255.62	2103.5	1631.84	1584.7	1657.94	1976.89	1264.51	1712.82	2300.92	2171.49	1760.54	1916.33	1526.18	1820.06	1834.85	2195.01	2473.48	2134.99	2360.6	2262.08	1802.65	1534.96	1873.07	1705.81	2127.67	1854.67	2992.24	2557.83	3286.54	1237.4	1595.8	1972.9	1936.81	1493.39	2160.4	1296.04
TNFRSF11B	tumor necrosis factor receptor superfamily, member 11b (osteoprotegerin)	62.4778	77.9288	94.396	62.9983	74.267	78.7888	89.8355	78.8619	76.7492	323.045	178.721	140.07	146.741	337.278	109.43	347.601	197.085	136.06	168.055	142.338	125.27	124.56	314.769	156.979	178.86	176.66	237.184	327.801	255.569	462.351	64.8265	40.9651	260.88	253.789	239.809	142.227	481	190.152	37.2323	159.256	50.7012	39.7918	85.5909	149.053	92.4539	85.5546	185.764	348.081
UROD	uroporphyrinogen decarboxylase	868.139	916.859	797.592	1138.15	1055.8	935.153	1520.27	771.804	930.902	660.787	810.447	764.71	612.717	727.364	862.417	637.384	703.243	869.014	868.358	581.879	737.091	757.891	877.792	730.889	793.113	642.862	669.595	800.059	764.799	867.068	779.372	620.966	734.969	751.673	707.815	675.419	831.222	737.159	739.361	931.423	911.858	932.269	1230.46	845.56	884.87	1047.76	814.157	916.175
UROS	uroporphyrinogen III synthase (congenital erythropoietic porphyria)	361.938	275.369	144.853	333.095	254.128	307.388	276.439	179.035	329.562	166.657	187.373	314.388	120.7	190.245	213.842	153.654	189.858	309.568	185.13	270.262	274.645	364.802	218.762	210.464	186.704	227.549	267.53	223.008	274.611	251.412	220.643	118.441	274.614	305.765	259.765	250.834	255.994	290.866	208.386	286.71	262.954	296.62	200.783	359.249	255.632	263.223	359.355	284.447
[truncated: 20 more columns]
